# Supplementary material for: Identification of an Unconventional Subpeptidome Bound to the Behçet's Disease-associated HLA-B*51:01 that is Regulated by Endoplasmic Reticulum Aminopeptidase 1 (ERAP1)
Source: Mol Cell Proteomics. 2020 Mar 11;19(5):871–83. doi: 10.1074/mcp.RA119.001617 (PMC7196583; doi:10.1074/mcp.RA119.001617)
Supplement: Supplementary table 1 [file 153410_2_supp_428120_q0v91x.xls]

## Sheet: Exp-1 ctr-siRNA
Peptide	-10lgP	Mass	Length	ppm	m/z	RT	Area	Scan	#Spec	Accession	Area [F1]	Area [F2]	Area [F3]	Peptide	nM	Rank	Core	N_binders
MPYMQPVM	48.71	995.428	8	0	996.435	77.91	144000	F3:14854	4	Q9P2N7|KLH13_HUMAN	7620000	293000	144000	MPYMQPVM	113.6	0.015	MPYMQ_PVM	1
YPHDPPKV	47.68	951.481	8	1	952.49	28.86	244000	F1:5888	3	P61081|UBC12_HUMAN	57800000			YPHDPPKV	2011.1	0.4	YPHDP_PKV	1
HPWVLPVV	47.24	945.544	8	-0.3	946.551	80.23	283000	F3:15544	1	P17174|AATC_HUMAN			283000	HPWVLPVV	1097.5	0.25	HPWVL_PVV	1
FPFVSKTL	46.99	937.527	8	0.7	938.535	66.25	199000	F2:19282	4	P31327|CPSM_HUMAN:P27708|PYR1_HUMAN		15200000	315000	FPFVSKTL	873.6	0.175	FPF_VSKTL	1
YPYYGKLL	46.93	1015.54	8	-0.1	1016.54	63.7	389000	F2:18350	3	P05026|AT1B1_HUMAN		31500000		YPYYGKLL	2370.2	0.5	YPY_YGKLL	1
LPALFRDI	46.37	943.549	8	-0.1	944.556	80.05	172000	F3:15473	4	Q8IZL8|PELP1_HUMAN			52300000	LPALFRDI	1108	0.25	LP_ALFRDI	1
YPFKPPKV	44.71	974.559	8	0.9	488.287	43.71	1440000000	F1:11183	42	P51965|UB2E1_HUMAN:Q96LR5|UB2E2_HUMAN:Q969T4|UB2E3_HUMAN:P62837|UB2D2_HUMAN:P61077|UB2D3_HUMAN	1750000000	108000000	7520000	YPFKPPKV	950.4	0.2	YPF_KPPKV	1
MGYTPLHV	43.81	916.448	8	1.4	459.232	55.08		F1:15333	1	P16157|ANK1_HUMAN:Q12955|ANK3_HUMAN				MGYTPLHV	5749.3	1.2	MGY_TPLHV	1
YPFNPPKV	43.79	960.507	8	0	481.261	57.04	5440000	F1:16052	2	P61086|UBE2K_HUMAN	5440000			YPFNPPKV	635.4	0.125	YPFNP_PKV	1
HAFQLEHI	43.54	993.503	8	0	497.759	44.15	867000	F1:11347	1	Q14204|DYHC1_HUMAN	867000			HAFQLEHI	6273.1	1.3	HAF_QLEHI	1
DPYSGKLI	43.5	891.47	8	0.6	892.478	53.87	671000	F2:14898	2	Q15149|PLEC_HUMAN		6350000		DPYSGKLI	1581.7	0.4	DPYS_GKLI	1
DPAYSSKV	43.09	865.418	8	0.5	866.426	29.72	56100	F2:6272	2	Q8N163|CCAR2_HUMAN	63200	56100		DPAYSSKV	8095.3	1.8	DP_AYSSKV	1
TPYFMKSI	42.47	985.494	8	0.1	493.755	60.67	1030000	F2:17285	2	P13010|XRCC5_HUMAN	1390000	1030000		TPYFMKSI	645.9	0.15	TPYFM_KSI	1
LPWLEARI	42.43	996.576	8	2.3	997.585	78.87	220000	F3:15114	3	Q00610|CLH1_HUMAN			27700000	LPWLEARI	235.4	0.04	LPWLEA_RI	1
LPWVPPHL	42.12	957.544	8	-0.5	479.779	79.12	2730000	F3:15197	3	O60826|CCD22_HUMAN			2730000	LPWVPPHL	526.1	0.125	LPW_VPPHL	1
TPWSPAVV	42.1	855.449	8	1	856.457	72.56	98300	F1:21537	1	Q7Z2Z1|TICRR_HUMAN	98300			TPWSPAVV	1378.8	0.3	TPWSPAV_V	1
YPAGFMDV	41.81	898.389	8	-0.4	899.396	80.36	129000	F2:24174	1	P62701|RS4X_HUMAN		129000		YPAGFMDV	2600.2	0.6	YP_AGFMDV	1
EAYVQKMV	41.73	966.484	8	-0.2	967.491	42.54	358000	F1:10750	2	Q96IP4|FA46A_HUMAN	7770000			EAYVQKMV	4881.4	1	EAYVQ_KMV	1
LPMHPLQI	41.67	947.526	8	-0.2	948.533	63.03	43400	F1:18260	3	Q5TAX3|TUT4_HUMAN	8690000		105000	LPMHPLQI	144.7	0.02	LPMHPLQ_I	1
FPTMPKLI	41.52	945.536	8	-1.4	473.774	79.25	211000	F3:15225	1	Q9BQ52|RNZ2_HUMAN			211000	FPTMPKLI	311	0.06	FP_TMPKLI	1
HAMAFYVV	41.37	936.453	8	0.2	937.46	65.68	48800	F2:19090	2	Q96EH3|MASU1_HUMAN		48800		HAMAFYVV	7074.1	1.5	HAMA_FYVV	1
MPKKSSKI	41.25	917.537	8	0	459.776	20.13		F1:2888	2	Q8IVL1|NAV2_HUMAN		42500		MPKKSSKI	1985.7	0.4	MP_KKSSKI	1
MAPLVRKI	40.93	926.573	8	0.1	464.294	35.52	1490000	F2:8315	2	P30532|ACHA5_HUMAN		2010000		MAPLVRKI	2397.8	0.5	MA_PLVRKI	1
FPYAFKEV	40.89	999.506	8	-0.6	500.76	63.46	2230000	F2:18268	1	P09884|DPOLA_HUMAN		2230000		FPYAFKEV	147.2	0.02	FPYA_FKEV	1
FPYIQKGL	40.74	964.538	8	-1	483.276	60.55	39100000	F1:17361	6	Q9H583|HEAT1_HUMAN	39500000	1130000	314000	FPYIQKGL	1454.7	0.3	FPYIQKG_L	1
MPQNPHII	40.71	948.485	8	0.6	475.25	44.83	1550000	F1:11585	4	Q16576|RBBP7_HUMAN	1550000	50000000	110000	MPQNPHII	453.8	0.09	MP_QNPHII	1
TPKLFHEV	40.63	969.528	8	-1.7	485.771	38.08	409000	F2:9227	1	Q9Y3T9|NOC2L_HUMAN		409000		TPKLFHEV	7720.8	1.7	TP_KLFHEV	1
VPYEENRV	40.56	1004.49	8	0.3	1005.5	31.74	81000	F2:6996	3	Q15678|PTN14_HUMAN	902000	5070000		VPYEENRV	797	0.175	VPYEE_NRV	1
DPYTGQSV	40.53	865.382	8	0	866.389	44.65	2200000	F2:11591	3	Q15149|PLEC_HUMAN	394000	2200000		DPYTGQSV	1427.2	0.3	DPY_TGQSV	1
TPYRVIFL	40.51	1007.58	8	0	1008.59	76.35	198000	F3:14412	2	Q969T9|WBP2_HUMAN			13200000	TPYRVIFL	6644.2	1.4	TPY_RVIFL	1
FPLHPMMI	40.49	984.492	8	-0.5	493.253	76.94	3760000	F3:14586	1	Q9Y3D3|RT16_HUMAN			3760000	FPLHPMMI	136	0.02	FPL_HPMMI	1
EAYVHKSV	40.46	931.476	8	0.8	466.746	22.99	296000	F1:3852	2	P61326|MGN_HUMAN:Q96A72|MGN2_HUMAN	296000	336000		EAYVHKSV	8243.5	1.9	EAYVH_KSV	1
DPALNHVV	40.25	863.45	8	0.7	432.733	45.61	511000	F1:11875	1	Q12772|SRBP2_HUMAN	511000			DPALNHVV	8774.9	2	DP_ALNHVV	1
NPFRPQKV	40.16	984.551	8	0.7	493.283	27.7	2400000	F1:5480	2	P63218|GBG5_HUMAN	6290000			NPFRPQKV	5192.1	1.1	NPF_RPQKV	1
DAFRVNVI	40.1	932.508	8	2.3	933.517	69.68	125000	F3:13203	8	Q96CW1|AP2M1_HUMAN	210000000	4920000	125000	DAFRVNVI	8553.5	1.9	DAF_RVNVI	1
LAHPLHVI	39.96	898.539	8	-0.4	450.276	37.93	1020000	F2:9175	2	Q9NZJ7|MTCH1_HUMAN		1730000		LAHPLHVI	1524.5	0.3	LAHPL_HVI	1
YPPHVQKV	39.63	966.529	8	0.6	484.272	25.84	6480000	F2:4926	8	Q9GZR1|SENP6_HUMAN	20300000	15900000		YPPHVQKV	1188.6	0.25	YP_PHVQKV	1
YPWVHVVI	39.62	1011.55	8	-0.4	506.784	79.93	2930000	F3:15428	1	Q969F9|HPS3_HUMAN			2930000	YPWVHVVI	160.1	0.025	YPWVHV_VI	1
SAYEQHKI	39.58	974.482	8	-0.6	488.248	23.66	625000	F1:4081	2	Q3MIP1|IPIL2_HUMAN	625000	2890000		SAYEQHKI	6708.9	1.4	SAYEQ_HKI	1
MPPLVIKV	39.48	895.557	8	0.3	896.564	71.37	136000	F2:21115	5	Q9NZM1|MYOF_HUMAN		22200000	726000	MPPLVIKV	450.4	0.09	MP_PLVIKV	1
VPPTPAEI	39.48	822.449	8	1.5	823.457	56.02	4660000	F1:15678	4	Q7Z4Y8|AT5L2_HUMAN:O75964|ATP5L_HUMAN	4660000	926000		VPPTPAEI	696.6	0.15	VP_PTPAEI	1
SPFKAHVV	39.4	883.492	8	-0.8	442.753	30.07	2210000	F1:6323	1	P21333|FLNA_HUMAN	2210000			SPFKAHVV	6585.9	1.4	SPF_KAHVV	1
MPMKVKQL	39.37	973.545	8	0.2	487.78	32.39	2570000	F1:7140	4	Q92621|NU205_HUMAN	3480000	155000		MPMKVKQL	3446.6	0.7	MPMKV_KQL	1
FAYTVKYV	39.29	989.522	8	-0.1	495.768	57.82	5130000	F1:16342	2	Q8N2K1|UB2J2_HUMAN	5250000			FAYTVKYV	820.9	0.175	FAY_TVKYV	1
FPYYGKKL	39.22	1014.55	8	0.4	508.284	39.98	4310000	F1:9858	5	P54709|AT1B3_HUMAN	12200000	12500000		FPYYGKKL	1662.5	0.4	FPYY_GKKL	1
MPFDPSKV	39.2	919.447	8	0	460.731	57.12	15500000	F2:16034	4	O75369|FLNB_HUMAN	1720000	15700000		MPFDPSKV	345.1	0.07	MPFDPS_KV	1
MPFFAKTV	38.92	939.489	8	-0.1	940.496	63.45	108000	F2:18266	2	Q92541|RTF1_HUMAN		7460000		MPFFAKTV	180.2	0.03	MPFF_AKTV	1
HAFIQPEI	38.65	953.497	8	1.6	954.506	57.31	2250000	F1:16150	3	Q96K76|UBP47_HUMAN	12400000			HAFIQPEI	1943	0.4	HAFIQ_PEI	1
LPYNQQHL	38.64	1011.51	8	2.1	506.765	38.33	1160000	F1:9258	1	Q9Y5Q0|FADS3_HUMAN	1160000			LPYNQQHL	351.2	0.07	LPYNQ_QHL	1
DPYTGQQI	38.58	920.424	8	0.6	921.432	53.18	3890000	F1:14617	2	Q15149|PLEC_HUMAN:P58107|EPIPL_HUMAN	3890000	701000		DPYTGQQI	729	0.15	DPY_TGQQI	1
DPYGIIRV	38.47	931.513	8	0.6	466.764	69.25		F1:20400	1	A0FGR8|ESYT2_HUMAN				DPYGIIRV	4968.9	1	DPY_GIIRV	1
HPWISKSV	38.41	952.513	8	0.2	477.264	32.82	847000	F2:7377	1	O43781|DYRK3_HUMAN		847000		HPWISKSV	3256	0.7	HPW_ISKSV	1
VPYPLPKI	38.39	925.564	8	-0.2	463.789	67.59	514000	F3:12816	6	P55786|PSA_HUMAN	6830000	19900000	514000	VPYPLPKI	92.1	0.01	VPYPL_PKI	1
DPMKARVV	38.32	914.501	8	1.1	458.258	28.96	573000	F1:5923	2	P49458|SRP09_HUMAN	573000	3610000		DPMKARVV	8059.5	1.8	DPM_KARVV	1
FPAEIHVV	38.31	910.491	8	0.5	456.253	61.22	3680000	F1:17614	2	Q16790|CAH9_HUMAN	3680000			FPAEIHVV	419.1	0.08	FPAEI_HVV	1
YPRQIYEV	38.29	1066.54	8	-0.4	534.279	49.66		F2:13431	1	Q9BYD6|RM01_HUMAN				YPRQIYEV	2650.5	0.6	YPR_QIYEV	1
HPFGFVAV	38.23	872.455	8	1.5	873.463	66.85	404000	F2:19500	2	P63279|UBC9_HUMAN		2110000		HPFGFVAV	3406.6	0.7	HPF_GFVAV	1
LPHSPINV	38.11	875.486	8	1.8	876.495	51.19	117000	F2:13987	2	O95714|HERC2_HUMAN:Q9BVR0|HRC23_HUMAN		15200000		LPHSPINV	942.2	0.2	LPHS_PINV	1
SPYRTPVL	38.1	931.513	8	-2	932.518	47.11	112000	F2:12489	3	Q6WRI0|IGS10_HUMAN	310000	9790000		SPYRTPVL	8467.6	1.9	SPY_RTPVL	1
TAFEHHEI	38.05	982.451	8	0.2	492.233	29.45		F1:6104	1	Q92630|DYRK2_HUMAN				TAFEHHEI	5721.4	1.2	TAFEH_HEI	1
MPVQFQVV	38.03	946.495	8	2.1	947.504	80.58	10800000	F1:24107	2	O43847|NRDC_HUMAN	10800000	1470000		MPVQFQVV	129.3	0.02	MP_VQFQVV	1
IPYLVVKV	38.01	929.595	8	-1.1	465.804	73.17	665000	F2:21755	1	Q14008|CKAP5_HUMAN		665000		IPYLVVKV	455.4	0.09	IPY_LVVKV	1
MAFPVKEI	37.97	933.499	8	-0.3	467.757	63.58	6710000	F1:18454	4	Q9BVV6|TALD3_HUMAN	6860000	389000		MAFPVKEI	559	0.125	MAFPV_KEI	1
EAFHVFKV	37.94	975.518	8	-0.1	488.766	51.68	1760000	F1:14086	3	Q9Y376|CAB39_HUMAN	2140000			EAFHVFKV	8575.9	2	EAFHVF_KV	1
PFIIIHSI	37.85	938.559	8	-0.4	470.287	76.68	219000	F3:14487	1	Q96RS6|NUDC1_HUMAN			219000	PFIIIHSI	1381.6	0.3	_PFIIIHSI	1
DPFSGKTV	37.79	849.423	8	0.5	425.719	41.16	1210000	F1:10274	1	P15924|DESP_HUMAN	1210000			DPFSGKTV	3861.8	0.8	DPFS_GKTV	1
MPPHIYAI	37.71	940.484	8	-0.4	471.249	58.12	5740000	F1:16453	2	P35579|MYH9_HUMAN	5740000			MPPHIYAI	233.2	0.04	MP_PHIYAI	1
YPNVFKKI	37.57	1007.58	8	0.6	504.798	47.15	18300000	F1:12437	7	O43865|SAHH2_HUMAN	26600000			YPNVFKKI	1710.6	0.4	YP_NVFKKI	1
LPRKFPSL	37.57	956.581	8	0.6	479.298	45.55	2810000	F1:11851	1	Q14137|BOP1_HUMAN	2810000			LPRKFPSL	5827.2	1.2	LPR_KFPSL	1
VPVSQFEI	37.52	917.486	8	0.5	918.494	77.32	4980000	F1:23080	3	P09884|DPOLA_HUMAN	4980000	124000		VPVSQFEI	354.1	0.07	VPVSQF_EI	1
VPFVVPKF	37.45	931.553	8	0	466.784	78.63	102000	F3:15059	1	Q8N9U0|TAC2N_HUMAN			102000	VPFVVPKF	1840.4	0.4	VPFVV_PKF	1
FPFQWQHV	37.45	1087.52	8	0.5	544.769	74.92	1220000	F3:14101	2	Q6IQ26|DEN5A_HUMAN:Q6ZUT9|DEN5B_HUMAN			1220000	FPFQWQHV	126	0.02	FPF_QWQHV	1
LPPHIFAI	37.39	906.533	8	0.3	454.274	74.19	4560000	F3:13975	6	Q9HD67|MYO10_HUMAN		11600000	4560000	LPPHIFAI	416.7	0.08	LP_PHIFAI	1
DPAHPHVV	37.26	870.435	8	0.6	436.225	25.87	75500	F2:4938	1	Q6RFH5|WDR74_HUMAN		75500		DPAHPHVV	5487	1.1	DP_AHPHVV	1
VPRPIPHI	37.16	927.565	8	0.4	464.79	37.87	1680000	F2:9151	1	Q9NX40|OCAD1_HUMAN		1680000		VPRPIPHI	496.2	0.1	VPRPI_PHI	1
VPPFTFHV	37.12	942.496	8	0.2	943.504	75.77	198000	F3:14273	5	Q6NZI2|PTRF_HUMAN		15000000	24400000	VPPFTFHV	968.9	0.2	VPPFTFH_V	1
YPFKPPKI	37.1	988.574	8	0.2	495.295	48.58	137000000	F1:12965	10	P68036|UB2L3_HUMAN	168000000	6530000	717000	YPFKPPKI	431.5	0.08	YPFKP_PKI	1
DPYASGKI	37.04	849.423	8	1.6	850.432	35.24	73200	F2:8212	2	P49406|RM19_HUMAN		335000		DPYASGKI	1625	0.4	DPYASG_KI	1
PPEHVRKI	37.03	974.566	8	-0.5	488.29	24.47	4710000	F1:4368	1	Q6P2Q9|PRP8_HUMAN	4710000			PPEHVRKI	8149.4	1.8	_PPEHVRKI	1
TPFNPPKV	37.01	898.491	8	0.9	450.253	47.82	1050000	F2:12744	1	O95453|PARN_HUMAN		1050000		TPFNPPKV	2599.1	0.6	TPF_NPPKV	1
LPVIFAKI	36.99	899.584	8	-0.4	450.799	79.93	168000	F3:15426	1	Q9NZN4|EHD2_HUMAN			168000	LPVIFAKI	459	0.09	LP_VIFAKI	1
MPQSGTGV	36.98	775.354	8	1.5	776.362	32.31	124000	F1:7112	1	O00487|PSDE_HUMAN	124000			MPQSGTGV	2408	0.5	MPQS_GTGV	1
MPSPAPEV	36.93	826.389	8	-0.6	827.396	52.96	174000	F1:14534	1	P52948|NUP98_HUMAN	174000			MPSPAPEV	248.8	0.05	MP_SPAPEV	1
SAYSGHYI	36.87	896.403	8	0.2	897.41	37.34	567000	F1:8891	3	Q86UV5|UBP48_HUMAN	13200000	590000		SAYSGHYI	6868.7	1.5	SAYS_GHYI	1
TPFHIATI	36.86	898.491	8	3	899.501	62.91	101000	F1:18217	2	Q9Y5B9|SP16H_HUMAN	4220000			TPFHIATI	522.4	0.125	TPFHIA_TI	1
WAYKIYYV	36.82	1104.56	8	1.9	553.29	73.49	154000	F3:13844	1	Q9HD45|TM9S3_HUMAN			154000	WAYKIYYV	3070.7	0.6	WAYKIY_YV	1
HPLSATQI	36.77	865.466	8	-0.1	866.473	36.59	174000	F1:8614	2	Q13813|SPTN1_HUMAN	648000			HPLSATQI	1229	0.25	HPLS_ATQI	1
MPSVFQNV	36.76	920.443	8	0.3	921.45	77.34	282000	F1:23090	1	O75362|ZN217_HUMAN	282000			MPSVFQNV	240.2	0.04	MP_SVFQNV	1
VPFSHVNI	36.73	911.486	8	0.3	912.494	55.58	65700	F1:15518	4	Q8N766|EMC1_HUMAN	5100000	488000		VPFSHVNI	204.9	0.04	VPFSHVN_I	1
LPPHIIRL	36.59	957.612	8	0.2	320.212	68.35	146000	F1:20094	45	Q16763|UBE2S_HUMAN	869000000	73400000	6440000	LPPHIIRL	3255.1	0.7	LP_PHIIRL	1
YPPGVVGV	36.54	786.428	8	-0.4	787.434	62.03	1850000	F2:17760	2	Q13363|CTBP1_HUMAN		1850000		YPPGVVGV	3280.8	0.7	YP_PGVVGV	1
DPFSGKQV	36.52	876.434	8	3.8	877.445	38.37	45800	F1:9271	2	P58107|EPIPL_HUMAN	738000			DPFSGKQV	5838	1.2	DPFSGKQ_V	1
EAFHQHMV	36.49	997.444	8	-0.9	499.729	29.1	38900	F1:5978	1	A2RRP1|NBAS_HUMAN	38900			EAFHQHMV	5168.7	1.1	EAFHQ_HMV	1
QAYPALVV	36.47	859.48	8	-0.4	860.487	76.67	1710000	F1:22849	1	P78527|PRKDC_HUMAN	1710000			QAYPALVV	3786.5	0.8	QAYP_ALVV	1
FAPILPHL	36.32	906.533	8	-0.3	454.274	80.4		F3:15606	1	Q9NSE4|SYIM_HUMAN				FAPILPHL	3655.9	0.8	FA_PILPHL	1
HPFHVIRI	36.25	1017.59	8	-0.9	509.8	38.98	20200000	F1:9491	34	P27635|RL10_HUMAN:Q96L21|RL10L_HUMAN	836000000	11500000	5750000	HPFHVIRI	1337.8	0.3	HPF_HVIRI	1
EAYKQTHV	36.24	974.482	8	-0.2	488.248	21.59	472000	F1:3379	1	O00267|SPT5H_HUMAN	472000			EAYKQTHV	4688.5	1	EAYKQ_THV	1
KPFDMKSI	36.2	964.505	8	0.5	483.26	42.59	1230000	F2:10856	1	Q9UBF2|COPG2_HUMAN		1230000		KPFDMKSI	5389	1.1	KPFDM_KSI	1
VPYRVVGL	36.16	901.538	8	-1.2	451.776	56.59	4990000	F1:15890	2	Q6ZN04|MEX3B_HUMAN:Q5U5Q3|MEX3C_HUMAN:A1L020|MEX3A_HUMAN	5040000			VPYRVVGL	5473.3	1.1	VPY_RVVGL	1
GPYPQRKV	36.15	943.524	8	-0.3	472.769	22.9	199000	F2:3839	1	Q9Y4L1|HYOU1_HUMAN		199000		GPYPQRKV	6854.4	1.5	GPYPQ_RKV	1
VPAFVRMI	36.06	931.531	8	-0.2	466.773	74.15	463000	F3:13967	2	P48739|PIPNB_HUMAN		909000	463000	VPAFVRMI	1290.7	0.25	VP_AFVRMI	1
NPFVFKHI	36.05	1000.55	8	-0.1	501.282	48.98	2370000	F1:13115	1	Q9UKF6|CPSF3_HUMAN	2370000			NPFVFKHI	1857.5	0.4	NPFV_FKHI	1
YPHNHHVV	36.05	1001.48	8	-1.4	501.748	20.97	612000	F2:3187	1	P15586|GNS_HUMAN		612000		YPHNHHVV	2163.2	0.5	YPHNH_HVV	1
HPYMFQHI	36.01	1071.5	8	0.4	536.755	43.62	4550000	F1:11148	1	P51532|SMCA4_HUMAN	4550000			HPYMFQHI	182.7	0.03	HPY_MFQHI	1
DPYSGSTI	35.98	838.371	8	0.6	839.379	51.52	2800000	F2:14105	2	Q15149|PLEC_HUMAN	1000000	2800000		DPYSGSTI	530.2	0.125	DPYS_GSTI	1
DPHSGHFV	35.97	894.398	8	-0.3	448.206	26.45	547000	F2:5146	1	P11802|CDK4_HUMAN		547000		DPHSGHFV	7936.7	1.8	DPHSG_HFV	1
YPSAFHSV	35.91	906.423	8	0.2	454.219	43.85	6440000	F2:11302	2	Q96JK2|DCAF5_HUMAN		6440000		YPSAFHSV	1151.7	0.25	YP_SAFHSV	1
DPPYSRVI	35.88	945.492	8	-0.2	473.753	53.9	72400000	F2:14908	5	O43164|PJA2_HUMAN	1050000	74100000		DPPYSRVI	4242.5	0.9	DP_PYSRVI	1
DPYSGRTL	35.87	907.44	8	0	908.447	37.87		F1:9088	3	Q5T4B2|GT253_HUMAN	4830000	265000		DPYSGRTL	7488.1	1.7	DPYS_GRTL	1
LPHPGLQV	35.86	859.492	8	-0.5	860.498	49.39		F2:13330	5	Q6DD88|ATLA3_HUMAN	1130000	32800000	66000	LPHPGLQV	508.4	0.1	LPHPGLQ_V	1
MPYESTRV	35.85	981.459	8	-0.2	491.737	36.31	747000	F1:8513	1	P23468|PTPRD_HUMAN:Q13332|PTPRS_HUMAN	747000			MPYESTRV	119.5	0.015	MPYE_STRV	1
YPPSATTL	35.82	848.428	8	1.6	849.437	52.32	708000	F1:14314	2	Q7Z6Z7|HUWE1_HUMAN	708000			YPPSATTL	2085.4	0.5	YP_PSATTL	1
TPFTPLHI	35.81	924.507	8	0	463.261	67.72	895000	F2:19814	1	Q9HCM9|TRI39_HUMAN		895000		TPFTPLHI	644.6	0.15	TPF_TPLHI	1
YPPGTQVV	35.74	859.444	8	0.6	860.452	49.37	1400000	F1:13261	2	Q96CS7|PKHB2_HUMAN	1400000			YPPGTQVV	1250.1	0.25	YP_PGTQVV	1
PFTPNLKV	35.71	914.523	8	0.8	458.269	57.5	57600	F3:11165	1	A5YKK6|CNOT1_HUMAN			57600	PFTPNLKV	5888.2	1.2	_PFTPNLKV	1
FPDQPIHI	35.64	965.497	8	0.5	483.756	63.94	1750000	F1:18591	1	Q16654|PDK4_HUMAN	1750000			FPDQPIHI	167.5	0.025	FP_DQPIHI	1
YPWGVAEV	35.61	919.444	8	1	920.452	80.97	363000	F3:15819	2	Q16181|SEPT7_HUMAN		9810000	363000	YPWGVAEV	840.1	0.175	YPW_GVAEV	1
EAFPAHKV	35.6	897.471	8	0.9	449.743	27.02	198000	F1:5246	2	Q53HC5|KLH26_HUMAN	198000	176000		EAFPAHKV	6554.9	1.4	EAFP_AHKV	1
VPYLVGQV	35.56	873.496	8	1.1	874.504	74.52	167000	F1:22167	1	P06132|DCUP_HUMAN	167000			VPYLVGQV	482.7	0.09	VPYLVGQ_V	1
YPFEPPQI	35.42	989.486	8	4.6	990.498	81.09		F2:24451	1	Q9NPD8|UBE2T_HUMAN				YPFEPPQI	149.2	0.02	YPFEP_PQI	1
VPPYGVAL	35.41	814.459	8	0.7	815.467	74.85	133000	F1:22260	1	Q10570|CPSF1_HUMAN	133000			VPPYGVAL	5746.9	1.2	VP_PYGVAL	1
DPLQAKKV	35.38	897.528	8	0.7	449.772	25.38	743000	F2:4759	1	Q99081|HTF4_HUMAN		743000		DPLQAKKV	6444.2	1.4	DPL_QAKKV	1
YAFIMKTL	35.37	985.531	8	1	493.773	71.87	344000	F3:13575	1	Q6ZT12|UBR3_HUMAN			344000	YAFIMKTL	7649.1	1.7	YAFIM_KTL	1
YPIGTNAI	35.32	847.444	8	-0.1	848.451	62.55	239000	F2:17946	1	Q9H9Y6|RPA2_HUMAN		239000		YPIGTNAI	1455.9	0.3	YPI_GTNAI	1
VAWVGQQV	35.24	885.471	8	1.6	886.48	64.57	324000	F3:12371	4	Q15041|AR6P1_HUMAN	2950000	38700000	324000	VAWVGQQV	2724.4	0.6	VAWVGQQ_V	1
LPYFPHVL	35.22	984.543	8	1.5	493.28	80.28		F3:15560	1	Q4ADV7|RIC1_HUMAN				LPYFPHVL	635.9	0.125	LPYF_PHVL	1
PPPGSHVI	35.05	802.434	8	-1	402.224	30.42		F2:6522	3	Q96P11|NSUN5_HUMAN	434000			PPPGSHVI	3182.9	0.7	_PPPGSHVI	1
MPFRGYAV	35.03	939.464	8	-0.4	470.739	53.15	3470000	F1:14606	1	P49327|FAS_HUMAN	3470000			MPFRGYAV	481.6	0.09	MPF_RGYAV	1
LPFSFEHI	35.03	988.502	8	0.1	495.258	78.68	376000	F3:15071	1	Q93050|VPP1_HUMAN			376000	LPFSFEHI	196.1	0.04	LPFS_FEHI	1
LPHEILEM	35.02	980.5	8	-1.5	981.506	64.27	81000	F1:18711	2	P38919|IF4A3_HUMAN	11500000			LPHEILEM	3349.2	0.7	LPHEI_LEM	1
LPYPIHQV	34.91	965.533	8	-0.3	483.774	52.33	36200000	F2:14345	2	P49760|CLK2_HUMAN	3700000	36200000		LPYPIHQV	134.1	0.02	LPYPIHQ_V	1
MPFVGLRL	34.89	931.531	8	-1.6	466.772	80.84	358000	F3:15769	1	O60244|MED14_HUMAN			358000	MPFVGLRL	994.8	0.2	MPF_VGLRL	1
TAFRTVEI	34.81	935.508	8	0.2	468.761	52.78	1800000	F2:14482	1	P51798|CLCN7_HUMAN		1800000		TAFRTVEI	7747.6	1.7	TAF_RTVEI	1
MPRFTEQV	34.79	1006.49	8	1.4	504.253	49.9	386000	F1:13465	3	P35221|CTNA1_HUMAN	386000	3130000		MPRFTEQV	1915.2	0.4	MPRFTEQ_V	1
EPPPVLHL	34.74	900.507	8	0.2	451.261	62.02	6820000	F1:17891	2	P12755|SKI_HUMAN	6820000			EPPPVLHL	6452.8	1.4	EP_PPVLHL	1
LPHILVYV	34.72	952.575	8	-0.8	477.294	80.07	167000	F3:15481	1	Q13535|ATR_HUMAN			167000	LPHILVYV	629.4	0.125	LP_HILVYV	1
LPPTPLHV	34.7	872.512	8	-0.1	437.263	54.91	2450000	F2:15281	3	Q96EB6|SIR1_HUMAN	523000	2450000		LPPTPLHV	323.5	0.06	LP_PTPLHV	1
VPFSMRIL	34.7	961.542	8	-0.5	481.778	77.13	374000	F3:14658	1	Q8WVT3|TPC12_HUMAN			374000	VPFSMRIL	2631.4	0.6	VPFSM_RIL	1
EALPVKLI	34.68	881.559	8	1.5	882.567	71.04	56500	F3:13444	9	P31350|RIR2_HUMAN	80700000	3790000	689000	EALPVKLI	5646.6	1.2	EALPV_KLI	1
MPPLAHIF	34.68	924.489	8	0.3	463.252	76.49	1530000	F3:14446	2	Q9Y2T3|GUAD_HUMAN		513000	1530000	MPPLAHIF	812.7	0.175	MP_PLAHIF	1
LPSGSKKV	34.68	814.491	8	0.6	815.499	20.59		F1:3051	3	P62917|RL8_HUMAN	1940000	873000		LPSGSKKV	3357.6	0.7	LP_SGSKKV	1
FPYHEVTV	34.59	990.481	8	-0.1	496.248	53.02	1140000	F1:14558	1	P35573|GDE_HUMAN	1140000			FPYHEVTV	96.3	0.01	FPYHE_VTV	1
FPYVLKEI	34.59	1007.57	8	0.5	504.792	75.78	72200	F3:14276	1	Q9NXF1|TEX10_HUMAN			72200	FPYVLKEI	93.6	0.01	FPYVL_KEI	1
DPPKPPKV	34.5	876.507	8	-0.9	439.26	29.45		F1:6105	1	Q9UMN6|KMT2B_HUMAN				DPPKPPKV	8572.9	2	DP_PKPPKV	1
DPALNQEV	34.44	884.424	8	3.6	885.434	51.25	517000	F2:14009	1	Q16665|HIF1A_HUMAN		517000		DPALNQEV	8139.1	1.8	DP_ALNQEV	1
HAFENLEI	34.41	971.471	8	0.7	972.479	62.26	818000	F1:17980	3	P00533|EGFR_HUMAN	4850000			HAFENLEI	6099.9	1.3	HAFEN_LEI	1
YPVKYKAI	34.41	980.569	8	-0.3	491.292	33.51	1370000	F2:7620	2	P62487|RPB7_HUMAN		1370000		YPVKYKAI	3646.1	0.8	YP_VKYKAI	1
MPHAPIGL	34.38	834.442	8	-0.8	418.228	56.51	1990000	F1:15859	1	O95147|DUS14_HUMAN	1990000			MPHAPIGL	4656.6	1	MPHAPIG_L	1
LPPQQPYI	34.34	954.518	8	0.3	955.525	63.2	1290000	F2:18178	1	O14964|HGS_HUMAN		1290000		LPPQQPYI	56.7	0.01	LP_PQQPYI	1
NAYDPAIV	34.31	861.423	8	-1.1	862.429	61.5	102000	F2:17568	1	Q9NR09|BIRC6_HUMAN		102000		NAYDPAIV	7994.7	1.8	NAYDPAI_V	1
VPYLFKKV	34.29	992.606	8	0.7	497.31	46.57	2400000	F1:12220	2	Q969R5|LMBL2_HUMAN	7870000			VPYLFKKV	979.9	0.2	VPY_LFKKV	1
HPWDLHSI	34.27	1003.49	8	-0.3	502.751	55.54	613000	F1:15501	1	Q9Y2X0|MED16_HUMAN	613000			HPWDLHSI	1104.8	0.25	HPWDL_HSI	1
LPNPPPTI	34.22	847.48	8	0.1	848.488	61.49	386000	F2:17563	1	Q16760|DGKD_HUMAN		386000		LPNPPPTI	124.2	0.015	LPNP_PPTI	1
MPAVFHTV	34.21	900.453	8	0.2	451.234	56.03	1860000	F1:15681	1	Q8TDY2|RBCC1_HUMAN	1860000			MPAVFHTV	173	0.03	MP_AVFHTV	1
LPIESQMV	34.15	915.473	8	-1.1	916.48	68.43		F2:20076	1	O75643|U520_HUMAN				LPIESQMV	353.3	0.07	LPIE_SQMV	1
YPPEVAEF	34.12	950.438	8	0.1	951.446	72.94	1410000	F1:21661	2	P20248|CCNA2_HUMAN	1410000			YPPEVAEF	5095.1	1.1	YP_PEVAEF	1
LPKYGVKV	34.08	902.559	8	1	452.287	35.02	21300000	F2:8129	4	P46777|RL5_HUMAN	3090000	55700000		LPKYGVKV	3085.9	0.6	LP_KYGVKV	1
YPYNAPTV	34.07	923.439	8	2.4	924.448	57.92	869000	F2:16306	1	O00762|UBE2C_HUMAN		869000		YPYNAPTV	128.5	0.02	YPY_NAPTV	1
LPFSQPKV	34	914.523	8	-0.3	458.268	51.54	4220000	F2:14113	1	Q9NSU2|TREX1_HUMAN		4220000		LPFSQPKV	140.3	0.02	LPFSQ_PKV	1
FPHPLPSL	33.99	906.496	8	-0.5	454.255	65.71	3310000	F2:19101	2	Q15637|SF01_HUMAN		3310000	116000	FPHPLPSL	771.3	0.15	FPHPL_PSL	1
NPAIFRLI	33.98	942.565	8	0.4	943.573	80.23		F3:15543	1	Q9HBU6|EKI1_HUMAN				NPAIFRLI	3422.8	0.7	NP_AIFRLI	1
TPYNSRTV	33.75	936.466	8	0.8	469.241	26.6	457000	F2:5199	1	P31641|SC6A6_HUMAN		457000		TPYNSRTV	2330.9	0.5	TPY_NSRTV	1
VPNMTPEV	33.67	885.427	8	2.7	886.436	58.64	113000	F2:16554	1	Q96KP4|CNDP2_HUMAN		113000		VPNMTPEV	756.5	0.15	VPNMT_PEV	1
MPYPTPAM	33.59	906.398	8	-0.3	907.405	67.14	391000	F1:19711	1	Q92793|CBP_HUMAN	391000			MPYPTPAM	211.6	0.04	MPYPT_PAM	1
YAPAAATV	33.59	762.391	8	0.4	763.399	41.87	209000	F1:10506	2	Q96KR1|ZFR_HUMAN	209000	1880000		YAPAAATV	4451.2	0.9	YA_PAAATV	1
TPYSQVHI	33.57	943.476	8	-0.2	472.745	45.6	283000	F2:11941	1	Q75QN2|INT8_HUMAN		283000		TPYSQVHI	193.6	0.04	TPYSQ_VHI	1
LPYVGTSV	33.57	834.449	8	-0.2	835.456	68.15	7350000	F2:19971	2	Q9UKA1|FBXL5_HUMAN	244000	7350000		LPYVGTSV	167.3	0.025	LPY_VGTSV	1
LPPESTQV	33.56	869.449	8	0.6	870.457	45.83	2060000	F1:11951	4	P49366|DHYS_HUMAN	2060000	791000		LPPESTQV	644.7	0.15	LP_PESTQV	1
MAIAIMKV	33.55	875.497	8	-0.4	438.756	67.02	185000	F1:19669	1	Q969E2|SCAM4_HUMAN	185000			MAIAIMKV	1805.2	0.4	MAIAIM_KV	1
LPWKFEHI	33.53	1068.58	8	0.1	535.295	59.48	720000	F2:16855	3	Q14997|PSME4_HUMAN		3910000	207000	LPWKFEHI	420.5	0.08	LPW_KFEHI	1
DPSKFLKI	33.51	946.549	8	-1.4	474.281	55.54	2080000	F1:15502	1	O43432|IF4G3_HUMAN	2080000			DPSKFLKI	5425.3	1.1	DP_SKFLKI	1
LPLSLMHI	33.39	922.531	8	0.3	462.273	80.33	119000	F3:15582	1	Q9NZJ4|SACS_HUMAN			119000	LPLSLMHI	142.5	0.02	LPLSLMH_I	1
VPPVSPEL	33.39	836.464	8	0.1	837.472	65.02	608000	F2:18847	1	Q96JM3|CHAP1_HUMAN		608000		VPPVSPEL	2289.6	0.5	VP_PVSPEL	1
YPWGTVQV	33.38	948.471	8	1.8	949.48	80.54	150000	F3:15656	3	Q14141|SEPT6_HUMAN		5220000	150000	YPWGTVQV	661.4	0.15	YPWGTVQ_V	1
IPWGPASI	33.37	839.454	8	-0.2	840.461	81.14	8910000	F2:24474	1	Q9NRH3|TBG2_HUMAN:P23258|TBG1_HUMAN		8910000		IPWGPASI	358.6	0.07	IPW_GPASI	1
VPFSVPKI	33.37	885.532	8	-0.7	443.773	69.94	196000	F3:13266	3	P80217|IN35_HUMAN		10400000	196000	VPFSVPKI	206.2	0.04	VPFSV_PKI	1
VPVSPAEV	33.36	796.433	8	1.4	797.441	51.19	1030000	F1:13903	1	Q14643|ITPR1_HUMAN	1030000			VPVSPAEV	1871	0.4	VPVSPA_EV	1
YPLEVTKL	33.36	961.548	8	-0.3	481.781	61.11	2870000	F1:17572	2	P18074|ERCC2_HUMAN	2870000	45400		YPLEVTKL	2897.2	0.6	YPLEV_TKL	1
TPTPVPVV	33.36	808.469	8	0.4	809.477	63.29	806000	F2:18207	1	P26368|U2AF2_HUMAN		806000		TPTPVPVV	2493.7	0.5	TPTPV_PVV	1
VPYEPDSV	33.29	904.418	8	0.4	905.425	52.88	1110000	F1:14507	1	P53990|IST1_HUMAN	1110000			VPYEPDSV	569.1	0.125	VPYEP_DSV	1
EAYLGKTV	33.28	879.47	8	1.2	880.479	37.71	1060000	F1:9031	3	P11142|HSP7C_HUMAN	44000000	852000		EAYLGKTV	7249.5	1.6	EAY_LGKTV	1
YAYRHPLI	33.23	1031.56	8	-0.4	516.785	37.5	635000	F2:9031	2	Q9UEY8|ADDG_HUMAN	181000	635000		YAYRHPLI	1027.6	0.25	YAY_RHPLI	1
LPPLPLHI	33.23	898.564	8	-1.3	450.289	80.79	420000	F2:24338	1	Q8IZ21|PHAR4_HUMAN		420000		LPPLPLHI	182.6	0.03	LP_PLPLHI	1
LPYLIHDI	33.23	982.549	8	-0.1	492.282	74.49	2220000	F2:22243	1	Q13315|ATM_HUMAN		2220000		LPYLIHDI	241.1	0.04	LPYLIHD_I	1
LPYSPRVL	33.23	943.549	8	0.5	944.557	55.88	141000	F1:15623	3	Q13286|CLN3_HUMAN	33100000			LPYSPRVL	1133.3	0.25	LPYS_PRVL	1
FPIIFHGV	33.22	928.517	8	-1.3	465.265	79.2	1160000	F3:15214	1	Q9HCE1|MOV10_HUMAN			1160000	FPIIFHGV	772	0.15	FPI_IFHGV	1
FPLIFHGV	33.22	928.517	8	-1.3	465.265	79.2	1160000	F3:15214	1	Q9BXT6|M10L1_HUMAN			1160000	FPLIFHGV	702.1	0.15	FPL_IFHGV	1
DPYIQHFV	33.21	1017.49	8	-0.4	509.753	65.26	144000	F1:19049	1	Q9UIC8|LCMT1_HUMAN	144000			DPYIQHFV	1116.7	0.25	DPYIQ_HFV	1
YPPGIVGV	33.21	800.443	8	-0.2	801.45	70.89	534000	F1:20982	4	P56545|CTBP2_HUMAN	534000	638000		YPPGIVGV	4443.5	0.9	YP_PGIVGV	1
EPVEGFRV	33.14	931.476	8	0.6	466.746	51.21	181000	F2:13995	1	P49427|UB2R1_HUMAN		181000		EPVEGFRV	5086.2	1.1	EP_VEGFRV	1
LPVAFKVV	33.12	871.553	8	0.2	436.784	67.49	248000	F2:19732	1	Q13761|RUNX3_HUMAN		248000		LPVAFKVV	976.3	0.2	LPVA_FKVV	1
DAWKELTI	33.12	974.507	8	0.7	975.515	76.03	384000	F2:22785	2	Q9NNW5|WDR6_HUMAN		17000000		DAWKELTI	7506	1.7	DAWKE_LTI	1
WPARILTI	33.03	968.581	8	0.2	485.298	76.88	1030000	F3:14561	1	Q96N64|PWP2A_HUMAN			1030000	WPARILTI	509.9	0.1	WP_ARILTI	1
LPYPDPAI	32.91	884.464	8	0.3	885.472	74.8	2160000	F1:22247	1	P34932|HSP74_HUMAN	2160000			LPYPDPAI	94.5	0.01	LPYPD_PAI	1
IPYPDPAL	32.91	884.464	8	0.3	885.472	74.8	2160000	F1:22247	1	Q8NFP9|NBEA_HUMAN	2160000			IPYPDPAL	1146.8	0.25	IPYPD_PAL	1
SPWAVKKI	32.89	927.554	8	-0.2	464.784	35.79	3040000	F2:8411	2	Q96KB5|TOPK_HUMAN		3260000		SPWAVKKI	4099.8	0.9	SPWAV_KKI	1
VPFVAKVL	32.88	871.553	8	-0.6	436.784	66.52	123000	F1:19502	1	A5YKK6|CNOT1_HUMAN	123000			VPFVAKVL	3400.8	0.7	VPF_VAKVL	1
HPATLNHV	32.86	887.461	8	0.6	444.738	23.92	74900	F2:4222	1	Q99583|MNT_HUMAN		74900		HPATLNHV	3684.1	0.8	HP_ATLNHV	1
YPAYAKWV	32.85	996.507	8	-1.4	499.26	61.41	206000	F2:17534	1	P07814|SYEP_HUMAN		206000		YPAYAKWV	2739.4	0.6	YP_AYAKWV	1
LPSSTHTI	32.83	854.45	8	1.1	855.458	31.54	54200	F2:6927	3	Q9Y3I1|FBX7_HUMAN	98400	1930000		LPSSTHTI	428.3	0.08	LP_SSTHTI	1
MARTPQTV	32.82	902.464	8	-0.4	452.239	27.06	1110000	F2:5361	3	Q16850|CP51A_HUMAN	176000	1150000		MARTPQTV	3400.6	0.7	MAR_TPQTV	1
YPPWPGKI	32.81	956.512	8	0.2	479.263	62.64		F2:17982	1	Q49A26|GLYR1_HUMAN				YPPWPGKI	1362.8	0.3	YP_PWPGKI	1
LPHIPPMV	32.8	902.505	8	0	452.26	67.45	211000	F2:19720	1	Q9P2H5|UBP35_HUMAN		211000		LPHIPPMV	488.3	0.09	LP_HIPPMV	1
IPYHIVNI	32.72	967.549	8	0.4	968.557	64.76	69000	F1:18877	2	P49591|SYSC_HUMAN	69000		131000	IPYHIVNI	140.1	0.02	IPYHIVN_I	1
MPKYLNFV	32.72	1010.53	8	-1.2	506.27	72.35	520000	F2:21472	1	P14625|ENPL_HUMAN		520000		MPKYLNFV	1317.4	0.3	MP_KYLNFV	1
YPIYFRPL	32.71	1067.58	8	1.2	534.798	75.37	328000	F3:14192	1	Q8N5G0|SMI20_HUMAN			328000	YPIYFRPL	5305.6	1.1	YPI_YFRPL	1
YAPRPIFI	32.7	975.554	8	-0.5	488.784	65.13	670000	F2:18890	1	Q99707|METH_HUMAN		670000		YAPRPIFI	3592.2	0.7	YA_PRPIFI	1
MAFRPGVV	32.7	875.469	8	-1	438.741	51.59	392000	F1:14053	1	O60216|RAD21_HUMAN	392000			MAFRPGVV	3500.4	0.7	MAF_RPGVV	1
IPVHLPNI	32.68	901.538	8	-1	451.776	68.88	1110000	F1:20279	1	P41229|KDM5C_HUMAN:Q9BY66|KDM5D_HUMAN	1110000			IPVHLPNI	284.5	0.05	IP_VHLPNI	1
LPHVVPTL	32.65	874.528	8	0.8	438.271	64.69	66800	F3:12384	2	Q86Y56|DAAF5_HUMAN	9890000		66800	LPHVVPTL	1039.8	0.25	LP_HVVPTL	1
SPYQNIKI	32.65	961.523	8	-0.9	481.769	49.55	18400000	F2:13388	3	P52788|SPSY_HUMAN	522000	18500000		SPYQNIKI	2991.6	0.6	SPY_QNIKI	1
LPQEEPVV	32.62	909.481	8	0.4	910.488	55.74	162000	F1:15575	1	Q9NVM4|ANM7_HUMAN	162000			LPQEEPVV	824	0.175	LPQEE_PVV	1
YPSLTTKV	32.59	907.501	8	-1.6	454.757	47.37	2750000	F2:12582	1	Q15029|U5S1_HUMAN		2750000		YPSLTTKV	1822.7	0.4	YP_SLTTKV	1
FPGLAIKI	32.56	857.537	8	0.1	858.545	80.06	300000	F3:15479	5	Q99661|KIF2C_HUMAN		7340000	300000	FPGLAIKI	743.5	0.15	FP_GLAIKI	1
YPTDLYTI	32.53	984.48	8	1	985.489	80.51	242000	F1:24080	2	Q9NSI6|BRWD1_HUMAN	242000	124000		YPTDLYTI	597.6	0.125	YPTDLY_TI	1
LPWYPKVL	32.51	1014.59	8	-1	508.302	78.81		F3:15099	1	Q8NI27|THOC2_HUMAN				LPWYPKVL	2017.6	0.4	LPW_YPKVL	1
LPTAPTTV	32.41	798.449	8	-0.5	799.456	54.66	1460000	F1:15179	1	Q6VMQ6|MCAF1_HUMAN	1460000			LPTAPTTV	520	0.125	LPTAP_TTV	1
DPVILSKI	32.4	883.538	8	-0.4	442.776	65.48	107000	F1:19131	1	Q99550|MPP9_HUMAN	107000			DPVILSKI	4330.2	0.9	DP_VILSKI	1
MPNQSIDV	32.4	902.417	8	0.5	903.424	53.19	1460000	F1:14621	1	P63010|AP2B1_HUMAN	1460000			MPNQSIDV	909.9	0.2	MP_NQSIDV	1
FAVKIMEV	32.36	935.515	8	1.7	468.766	69.37	114000	F2:20396	1	P15735|PHKG2_HUMAN		114000		FAVKIMEV	5188	1.1	FAVKIM_EV	1
LPFALTHL	32.31	910.528	8	-1	456.271	79.12	95500	F3:15198	1	Q14160|SCRIB_HUMAN			95500	LPFALTHL	651.3	0.15	LPFAL_THL	1
MPIQSHVI	32.27	923.49	8	0	462.752	45.57	1270000	F2:11928	1	P17544|ATF7_HUMAN		1270000		MPIQSHVI	80	0.01	MPI_QSHVI	1
DPYTEQTI	32.26	965.434	8	0.2	966.442	56.56	612000	F1:15879	1	Q15149|PLEC_HUMAN	612000			DPYTEQTI	500	0.1	DPYTE_QTI	1
HPFPGPGL	32.23	820.423	8	-0.5	411.219	50.86		F2:13864	1	P49915|GUAA_HUMAN				HPFPGPGL	7846.2	1.8	HPFP_GPGL	1
FPFPVKAL	32.2	917.537	8	-1	459.776	78.17	185000	F3:14908	1	Q9BXW9|FACD2_HUMAN			185000	FPFPVKAL	1148.8	0.25	FPFPV_KAL	1
SPALVRVI	32.17	853.538	8	0	427.776	56.18	1090000	F2:15710	1	Q12980|NPRL3_HUMAN		1090000		SPALVRVI	7061	1.5	SP_ALVRVI	1
PVARYFGI	32.16	921.507	8	-1.2	461.76	62.3	407000	F2:17852	1	P19388|RPAB1_HUMAN		407000		PVARYFGI	7321.8	1.6	_PVARYFGI	1
LPPATQVV	32.11	823.48	8	0.3	824.488	56.17	2530000	F1:15735	2	P38919|IF4A3_HUMAN	2530000			LPPATQVV	350.1	0.07	LP_PATQVV	1
DPAKFKSI	32.1	904.502	8	1.4	905.51	31.35	52300	F1:6780	3	Q00169|PIPNA_HUMAN	13000000			DPAKFKSI	8223.1	1.9	DP_AKFKSI	1
MAIDIPHI	32.09	908.479	8	0.6	455.247	77.65	3240000	F2:23311	1	O43432|IF4G3_HUMAN		3240000		MAIDIPHI	496.7	0.1	MAIDI_PHI	1
VPSPVPAI	32.07	778.459	8	0.6	779.467	69.32	425000	F2:20380	1	P49023|PAXI_HUMAN		425000		VPSPVPAI	660.2	0.15	VP_SPVPAI	1
TPPRVLTL	32.03	895.549	8	-0.4	896.556	54.47		F1:15106	5	Q9GZY8|MFF_HUMAN	16100000	18800000	76100	TPPRVLTL	7396	1.6	TP_PRVLTL	1
YPNKPPTV	32.02	914.486	8	0.7	458.251	34.98	5100000	F1:8037	2	P49459|UBE2A_HUMAN	5100000			YPNKPPTV	1609.6	0.4	YP_NKPPTV	1
IPFDPKFI	32	975.543	8	0.2	488.779	79.07	3450000	F3:15183	2	Q8N7H5|PAF1_HUMAN		965000	3450000	IPFDPKFI	515.5	0.1	IPFD_PKFI	1
MAPTPVLI	31.98	840.478	8	0.6	841.486	80.92		F1:24234	1	Q8TB72|PUM2_HUMAN				MAPTPVLI	617.9	0.125	MA_PTPVLI	1
YPAKVTAV	31.91	847.48	8	0.3	424.748	34.5	373000	F2:7952	2	Q9BVI0|PHF20_HUMAN	1190000	373000		YPAKVTAV	2547.8	0.5	YP_AKVTAV	1
MPPSVAVV	31.9	798.431	8	-0.5	799.438	63.6	1600000	F2:18318	1	Q14686|NCOA6_HUMAN		1600000		MPPSVAVV	324.8	0.06	MPPSVAV_V	1
IPHTPIEI	31.88	918.518	8	1.2	460.267	59.47	9210000	F1:16954	1	Q6W2J9|BCOR_HUMAN	9210000			IPHTPIEI	541.4	0.125	IP_HTPIEI	1
SPPVSVQI	31.88	825.46	8	0.9	826.468	64.42	250000	F1:18766	2	Q14674|ESPL1_HUMAN	250000	846000		SPPVSVQI	3949.7	0.8	SP_PVSVQI	1
HPAMLSKV	31.83	881.479	8	-1.3	441.746	29.26	169000	F1:6035	1	Q93008|USP9X_HUMAN	169000			HPAMLSKV	4012.1	0.8	HP_AMLSKV	1
VPKEGKVV	31.82	854.523	8	-0.7	428.268	23.12	1870000	F2:3922	2	Q09028|RBBP4_HUMAN	684000	1870000		VPKEGKVV	6867.3	1.5	VP_KEGKVV	1
HPPKTPSV	31.79	861.471	8	1.1	431.743	24.14	644000	F2:4299	1	Q14703|MBTP1_HUMAN		644000		HPPKTPSV	6221.7	1.3	HP_PKTPSV	1
DPLELHTI	31.77	936.492	8	-1.5	469.252	65.09	626000	F1:18986	2	P50443|S26A2_HUMAN	626000	235000		DPLELHTI	1282.4	0.25	DPLEL_HTI	1
IPFPVEKI	31.77	941.558	8	0.1	471.787	67.79	16900000	F2:19839	1	Q16236|NF2L2_HUMAN		16900000		IPFPVEKI	397.3	0.07	IPFPV_EKI	1
MAYHGLTV	31.77	890.432	8	0.2	446.223	51.05	1820000	F2:13934	1	O15342|VA0E1_HUMAN		1820000		MAYHGLTV	387.3	0.07	MAY_HGLTV	1
YPNKLDTI	31.72	962.507	8	1.1	482.261	45.64	2080000	F2:11956	1	Q8NF37|PCAT1_HUMAN		2080000		YPNKLDTI	1785.2	0.4	YP_NKLDTI	1
DPAKFISV	31.71	875.475	8	0.7	876.483	61.3	611000	F2:17496	3	Q9H9Y4|GPN2_HUMAN		9540000		DPAKFISV	7514.1	1.7	DP_AKFISV	1
NAMGFHVI	31.7	887.432	8	1	444.724	60.11	2230000	F1:17197	1	Q9NYY8|FAKD2_HUMAN	2230000			NAMGFHVI	7956.3	1.8	NAM_GFHVI	1
DPGPILRI	31.69	879.518	8	0.2	440.766	69.98	46600	F3:13273	4	O15050|TRNK1_HUMAN	7400000	151000	46600	DPGPILRI	8015.6	1.8	DPGPI_LRI	1
NAQAMTTI	31.68	848.406	8	3.4	849.416	48.05	75200	F1:12766	1	Q8IYR2|SMYD4_HUMAN	75200			NAQAMTTI	8600.8	2	NAQAM_TTI	1
MPYELTRV	31.63	1007.51	8	0	504.763	55.94	239000	F1:15645	1	P10586|PTPRF_HUMAN	239000			MPYELTRV	114.4	0.015	MPYEL_TRV	1
IPFSPYRV	31.62	977.533	8	0.5	489.774	60.21	31700000	F1:17236	3	P21333|FLNA_HUMAN	31700000	4730000		IPFSPYRV	524.3	0.125	IPFS_PYRV	1
LPYLVPKL	31.61	941.595	8	-0.5	471.805	76.62		F2:22997	2	Q92616|GCN1_HUMAN			432000	LPYLVPKL	581.7	0.125	LPY_LVPKL	1
YAYLPLHV	31.57	974.523	8	-0.4	488.268	72.25	3050000	F2:21437	2	Q8WV16|DCAF4_HUMAN		3050000	94900	YAYLPLHV	1579.8	0.4	YAY_LPLHV	1
YAPSGNFV	31.55	853.397	8	-0.7	854.404	55.95	10300000	F2:15630	2	P16520|GBB3_HUMAN:P62879|GBB2_HUMAN	718000	10300000		YAPSGNFV	7620.2	1.7	YA_PSGNFV	1
IPFISKEL	31.53	945.553	8	-0.7	946.56	68.1	694000	F2:19951	5	P61201|CSN2_HUMAN	5390000	58200000		IPFISKEL	3159.5	0.7	IPF_ISKEL	1
LPVKVIHV	31.47	903.591	8	-0.4	452.802	43.94	1780000	F2:11335	2	P51532|SMCA4_HUMAN		3160000		LPVKVIHV	1496.7	0.3	LP_VKVIHV	1
MPTKTIEV	31.4	917.489	8	0.7	918.497	41.25	39400	F1:10305	1	Q96GC5|RM48_HUMAN	39400			MPTKTIEV	1352.5	0.3	MP_TKTIEV	1
VPYPTASL	31.4	846.449	8	1.1	847.457	65.65	219000	F2:19079	1	Q15154|PCM1_HUMAN		219000		VPYPTASL	454.5	0.09	VPYPTAS_L	1
YPYLQHEI	31.38	1061.52	8	-0.1	531.766	54.37		F1:15069	1	Q969W9|PMEPA_HUMAN				YPYLQHEI	104.4	0.01	YPYLQ_HEI	1
PYKATSAV	31.36	835.444	8	-0.1	418.729	26.61	255000	F2:5201	1	Q8WXI7|MUC16_HUMAN		255000		PYKATSAV	5108.8	1.1	_PYKATSAV	1
HPVILASI	31.35	848.512	8	1.6	849.521	59.48	284000	F1:16959	1	O00303|EIF3F_HUMAN	284000			HPVILASI	2139.7	0.5	HPVILAS_I	1
YPAPLTSI	31.31	860.464	8	0.2	861.472	75.39	2730000	F1:22439	3	Q7Z3T8|ZFY16_HUMAN	2730000	109000		YPAPLTSI	330.4	0.06	YPAPL_TSI	1
FPFKPPSI	31.29	931.517	8	-0.7	466.765	71.14	5280000	F2:21032	3	Q8N2K1|UB2J2_HUMAN		5280000	233000	FPFKPPSI	109.6	0.015	FPFKP_PSI	1
FPFKIIHI	31.29	1013.61	8	-0.4	507.81	71.97	264000	F3:13590	2	P78314|3BP2_HUMAN			416000	FPFKIIHI	189.4	0.03	FPFKI_IHI	1
IPVQITHV	31.26	905.533	8	-1.5	453.773	50.68	165000	F2:13797	1	Q9Y222|DMTF1_HUMAN		165000		IPVQITHV	773.6	0.15	IP_VQITHV	1
MPHSIMRI	31.26	983.505	8	0.6	492.76	41.97	7970000	F1:10542	2	P61163|ACTZ_HUMAN	27400000			MPHSIMRI	227.9	0.04	MPHSIM_RI	1
LPNFLDHI	31.24	967.513	8	-1.9	484.763	80.81	102000	F3:15758	1	Q7LBC6|KDM3B_HUMAN			102000	LPNFLDHI	511.3	0.1	LPNFL_DHI	1
WAPSVVKV	31.22	884.512	8	0	443.263	55.96	476000	F1:15653	1	P51532|SMCA4_HUMAN	476000			WAPSVVKV	7900.1	1.8	WA_PSVVKV	1
LPLQDHTI	31.22	935.508	8	-0.9	468.761	48.48	352000	F2:12989	1	P53618|COPB_HUMAN		352000		LPLQDHTI	260.1	0.05	LPL_QDHTI	1
SPSKMPEI	31.19	887.442	8	-0.1	444.728	41.28	1720000	F2:10392	2	Q15011|HERP1_HUMAN	1870000	1720000		SPSKMPEI	6738.5	1.5	SP_SKMPEI	1
EAWPALQI	31.19	926.486	8	0.1	927.494	81.34	13000000	F3:15965	1	Q969E8|TSR2_HUMAN			13000000	EAWPALQI	1765.7	0.4	EAWPALQ_I	1
LAPSTMKI	31.19	859.484	8	1.5	860.492	45.63	316000	F2:11950	4	P60709|ACTB_HUMAN:P63261|ACTG_HUMAN:P68032|ACTC_HUMAN:P68133|ACTS_HUMAN:P63267|ACTH_HUMAN:P62736|ACTA_HUMAN:Q562R1|ACTBL_HUMAN		21600000	50100	LAPSTMKI	2575.8	0.5	LA_PSTMKI	1
IPWQQNFV	31.17	1030.52	8	-1.3	1031.53	80.9	127000	F2:24381	1	Q6WRI0|IGS10_HUMAN		127000		IPWQQNFV	247.5	0.05	IPW_QQNFV	1
YPFQIHSI	31.16	1003.51	8	0.1	502.764	64.92	4940000	F2:18809	2	O95674|CDS2_HUMAN:Q92903|CDS1_HUMAN		4940000		YPFQIHSI	231.5	0.04	YPF_QIHSI	1
DPFSSSSV	31.05	824.355	8	1.3	825.364	58.26		F1:16506	1	Q9UBC2|EP15R_HUMAN				DPFSSSSV	2677.9	0.6	DPFSSSS_V	1
LPYLFHVV	31.04	986.559	8	-1.3	494.286	81.09	2190000	F3:15863	1	P21359|NF1_HUMAN			2190000	LPYLFHVV	182.2	0.03	LPY_LFHVV	1
IPMHGKQI	31.04	922.506	8	-0.8	462.26	26.16		F2:5040	1	Q6PCD5|RFWD3_HUMAN				IPMHGKQI	766.4	0.15	IP_MHGKQI	1
EPPPIWRV	31.02	992.544	8	-0.6	497.279	64.26	1640000	F2:18561	1	Q9ULL5|PRR12_HUMAN		1640000		EPPPIWRV	5804.8	1.2	EPPPIW_RV	1
IPIAVSGV	31.01	754.459	8	0.5	755.466	69.21	339000	F2:20338	1	Q92616|GCN1_HUMAN		339000		IPIAVSGV	1333.2	0.3	IPIAVSG_V	1
LPVVLQHI	31	917.57	8	0.4	459.792	66.79	273000	F1:19595	1	Q9Y6A1|POMT1_HUMAN	273000			LPVVLQHI	207.7	0.04	LPVVL_QHI	1
FPKVFPVV	30.99	931.553	8	-0.3	466.784	78.03	184000	F3:14878	1	P21359|NF1_HUMAN			184000	FPKVFPVV	410.1	0.08	FP_KVFPVV	1
LPYLVSNV	30.99	903.506	8	1.1	904.515	80	504000	F1:23893	1	P17980|PRS6A_HUMAN	504000			LPYLVSNV	194.5	0.04	LPY_LVSNV	1
FPNILKEI	30.98	972.564	8	0.1	487.289	80.58	2980000	F3:15670	2	Q5VTE6|ANGE2_HUMAN			2980000	FPNILKEI	497	0.1	FP_NILKEI	1
YPYASNFL	30.89	973.455	8	0.5	974.462	80.69	467000	F2:24302	1	P42785|PCP_HUMAN		467000		YPYASNFL	977	0.2	YPYA_SNFL	1
KPYGPMSV	30.87	877.437	8	0.7	878.445	40.27	50300	F2:10019	2	Q14697|GANAB_HUMAN		1780000		KPYGPMSV	6555.8	1.4	KPY_GPMSV	1
VPWNAVKV	30.87	911.523	8	-0.4	456.769	56.58	95500	F1:15885	1	Q8N163|CCAR2_HUMAN	95500			VPWNAVKV	1040.9	0.25	VPWN_AVKV	1
YPYSPPAF	30.87	940.433	8	0.1	941.44	74.89	277000	F2:22386	2	P49427|UB2R1_HUMAN	815000	277000		YPYSPPAF	1047.3	0.25	YPYS_PPAF	1
EPPPIVVV	30.86	848.501	8	1.8	849.51	78.73	222000	F2:23646	1	Q14692|BMS1_HUMAN		222000		EPPPIVVV	2476.4	0.5	EPPPIVV_V	1
YPYRYPAL	30.86	1041.53	8	0.7	521.772	57.54	1320000	F1:16236	1	P35611|ADDA_HUMAN	1320000			YPYRYPAL	1415.6	0.3	YPY_RYPAL	1
YPVNITSI	30.85	905.486	8	0.7	906.494	77.83	458000	F1:23235	1	Q9P2K2|TXD16_HUMAN	458000			YPVNITSI	770.3	0.15	YPVNI_TSI	1
YPTDLNTI	30.83	935.46	8	1.2	936.468	66.93	499000	F2:19530	1	Q6RI45|BRWD3_HUMAN		499000		YPTDLNTI	946.8	0.2	YPTD_LNTI	1
YPLPAVKV	30.83	885.532	8	-0.6	443.773	60.92	7770000	F1:17501	2	Q92540|SMG7_HUMAN	7770000	121000		YPLPAVKV	535.6	0.125	YPLP_AVKV	1
NPPKVRFI	30.83	969.576	8	0.2	485.795	39.34	468000	F1:9628	1	P61086|UBE2K_HUMAN	468000			NPPKVRFI	7854.1	1.8	NP_PKVRFI	1
YPHYFPVM	30.79	1052.48	8	0.1	527.247	72.34	57800	F3:13647	1	Q9BYT8|NEUL_HUMAN			57800	YPHYFPVM	2955.9	0.6	YP_HYFPVM	1
APHPPLKI	30.79	871.528	8	-0.2	436.771	35.21	356000	F2:8201	1	P54368|OAZ1_HUMAN		356000		APHPPLKI	6026.6	1.3	APHP_PLKI	1
KPYNVKQI	30.79	988.571	8	0.3	495.293	27.4	4170000	F1:5376	2	O15056|SYNJ2_HUMAN	4170000	385000		KPYNVKQI	5694.9	1.2	KPYNVKQ_I	1
VPTPTSTV	30.76	800.428	8	1.1	801.436	42.91	1050000	F2:10968	2	Q14008|CKAP5_HUMAN		1050000		VPTPTSTV	862	0.175	VPTPTS_TV	1
MPIKINLI	30.75	940.578	8	0.9	471.297	77.63	1170000	F3:14784	4	P05198|IF2A_HUMAN		21400000	1170000	MPIKINLI	264.5	0.05	MPIKI_NLI	1
NAYTPQEI	30.61	934.44	8	-0.8	935.446	52.43	1410000	F1:14353	1	P34059|GALNS_HUMAN	1410000			NAYTPQEI	3769	0.8	NAY_TPQEI	1
FPLLEPKI	30.56	955.574	8	-1.4	478.794	76.25	478000	F2:22870	2	Q15572|TAF1C_HUMAN		478000	113000	FPLLEPKI	202	0.04	FPLLE_PKI	1
RPPETPTV	30.56	895.476	8	-0.6	448.745	31.77	930000	F2:7006	2	Q14839|CHD4_HUMAN	604000	930000		RPPETPTV	7118.4	1.6	RP_PETPTV	1
KPPHVILV	30.53	901.575	8	-0.5	451.795	39.11	18100000	F2:9591	1	Q9UKF6|CPSF3_HUMAN		18100000		KPPHVILV	8238.7	1.9	KP_PHVILV	1
TPAPVPVI	30.5	792.475	8	0.4	793.482	71.72	8900000	F2:21237	3	P12270|TPR_HUMAN	499000	8900000		TPAPVPVI	765.3	0.15	TPAPV_PVI	1
TPFNPVTV	30.5	873.46	8	0.8	874.467	69.73	6200000	F2:20531	4	O75340|PDCD6_HUMAN	2870000	6200000		TPFNPVTV	1810.5	0.4	TPF_NPVTV	1
VPASFSSL	30.5	806.417	8	2	807.426	67.39	953000	F2:19696	1	Q9H9A6|LRC40_HUMAN:Q7L311|ARMX2_HUMAN		953000		VPASFSSL	4599.1	1	VP_ASFSSL	1
MPQEAQKI	30.46	943.48	8	-0.1	472.747	31.31		F2:6843	1	P11532|DMD_HUMAN				MPQEAQKI	386.7	0.07	MPQE_AQKI	1
MPNKVRKI	30.41	984.59	8	0.3	329.204	22.48	6170000	F2:3689	3	P55265|DSRAD_HUMAN	273000	7810000		MPNKVRKI	1753.1	0.4	MP_NKVRKI	1
FPAKFVEV	30.41	935.512	8	-0.6	468.763	61.33	2330000	F1:17653	1	Q96HU1|SGSM3_HUMAN	2330000			FPAKFVEV	503.3	0.1	FP_AKFVEV	1
MPYEMKEM	30.39	1057.43	8	0.8	529.722	49.52	149000	F1:13318	1	Q92538|GBF1_HUMAN	149000			MPYEMKEM	686.1	0.15	MPYEM_KEM	1
PFAFIHKI	30.38	971.559	8	0.3	324.86	54.94	1340000	F3:10678	2	Q9UGL1|KDM5B_HUMAN		84400	1340000	PFAFIHKI	1754.7	0.4	_PFAFIHKI	1
MPAEPMTI	30.38	888.409	8	1	889.417	68.49		F2:20097	2	Q8NCW5|NNRE_HUMAN	1540000			MPAEPMTI	107.8	0.015	MP_AEPMTI	1
YPYSPPTF	30.37	970.444	8	0.1	971.451	74.65	2630000	F1:22205	2	Q712K3|UB2R2_HUMAN	2630000		46600	YPYSPPTF	427.6	0.08	YPYS_PPTF	1
DPPPVLRV	30.35	891.518	8	0.5	446.766	58.71	25500000	F2:16574	5	Q14244|MAP7_HUMAN	904000	25800000		DPPPVLRV	5498.4	1.2	DP_PPVLRV	1
IPPHPIYI	30.35	948.543	8	0.2	475.279	57.25		F1:16129	1	O15042|SR140_HUMAN				IPPHPIYI	284.8	0.05	IP_PHPIYI	1
NPLAVLRV	30.29	880.549	8	-0.4	441.282	66.9	44700	F2:19521	2	Q8TB40|ABHD4_HUMAN	549000	44700		NPLAVLRV	3866.3	0.8	NPLAV_LRV	1
YATTGLKV	30.29	851.475	8	-1.2	426.744	40.91	3870000	F1:10190	2	Q15678|PTN14_HUMAN	3870000	139000		YATTGLKV	8529.1	1.9	YA_TTGLKV	1
YPYQVVRA	30.27	994.524	8	0.7	498.269	43.75	1920000	F2:11269	1	Q9H2D1|MFTC_HUMAN		1920000		YPYQVVRA	5005.3	1.1	YPY_QVVRA	1
HAAPMTEI	30.23	868.411	8	1.5	869.42	37.71		F1:9030	1	Q5VIY5|ZN468_HUMAN:P17035|ZNF28_HUMAN				HAAPMTEI	6115.4	1.3	HAAPM_TEI	1
NPFLTHLI	30.23	953.533	8	-0.6	477.774	76.84	1400000	F3:14547	1	Q05655|KPCD_HUMAN			1400000	NPFLTHLI	1563.3	0.4	NPFLT_HLI	1
EAFQGTKV	30.23	878.45	8	-0.2	879.457	32.19	34400	F2:7154	2	P61289|PSME3_HUMAN		866000		EAFQGTKV	6530.3	1.4	EAF_QGTKV	1
LPFHPKDI	30.18	965.533	8	-0.2	483.774	41.63		F2:10507	1	Q99985|SEM3C_HUMAN				LPFHPKDI	731	0.15	LPF_HPKDI	1
FPFSLQHI	30.18	987.518	8	0.8	494.767	78.54	309000	F3:15031	1	Q8WXH5|SOCS4_HUMAN			309000	FPFSLQHI	48.9	0.01	FPFSL_QHI	1
YALEVEKI	30.16	963.528	8	-0.4	482.771	58.58	15500000	F1:16620	4	P53396|ACLY_HUMAN	15600000	233000	54000	YALEVEKI	5634.8	1.2	YALEV_EKI	1
FPEVKPTI	30.11	929.522	8	-0.6	465.768	57.33		F1:16158	1	O94973|AP2A2_HUMAN				FPEVKPTI	236	0.04	FP_EVKPTI	1
LPYAVGKL	30.08	859.517	8	0.1	860.524	56.25	33400	F1:15765	2	Q9P2I0|CPSF2_HUMAN	33400	62100		LPYAVGKL	901	0.2	LPYAVG_KL	1
FPVPSSQV	30.07	859.444	8	2.1	860.453	61.91	413000	F2:17715	1	Q9UKA4|AKA11_HUMAN		413000		FPVPSSQV	459.7	0.09	FPVPSSQ_V	1
LPYPTANL	30.05	887.475	8	0.3	888.483	71.58	1700000	F1:21201	1	Q9P0N5|TM216_HUMAN	1700000			LPYPTANL	230.8	0.04	LPYPTAN_L	1
KPFLAPMI	30.03	915.525	8	0	458.77	70.9	564000	F2:20943	1	Q9UHB4|NDOR1_HUMAN		564000		KPFLAPMI	1968.8	0.4	KPF_LAPMI	1
VPPAVTGI	29.99	752.443	8	0.5	753.451	59.69	5650000	F1:17038	4	P04075|ALDOA_HUMAN	5650000	1790000		VPPAVTGI	1417.3	0.3	VP_PAVTGI	1
MAILLHEI	29.93	938.526	8	-0.8	470.27	72.17	8830000	F2:21408	3	Q96H72|S39AD_HUMAN		8830000	370000	MAILLHEI	922.1	0.2	MAI_LLHEI	1
TPPPVPVL	29.91	818.49	8	0.2	819.498	76.16	244000	F1:22676	1	P49918|CDN1C_HUMAN	244000			TPPPVPVL	6127.1	1.3	TP_PPVPVL	1
VPYPDARI	29.91	929.497	8	-0.6	465.755	48.57	991000	F2:13024	1	O95757|HS74L_HUMAN		991000		VPYPDARI	297.6	0.06	VPYPDA_RI	1
YPMKSEKI	29.89	994.516	8	-1	498.265	28.2	302000	F1:5647	1	O95455|TGDS_HUMAN	302000			YPMKSEKI	2190.4	0.5	YPM_KSEKI	1
IPAVGLNV	29.88	781.47	8	0.8	782.478	74.83	519000	F2:22366	1	Q9BYD3|RM04_HUMAN		519000		IPAVGLNV	988.5	0.2	IP_AVGLNV	1
MPLKTIGL	29.86	871.52	8	-0.2	436.767	61.56	573000	F1:17729	1	Q6MZW2|FSTL4_HUMAN	573000			MPLKTIGL	5097.8	1.1	MPLKT_IGL	1
VPAYGRFI	29.85	921.507	8	0.2	461.761	58.86	790000	F1:16720	1	Q14137|BOP1_HUMAN	790000			VPAYGRFI	1557.1	0.4	VP_AYGRFI	1
HPRTSITV	29.85	909.503	8	-0.1	910.51	27.26	159000	F2:5430	5	Q9NQT4|EXOS5_HUMAN	5380000	32900000		HPRTSITV	6040.2	1.3	HPR_TSITV	1
MAFLPHHI	29.85	964.495	8	0.5	483.255	49.34	5610000	F1:13250	2	Q9NWN3|FBX34_HUMAN	10600000			MAFLPHHI	525.9	0.125	MAF_LPHHI	1
IPDKPRHI	29.83	974.566	8	1.2	488.291	23.45	241000	F1:4005	4	Q9NW15|ANO10_HUMAN	1570000	20400000		IPDKPRHI	3732.8	0.8	IP_DKPRHI	1
DPIRVGEI	29.81	897.492	8	-0.6	449.753	56.91	6890000	F2:15952	2	P67812|SC11A_HUMAN		7360000		DPIRVGEI	6346.6	1.4	DPIRVG_EI	1
VAPRGVYV	29.77	859.492	8	-1.9	430.752	37.13	830000	F1:8813	1	Q9UJA3|MCM8_HUMAN	830000			VAPRGVYV	6381.4	1.4	VA_PRGVYV	1
SPPLITQV	29.77	853.491	8	1	854.499	68.16	194000	F1:20029	2	Q9H977|WDR54_HUMAN	194000	6430000		SPPLITQV	8098.8	1.8	SP_PLITQV	1
APYLPKEI	29.76	929.522	8	0.8	465.769	54.22	837000	F2:15027	1	Q9P260|K1468_HUMAN		837000		APYLPKEI	3743.6	0.8	APY_LPKEI	1
YPEKLKVI	29.7	988.596	8	-0.7	495.305	41.12	3390000	F2:10333	1	Q01664|TFAP4_HUMAN		3390000		YPEKLKVI	2543.8	0.5	YP_EKLKVI	1
VPMGGMMV	29.67	820.365	8	0.1	821.372	72.25	58200	F1:21432	1	P28072|PSB6_HUMAN	58200			VPMGGMMV	1494.3	0.3	VPM_GGMMV	1
MPSDVLEV	29.67	888.426	8	1.4	889.435	76.2	5720000	F1:22692	2	P60842|IF4A1_HUMAN	5720000	347000		MPSDVLEV	742	0.15	MP_SDVLEV	1
TPEIMKEV	29.67	945.484	8	1.4	473.75	48.86	302000	F2:13129	1	Q8N8U2|CDYL2_HUMAN		302000		TPEIMKEV	7869.9	1.8	TP_EIMKEV	1
VAPQPVVV	29.65	807.485	8	-1	808.492	55.41	189000	F1:15458	1	P51610|HCFC1_HUMAN	189000			VAPQPVVV	3229.5	0.7	VA_PQPVVV	1
TPVVLVSV	29.65	812.501	8	0.4	813.508	79.29	81600	F1:23656	1	O75167|PHAR2_HUMAN	81600			TPVVLVSV	3867.4	0.8	TP_VVLVSV	1
FPEILQKI	29.63	986.58	8	1.1	494.298	75.05	4240000	F2:22441	1	P54136|SYRC_HUMAN		4240000		FPEILQKI	240	0.04	FP_EILQKI	1
YPEVIRLI	29.63	1001.59	8	-0.7	501.802	79.13	188000	F3:15201	2	Q9H2T7|RBP17_HUMAN:Q9UIA9|XPO7_HUMAN		285000	188000	YPEVIRLI	1501.2	0.3	YP_EVIRLI	1
EPFKTKKI	29.63	989.591	8	0	495.803	23.97	2810000	F1:4189	2	Q9BPX3|CND3_HUMAN	7500000			EPFKTKKI	3944.7	0.8	EPFKT_KKI	1
DPPIIIFV	29.62	912.532	8	1.2	913.54	81.59	1990000	F3:16072	1	Q9BUQ8|DDX23_HUMAN			1990000	DPPIIIFV	6505.6	1.4	DP_PIIIFV	1
TPWDTRYI	29.6	1050.51	8	-1	526.264	64.4	370000	F1:18758	1	Q8WXI7|MUC16_HUMAN	370000			TPWDTRYI	1276.5	0.25	TPWDT_RYI	1
HALPIPVI	29.59	858.533	8	-0.6	430.273	76.68	51200	F3:14489	4	P07814|SYEP_HUMAN		5880000	51200	HALPIPVI	2837.9	0.6	HALPI_PVI	1
DPPQLQVI	29.55	908.497	8	0.8	909.505	80.25	202000	F2:24134	1	Q7Z478|DHX29_HUMAN		202000		DPPQLQVI	985.4	0.2	DP_PQLQVI	1
IPWKVPGL	29.52	908.548	8	0	455.281	78.3	8060000	F3:14952	1	Q6P2Q9|PRP8_HUMAN			8060000	IPWKVPGL	4553.1	0.9	IPW_KVPGL	1
YPFKSPSI	29.49	937.491	8	-0.7	469.752	54.26	1800000	F1:15028	1	P62256|UBE2H_HUMAN	1800000			YPFKSPSI	279.9	0.05	YPF_KSPSI	1
LPHPGLKV	29.49	859.528	8	1	430.772	36.57	6160000	F2:8693	2	Q8NHH9|ATLA2_HUMAN:Q8WXF7|ATLA1_HUMAN		7700000		LPHPGLKV	816.8	0.175	LPHP_GLKV	1
LPYQVVEV	29.47	945.517	8	-0.6	946.524	77.18	3400000	F1:23029	2	Q9H7Z7|PGES2_HUMAN	3400000	76100		LPYQVVEV	131.3	0.02	LPY_QVVEV	1
VPSGVTEV	29.47	786.412	8	0.9	787.42	45.82	26700	F2:12019	1	P10909|CLUS_HUMAN		26700		VPSGVTEV	1790.6	0.4	VP_SGVTEV	1
LPPQNIHI	29.47	930.529	8	-0.6	466.271	51.75		F2:14185	1	Q99715|COCA1_HUMAN				LPPQNIHI	271.6	0.05	LP_PQNIHI	1
DPEIALKI	29.45	897.517	8	-1.3	449.765	70.93	59300	F1:20996	1	Q9H0L4|CSTFT_HUMAN:P33240|CSTF2_HUMAN	59300			DPEIALKI	3184.6	0.7	DP_EIALKI	1
DPYQGTIV	29.44	891.434	8	1.8	892.443	63.29	75700	F1:18354	1	Q99707|METH_HUMAN	75700			DPYQGTIV	902.1	0.2	DPY_QGTIV	1
IPSPGLMV	29.43	812.447	8	-0.5	813.453	77.69	1060000	F1:23197	1	P54709|AT1B3_HUMAN	1060000			IPSPGLMV	1256.2	0.25	IP_SPGLMV	1
YPHEPTAV	29.39	912.434	8	0.9	913.442	34.58	58300	F1:7897	1	Q9NYP3|DONS_HUMAN	58300			YPHEPTAV	1828.1	0.4	YPHEP_TAV	1
LPPYAQGL	29.37	857.465	8	1.4	858.473	67.68	209000	F2:19803	1	P20226|TBP_HUMAN		209000		LPPYAQGL	4234.3	0.9	LP_PYAQGL	1
MAPKAWKV	29.36	929.516	8	0.5	465.765	33.16	249000	F2:7506	2	O95340|PAPS2_HUMAN		404000		MAPKAWKV	7039.9	1.5	MA_PKAWKV	1
FAPKVPTL	29.36	871.517	8	-1.1	436.765	60.33		F1:17281	1	Q86V40|TIKI1_HUMAN				FAPKVPTL	6005.1	1.3	FA_PKVPTL	1
MAPRTLVL	29.36	899.526	8	0.3	900.534	54.28	312000	F1:15033	3	P10316|1A69_HUMAN:P05534|1A24_HUMAN:P01891|1A68_HUMAN	24700000		140000	MAPRTLVL	7421.3	1.6	MA_PRTLVL	1
TPPSIKKI	29.34	882.554	8	0.3	442.284	27.8	1730000	F1:5514	2	O95429|BAG4_HUMAN	2030000			TPPSIKKI	6481.3	1.4	TP_PSIKKI	1
TPLKVTSI	29.3	857.522	8	-0.1	429.768	46.88	425000	F2:12404	2	Q02241|KIF23_HUMAN		425000		TPLKVTSI	2327.3	0.5	TPL_KVTSI	1
IPAEVPHI	29.3	874.491	8	1.2	438.253	56.03		F2:15656	3	Q8WYP5|ELYS_HUMAN	53100	992000		IPAEVPHI	229.4	0.04	IP_AEVPHI	1
YPYQPLTT	29.26	981.481	8	1	982.489	60.37	536000	F2:17177	1	Q6ZMG9|CERS6_HUMAN		536000		YPYQPLTT	3861.3	0.8	YPY_QPLTT	1
TPPTAQVV	29.2	811.444	8	1.4	812.452	42.41	2410000	F2:10790	2	P52907|CAZA1_HUMAN	128000	2410000		TPPTAQVV	1639.1	0.4	TP_PTAQVV	1
TPYNTPQL	29.19	932.46	8	1.3	933.469	58.27	81200	F1:16507	3	Q14C86|GAPD1_HUMAN	81200	1090000		TPYNTPQL	3434.4	0.7	TPYNT_PQL	1
YPTKGEKI	29.15	934.512	8	-1.6	468.263	24.76	109000	F2:4536	1	P78415|IRX3_HUMAN:P78414|IRX1_HUMAN:P78411|IRX5_HUMAN		109000		YPTKGEKI	6326.7	1.3	YP_TKGEKI	1
VPTGLDSI	29.14	800.428	8	0.7	801.436	66.31	4220000	F2:19302	3	P15036|ETS2_HUMAN	101000	4220000		VPTGLDSI	2357.8	0.5	VP_TGLDSI	1
VPAALKVV	29.1	795.522	8	1.5	796.53	49.47		F2:13357	2	P40429|RL13A_HUMAN				VPAALKVV	2372.3	0.5	VPAAL_KVV	1
YPHSPLHV	29.08	948.482	8	1.8	475.249	36.45	289000	F2:8651	1	Q8NBS3|S4A11_HUMAN		289000		YPHSPLHV	1014.8	0.2	YPHS_PLHV	1
LARIFTSI	29.07	919.549	8	-0.5	460.782	65.46	243000	F2:19009	1	O75352|MPU1_HUMAN		243000		LARIFTSI	2916.8	0.6	LAR_IFTSI	1
HASHQPAI	29	859.43	8	0	430.722	22.75		F2:3784	1	O00311|CDC7_HUMAN				HASHQPAI	8463.3	1.9	HA_SHQPAI	1
NAYSSPSV	28.99	823.371	8	-0.7	824.378	39.89	746000	F2:9879	1	Q8TCJ2|STT3B_HUMAN		746000		NAYSSPSV	5577.8	1.2	NAYS_SPSV	1
HPALFKAI	28.99	895.528	8	-1.2	448.771	43.2	575000	F1:10995	1	P55072|TERA_HUMAN	575000			HPALFKAI	4211.1	0.9	HP_ALFKAI	1
YPYIAKIL	28.96	979.574	8	-1.1	490.794	72.74	500000	F2:21609	1	Q9UH36|SRR1L_HUMAN		500000		YPYIAKIL	1527	0.4	YPY_IAKIL	1
MANGILKV	28.96	844.484	8	-0.2	423.249	51.09	1180000	F2:13952	1	P23526|SAHH_HUMAN		1180000		MANGILKV	6758.8	1.5	MA_NGILKV	1
VPYAGINI	28.96	845.465	8	0.8	846.473	76.45	795000	F1:22778	1	O60841|IF2P_HUMAN	795000			VPYAGINI	180.8	0.03	VPYA_GINI	1
VPFAPSGL	28.93	786.428	8	0.6	787.435	75.53	2460000	F1:22485	2	Q96CW1|AP2M1_HUMAN	2460000	93300		VPFAPSGL	4511.4	0.9	VPFAPSG_L	1
VPTLFKKI	28.93	944.606	8	-0.1	473.31	47.47	2900000	F1:12558	2	Q13131|AAPK1_HUMAN	7960000			VPTLFKKI	2067.8	0.5	VP_TLFKKI	1
HPYPTTKL	28.93	955.513	8	-0.9	478.763	29.41	1620000	F1:6086	1	P61962|DCAF7_HUMAN	1620000			HPYPTTKL	2970.8	0.6	HPYPT_TKL	1
LPASPSVI	28.92	782.454	8	-0.3	783.461	63.55	216000	F2:18298	1	Q6NUQ1|RINT1_HUMAN		216000		LPASPSVI	256.8	0.05	LPASPSV_I	1
LPFLAHAL	28.91	880.517	8	-0.4	441.266	73.41	692000	F2:21840	1	Q15645|PCH2_HUMAN		692000		LPFLAHAL	1455	0.3	LPF_LAHAL	1
EPVVTMSV	28.91	860.431	8	1.2	861.44	67.45	35300	F2:19721	1	P18583|SON_HUMAN		35300		EPVVTMSV	2775.1	0.6	EPVVTMS_V	1
YPFKNDEV	28.89	1010.47	8	0.4	506.243	43.09	3350000	F2:11030	1	Q8TAD8|SNIP1_HUMAN		3350000		YPFKNDEV	2930.7	0.6	YPFKN_DEV	1
TAYVGSAV	28.88	766.386	8	0.3	767.394	45.05	639000	F2:11733	1	Q96CS7|PKHB2_HUMAN		639000		TAYVGSAV	8669.8	2	TAYVGSA_V	1
VPKLQPQI	28.87	921.565	8	0.1	461.79	48.24	1630000	F2:12901	1	P78344|IF4G2_HUMAN		1630000		VPKLQPQI	799.6	0.175	VP_KLQPQI	1
LQYTPPVV	28.83	915.506	8	0.9	916.515	70.3	941000	F1:20773	2	O60563|CCNT1_HUMAN	941000	1280000		LQYTPPVV	8328	1.9	LQY_TPPVV	1
MPASFQAI	28.82	863.421	8	-1	864.428	71.22	82300	F1:21089	1	Q92797|SYMPK_HUMAN	82300			MPASFQAI	144.8	0.02	MP_ASFQAI	1
INYQPPTV	28.8	930.481	8	1.8	931.49	60.29	231000	F2:17147	1	Q9BQE3|TBA1C_HUMAN:Q71U36|TBA1A_HUMAN:P68363|TBA1B_HUMAN		231000		INYQPPTV	7262.8	1.6	INY_QPPTV	1
TPWQPPTV	28.79	924.471	8	1.4	925.479	71.01	113000	F3:13436	4	Q9NZJ0|DTL_HUMAN	14300000		113000	TPWQPPTV	424.5	0.08	TPW_QPPTV	1
SPYPGSKV	28.75	833.428	8	-0.9	417.721	28.26	1600000	F2:5768	1	Q9BW91|NUDT9_HUMAN		1600000		SPYPGSKV	3436	0.7	SPYPGS_KV	1
FPSPILKV	28.73	899.548	8	0.8	450.782	69.5	1830000	F3:13135	5	Q15291|RBBP5_HUMAN		76400000	1830000	FPSPILKV	779.8	0.15	FP_SPILKV	1
HPKVLYEI	28.71	997.56	8	0.9	499.788	43.34	443000	F1:11045	1	Q86VV8|RTTN_HUMAN	443000			HPKVLYEI	4949.2	1	HP_KVLYEI	1
YAVKILEI	28.71	947.569	8	-1.4	474.791	72.8	460000	F2:21629	1	Q8N3R9|MPP5_HUMAN		460000		YAVKILEI	5846.5	1.2	YAVKI_LEI	1
SPYLGQMI	28.68	907.447	8	0.3	908.455	78.03	682000	F1:23288	1	P78395|PRAME_HUMAN	682000			SPYLGQMI	1449.6	0.3	SPY_LGQMI	1
LPFSIGHI	28.68	882.496	8	-0.2	442.255	74.88	589000	F2:22382	1	Q8WXI7|MUC16_HUMAN		589000		LPFSIGHI	117.3	0.015	LPFSIG_HI	1
DPFVAFHI	28.67	944.476	8	-0.7	473.245	81.22		F3:15919	1	O60427|FADS1_HUMAN				DPFVAFHI	1004.4	0.2	DPFVAFH_I	1
VAFEVERI	28.63	961.523	8	1.2	481.769	60.01	1870000	F1:17160	1	Q86WG5|MTMRD_HUMAN	1870000			VAFEVERI	4193.2	0.9	VAFEV_ERI	1
LPHLLPAL	28.63	872.548	8	-0.7	437.281	80.08	94300	F3:15486	1	Q9P0J6|RM36_HUMAN			94300	LPHLLPAL	2669.2	0.6	LP_HLLPAL	1
LPEEALKV	28.62	897.517	8	0.4	449.766	51.26	380000	F2:14015	1	Q8TCU4|ALMS1_HUMAN		380000		LPEEALKV	871.6	0.175	LP_EEALKV	1
MAFITDHV	28.61	932.443	8	-1.6	467.228	61.04	74600	F1:17547	1	Q38SD2|LRRK1_HUMAN	74600			MAFITDHV	1332	0.3	MAFIT_DHV	1
YPIEPSGV	28.6	860.428	8	0.8	861.436	58.5	114000	F2:16507	1	Q96PU8|QKI_HUMAN		114000		YPIEPSGV	2442.4	0.5	YPIEPSG_V	1
YPRKPQAV	28.58	957.54	8	0.7	479.777	24.02	126000	F2:4255	1	Q6ZUX3|F179A_HUMAN		126000		YPRKPQAV	6461	1.4	YPR_KPQAV	1
NPPKILTV	28.58	880.538	8	1	881.546	50.76	1150000	F2:13825	6	Q8TE76|MORC4_HUMAN	2140000	71200000	247000	NPPKILTV	5632	1.2	NP_PKILTV	1
MAWLVDHV	28.57	969.474	8	-0.9	485.744	72.48	104000	F2:21521	1	P30153|2AAA_HUMAN		104000		MAWLVDHV	1230.6	0.25	MAW_LVDHV	1
MPRKITEV	28.56	972.543	8	-0.6	487.278	29.66	143000	F1:6176	1	Q9BX10|GTPB2_HUMAN	143000			MPRKITEV	1908.9	0.4	MPRKI_TEV	1
WPTMPHTI	28.55	981.474	8	0.1	491.744	66.28	292000	F2:19291	1	P28328|PEX2_HUMAN		292000		WPTMPHTI	428.1	0.08	WP_TMPHTI	1
VPFKVEEV	28.53	945.517	8	0.4	473.766	53.54	785000	F1:14755	2	O15061|SYNEM_HUMAN	785000	5610000		VPFKVEEV	2682.7	0.6	VPF_KVEEV	1
LAMTFNQV	28.53	922.458	8	0.8	923.466	74.41	107000	F1:22133	1	O95373|IPO7_HUMAN	107000			LAMTFNQV	1890.6	0.4	LAM_TFNQV	1
DPFSGSQI	28.49	849.387	8	0.4	850.394	66.77	650000	F2:19470	1	P58107|EPIPL_HUMAN		650000		DPFSGSQI	1238.8	0.25	DPFSGSQ_I	1
LPHEQRKV	28.46	1005.57	8	-0.5	336.198	20.46		F1:3004	1	Q6PD74|AAGAB_HUMAN				LPHEQRKV	1624.1	0.4	LPHEQ_RKV	1
TPYKITVI	28.46	933.553	8	-1.2	467.783	58.99	3790000	F1:16772	1	Q99715|COCA1_HUMAN	3790000			TPYKITVI	902	0.2	TPYKI_TVI	1
FPVEVNTV	28.39	903.47	8	0.8	904.478	69.75	2060000	F2:20535	2	O14744|ANM5_HUMAN	429000	2060000		FPVEVNTV	285.7	0.05	FPVEV_NTV	1
LPFVTHTL	28.37	926.523	8	-0.6	464.268	63.92	725000	F1:18583	1	Q8NAP1|GATS_HUMAN:A6NHX0|GATL2_HUMAN	725000			LPFVTHTL	649.5	0.15	LPFVT_HTL	1
VAWVAGKV	28.34	828.486	8	0.6	415.25	48.22		F2:12893	1	Q9P296|C5AR2_HUMAN				VAWVAGKV	5528	1.2	VAWVAG_KV	1
IPFETRQL	28.31	1002.55	8	-0.7	502.282	53.39	4320000	F2:14715	2	Q9ULT8|HECD1_HUMAN		4320000		IPFETRQL	3396.3	0.7	IPFET_RQL	1
SPPKGVTI	28.29	797.465	8	2	798.473	34.37	347000	F2:7908	8	Q15366|PCBP2_HUMAN	40400000	8870000		SPPKGVTI	5643.8	1.2	SP_PKGVTI	1
ITYESPQI	28.26	949.476	8	-0.5	950.482	61.6	444000	F2:17601	1	O43491|E41L2_HUMAN		444000		ITYESPQI	6138.3	1.3	ITYE_SPQI	1
EPPQVLEI	28.25	923.496	8	0.6	924.504	78.89	93600	F1:23544	1	Q6ZRS2|SRCAP_HUMAN	93600			EPPQVLEI	497.2	0.1	EP_PQVLEI	1
MAINGKIV	28.21	844.484	8	0.3	423.249	46.53	62100	F1:12208	1	Q9Y6N9|USH1C_HUMAN	62100			MAINGKIV	5335.9	1.1	MAIN_GKIV	1
NAITHPEI	28.18	893.461	8	0.3	447.738	40.28	1470000	F1:9969	1	Q8WVC6|DCAKD_HUMAN	1470000			NAITHPEI	8389.4	1.9	NAITH_PEI	1
VPFRLTYL	28.18	1007.58	8	-1.2	504.797	77.3	141000	F3:14699	1	Q7Z602|GP141_HUMAN			141000	VPFRLTYL	2301.7	0.5	VPF_RLTYL	1
YPAELNNI	28.14	932.46	8	0.6	933.468	65.65	469000	F2:19077	1	P35869|AHR_HUMAN		469000		YPAELNNI	736.8	0.15	YP_AELNNI	1
MGFPQHTI	28.13	929.443	8	0.1	465.729	50.13	204000	F2:13597	1	Q6P1K8|T2H2L_HUMAN:Q13888|TF2H2_HUMAN		204000		MGFPQHTI	1941	0.4	MGFPQ_HTI	1
YPYPSKKL	28.12	994.549	8	-0.7	498.281	30.72	579000	F1:6552	2	Q9H3N1|TMX1_HUMAN	1050000			YPYPSKKL	2578.6	0.5	YPYP_SKKL	1
LPDLIQKV	28.11	924.564	8	-1.1	463.289	64.22	607000	F1:18695	1	P55786|PSA_HUMAN	607000			LPDLIQKV	1489.2	0.3	LP_DLIQKV	1
IPATPVVI	28.08	808.506	8	0.4	809.513	77.32	186000	F1:23081	1	Q14676|MDC1_HUMAN	186000			IPATPVVI	346.6	0.07	IP_ATPVVI	1
RPYQMPQL	28.07	1031.52	8	0.3	516.769	55.51	272000	F1:15490	1	Q9HCD6|TANC2_HUMAN	272000			RPYQMPQL	6257.3	1.3	RPY_QMPQL	1
VPYTPNLL	28.06	915.506	8	0.5	916.514	79.21	197000	F1:23636	1	Q8IYU2|HACE1_HUMAN	197000			VPYTPNLL	1143.8	0.25	VPY_TPNLL	1
DALHAQTV	28.04	853.429	8	-0.1	427.722	33.9	275000	F2:7752	1	Q8TEK3|DOT1L_HUMAN		275000		DALHAQTV	8681.2	2	DAL_HAQTV	1
IPFTLPEV	28.04	914.511	8	3.7	915.522	81.37	33700000	F3:15979	1	P06858|LIPL_HUMAN			33700000	IPFTLPEV	229.9	0.04	IPF_TLPEV	1
LPLKADFV	28.01	901.527	8	-0.2	451.771	63.25	1070000	F1:18339	1	Q9NQW6|ANLN_HUMAN	1070000			LPLKADFV	1249.7	0.25	LPL_KADFV	1
LAAEARAI	28.01	813.471	8	1.8	814.48	33.48	78800	F2:7610	3	Q7KZF4|SND1_HUMAN	348000	2280000		LAAEARAI	4868.1	1	LA_AEARAI	1
DPYATVTL	27.97	878.438	8	0.8	879.447	76.31	592000	F2:22894	1	Q14644|RASA3_HUMAN		591000		DPYATVTL	2643.4	0.6	DPYATV_TL	1
TPMEMRYI	27.95	1039.48	8	0.2	520.749	58.23	56900	F1:16495	1	Q9H490|PIGU_HUMAN	56900			TPMEMRYI	1117.8	0.25	TPMEM_RYI	1
LPYQPPAL	27.94	897.496	8	0.6	898.504	74.57	4660000	F1:22184	1	Q5SXM2|SNPC4_HUMAN	4660000			LPYQPPAL	364.5	0.07	LPY_QPPAL	1
QPVVWREI	27.93	1025.57	8	-1.3	513.789	59.25	639000	F1:16872	1	Q9NVR2|INT10_HUMAN	639000			QPVVWREI	4580.2	1	QPVVW_REI	1
VPLGITNI	27.93	825.496	8	0.6	826.504	79.94	582000	F1:23872	1	Q9HCJ1|ANKH_HUMAN	582000			VPLGITNI	748.1	0.15	VPL_GITNI	1
NAFLAQRI	27.91	931.524	8	-0.9	466.769	52.21	2230000	F1:14273	1	O60701|UGDH_HUMAN	2230000			NAFLAQRI	6513.2	1.4	NAF_LAQRI	1
LPTVHSII	27.9	878.523	8	1.4	879.531	61.61	91600	F1:17746	4	Q99613|EIF3C_HUMAN:B5ME19|EIFCL_HUMAN	13600000		115000	LPTVHSII	384.5	0.07	LPTVHS_II	1
MPYRPVVL	27.89	973.542	8	-0.8	487.778	58.11	427000	F1:16447	1	P52951|GBX2_HUMAN	427000			MPYRPVVL	628	0.125	MPY_RPVVL	1
TAYSLNKI	27.87	908.497	8	-1.2	455.255	45.4	632000	F2:11866	1	Q6PID8|KLD10_HUMAN		632000		TAYSLNKI	4527.6	0.9	TAYSL_NKI	1
LPSHPLEL	27.85	904.502	8	0.2	453.258	55.54	265000	F1:15504	1	Q9Y244|POMP_HUMAN	265000			LPSHPLEL	2182.7	0.5	LP_SHPLEL	1
NPLEIVKI	27.85	924.564	8	0.2	463.29	70.7	77500	F1:20921	1	O75746|CMC1_HUMAN:Q9UJS0|CMC2_HUMAN	77500			NPLEIVKI	2425.1	0.5	NPLEI_VKI	1
VPLPGSTV	27.84	768.438	8	1.7	769.447	57.31	418000	F1:16151	1	Q5SWX8|ODR4_HUMAN	418000			VPLPGSTV	443.5	0.08	VPLP_GSTV	1
YPYQISQL	27.8	1010.51	8	0.2	1011.51	74.86	1440000	F1:22263	1	Q2KJY2|KI26B_HUMAN	1440000			YPYQISQL	1032.1	0.25	YPYQISQ_L	1
LALKVQEV	27.79	898.549	8	-0.3	450.281	51.57	640000	F2:14123	1	Q8IZW8|TENS4_HUMAN		640000		LALKVQEV	4213.1	0.9	LAL_KVQEV	1
NPYDLQVV	27.74	946.476	8	1.1	947.484	74.09	199000	F1:22022	1	Q0VDD8|DYH14_HUMAN	199000			NPYDLQVV	1145.3	0.25	NPYDL_QVV	1
VPHLPVLV	27.71	872.548	8	1.2	437.282	73.87	60400	F3:13907	2	Q9Y618|NCOR2_HUMAN		1940000	60400	VPHLPVLV	1643.6	0.4	VP_HLPVLV	1
FPFQPGSV	27.71	877.433	8	1.9	878.442	78.21	143000	F2:23502	2	P09382|LEG1_HUMAN	1030000	143000		FPFQPGSV	281.8	0.05	FPF_QPGSV	1
SPPYATTV	27.68	834.412	8	-0.2	835.419	47.48	111000	F2:12622	2	P98160|PGBM_HUMAN	3320000	111000		SPPYATTV	3724.9	0.8	SP_PYATTV	1
LPWQGLKA	27.65	911.523	8	0.2	456.769	58.53	4890000	F1:16600	1	P48729|KC1A_HUMAN	4890000			LPWQGLKA	5044.3	1.1	LPW_QGLKA	1
VAAPATQV	27.64	755.418	8	0.6	756.426	38.14	176000	F1:9191	2	Q15149|PLEC_HUMAN	176000	421000		VAAPATQV	5645.4	1.2	VAAP_ATQV	1
IPPATTEI	27.63	840.459	8	1.1	841.467	56.03	2820000	F1:15679	4	Q9P2G1|AKIB1_HUMAN	2820000	425000		IPPATTEI	404.7	0.07	IP_PATTEI	1
LPAEVHSL	27.62	864.471	8	-0.8	433.242	44.75	147000	F1:11558	1	Q9UM63|PLAL1_HUMAN	147000			LPAEVHSL	2658.4	0.6	LP_AEVHSL	1
YPDRVPVI	27.61	957.528	8	-0.4	479.771	58.48	25100000	F1:16583	3	O95166|GBRAP_HUMAN:P60520|GBRL2_HUMAN:Q9H0R8|GBRL1_HUMAN	25100000	239000	78900	YPDRVPVI	556.4	0.125	YP_DRVPVI	1
MPDQFPAV	27.61	903.416	8	1.1	904.424	73.96	60800	F1:21985	1	O60239|3BP5_HUMAN	60800			MPDQFPAV	190.8	0.03	MP_DQFPAV	1
MPPAGVIV	27.6	782.436	8	-0.8	783.443	70		F2:20628	1	Q9BVV6|TALD3_HUMAN				MPPAGVIV	317.6	0.06	MP_PAGVIV	1
YPLLLREL	27.59	1015.61	8	0.7	508.811	78.53	348000	F3:15028	1	Q13009|TIAM1_HUMAN			348000	YPLLLREL	5238.9	1.1	YPL_LLREL	1
YPLLLREI	27.59	1015.61	8	0.7	508.811	78.53	348000	F3:15028	1				348000	YPLLLREI	675.4	0.15	YPL_LLREI	1
DPPVLPTV	27.56	836.464	8	1.5	837.473	80.48	272000	F2:24222	1	Q9H6E5|STPAP_HUMAN		272000		DPPVLPTV	1849.8	0.4	DP_PVLPTV	1
VPYEPPEV	27.55	928.454	8	0.8	929.462	61.67	3320000	F2:17627	2	P04637|P53_HUMAN	46700	3320000		VPYEPPEV	205.1	0.04	VPYEP_PEV	1
EPVTTRQV	27.54	928.498	8	0.2	465.256	26.6	1410000	F2:5197	2	Q04695|K1C17_HUMAN	2280000	1410000		EPVTTRQV	7330.3	1.6	EP_VTTRQV	1
LPRAFPAL	27.54	883.528	8	-0.9	442.771	65.58	201000	F2:19053	1	Q96J42|TXD15_HUMAN		201000		LPRAFPAL	3655.9	0.8	LPRA_FPAL	1
FPPEANYL	27.51	949.455	8	0.9	950.463	76.4	511000	F2:22926	4	P62140|PP1B_HUMAN	1030000	511000		FPPEANYL	1108.5	0.25	FP_PEANYL	1
EPPPVSTV	27.47	824.428	8	1.9	825.437	45.19	1500000	F2:11788	3	Q68CZ2|TENS3_HUMAN	154000	1500000		EPPPVSTV	1941.4	0.4	EP_PPVSTV	1
DAARFPII	27.46	901.502	8	0.2	451.758	74.78	39100000	F2:22348	5	Q8TCT9|HM13_HUMAN		40000000	795000	DAARFPII	7221.9	1.6	DA_ARFPII	1
YPLSPTKI	27.46	917.522	8	1.1	459.769	49.77	617000	F2:13467	1	Q86Z02|HIPK1_HUMAN		617000		YPLSPTKI	414.3	0.08	YPLS_PTKI	1
LPKYLPAL	27.46	913.564	8	0.4	457.789	69.84	210000	F2:20567	1	Q9UQ88|CD11A_HUMAN:P21127|CD11B_HUMAN		210000		LPKYLPAL	5483.6	1.1	LP_KYLPAL	1
HPYSGVTV	27.44	858.424	8	1.9	859.433	35.26	155000	F1:8134	2	Q9H2T7|RBP17_HUMAN	668000			HPYSGVTV	783.7	0.15	HPYS_GVTV	1
HPNVTLTI	27.44	893.497	8	0.5	894.505	54.54	158000	F2:15145	1	Q8IUX4|ABC3F_HUMAN:Q9UH17|ABC3B_HUMAN:Q96AK3|ABC3D_HUMAN		158000		HPNVTLTI	1564.5	0.4	HPNVT_LTI	1
VPHPQPSI	27.42	873.471	8	-0.4	437.743	35.49	193000	F1:8218	1	Q15648|MED1_HUMAN	193000			VPHPQPSI	196.2	0.04	VPHPQ_PSI	1
DPTPVPNI	27.4	851.439	8	1	852.447	69.43	88200	F1:20455	2	Q92922|SMRC1_HUMAN	88200	319000		DPTPVPNI	2335.7	0.5	DPTPV_PNI	1
YPANSIVV	27.39	861.46	8	1.6	862.468	62.81	896000	F2:18039	1	O95415|BRI3_HUMAN		896000		YPANSIVV	1232.4	0.25	YP_ANSIVV	1
MPNAWASI	27.35	888.416	8	0	889.424	79.28	61500	F2:23793	1	P40763|STAT3_HUMAN		61500		MPNAWASI	129.5	0.02	MPNAWAS_I	1
IPYLEHII	27.35	996.564	8	-0.1	499.289	78.69	297000	F2:23635	1	Q96JC1|VPS39_HUMAN		297000		IPYLEHII	239.4	0.04	IPYLE_HII	1
EPPPVKQV	27.33	892.502	8	0.7	893.51	28.41	208000	F2:5825	6	Q8WWY3|PRP31_HUMAN	2670000	4770000		EPPPVKQV	6049.2	1.3	EP_PPVKQV	1
LPHIEKTI	27.33	949.56	8	-1.1	475.787	38.76	498000	F2:9460	1	Q9Y2L5|TPPC8_HUMAN		498000		LPHIEKTI	825	0.175	LPHIE_KTI	1
LATTLTKI	27.33	859.538	8	-0.3	430.776	48.23	852000	F2:12897	1	P53618|COPB_HUMAN		852000		LATTLTKI	2817.6	0.6	LA_TTLTKI	1
LAPLAQTV	27.32	811.48	8	1.3	812.489	61.21	2070000	F1:17610	2	Q9NQW6|ANLN_HUMAN	2070000	565000		LAPLAQTV	1231.8	0.25	LA_PLAQTV	1
VAFPSSSV	27.28	792.402	8	0.7	793.409	58.72	63000	F2:16579	1	P25205|MCM3_HUMAN		63000		VAFPSSSV	2446.3	0.5	VAFPSSS_V	1
APWPVRKI	27.27	965.581	8	-1.1	322.867	40.26	454000	F1:9961	1	Q10570|CPSF1_HUMAN	454000			APWPVRKI	3841.6	0.8	APWPV_RKI	1
HPLVILNI	27.27	917.57	8	-1.6	459.791	78.4	2230000	F3:14987	13	Q7L5N1|CSN6_HUMAN		69800000	3020000	HPLVILNI	1195	0.25	HPLVI_LNI	1
VPPAALGL	27.26	736.448	8	0.4	737.456	71.15	510000	F2:21038	2	Q9UJX6|ANC2_HUMAN		510000		VPPAALGL	7282.7	1.6	VP_PAALGL	1
LPSSSLEV	27.25	830.438	8	1.7	831.447	61.24	78800	F1:17619	1	Q13823|NOG2_HUMAN	78800			LPSSSLEV	737.4	0.15	LP_SSSLEV	1
IPPRGLKM	27.2	910.542	8	-0.7	456.278	31.28	1300000	F2:6834	6	Q13885|TBB2A_HUMAN:Q9BVA1|TBB2B_HUMAN:Q9BUF5|TBB6_HUMAN	17500000	9130000		IPPRGLKM	6891.4	1.5	IP_PRGLKM	1
IPYDAKTI	27.19	919.501	8	0.1	460.758	43.89	444000	F1:11250	1	Q9C099|LRCC1_HUMAN	444000			IPYDAKTI	188.5	0.03	IPYD_AKTI	1
LPYPPQKV	27.19	940.538	8	-0.5	471.276	43.67	397000	F2:11241	1	Q6ZU35|K1211_HUMAN		397000		LPYPPQKV	127	0.02	LPYPPQ_KV	1
HPFLGREV	27.19	953.508	8	0.4	477.762	34.99	911000	F2:8117	1	O43464|HTRA2_HUMAN		911000		HPFLGREV	4568.8	1	HPF_LGREV	1
LPTVTTNV	27.19	843.47	8	-1.1	844.477	58.16	128000	F2:16379	2	Q96B01|R51A1_HUMAN	2840000	128000		LPTVTTNV	902.3	0.2	LPTVT_TNV	1
MPASSPVI	27.17	800.41	8	0.5	801.418	57.12	83200	F1:16082	1	Q15365|PCBP1_HUMAN	83200			MPASSPVI	88.3	0.01	MP_ASSPVI	1
LPAQVGTI	27.13	797.465	8	0.5	798.472	60.31	68000	F1:17275	1	Q9NSY1|BMP2K_HUMAN	68000			LPAQVGTI	238.4	0.04	LP_AQVGTI	1
MPANGLTV	27.13	801.405	8	1.5	802.414	57.6	612000	F1:16256	1	P15927|RFA2_HUMAN	612000			MPANGLTV	320.3	0.06	MP_ANGLTV	1
DPTRFKSI	27.06	962.519	8	0.6	482.267	33.26	2160000	F1:7445	1	Q9Y644|RFNG_HUMAN	2160000			DPTRFKSI	8666.2	2	DP_TRFKSI	1
IAYVPEHV	27.05	926.486	8	-0.4	464.25	49.2	202000	F2:13257	1	Q6NSJ5|LRC8E_HUMAN		202000		IAYVPEHV	3166.7	0.7	IAYVP_EHV	1
VPEIMDRI	27.04	971.511	8	-1.3	486.762	61.92	1040000	F1:17855	1	O95573|ACSL3_HUMAN:O60488|ACSL4_HUMAN	1040000			VPEIMDRI	1371	0.3	VP_EIMDRI	1
LPFDGPNL	27.02	871.444	8	0.5	872.452	81.03	129000	F1:24278	1	P57059|SIK1_HUMAN	129000			LPFDGPNL	1022.5	0.2	LPFD_GPNL	1
LPYQIKKI	27.02	1001.63	8	1.5	501.822	40.46	227000	F1:10026	6	Q5T4S7|UBR4_HUMAN	2010000	67700000	162000	LPYQIKKI	273.8	0.05	LPY_QIKKI	1
LPHVPLGV	27.02	830.501	8	-0.7	416.258	63.31	2830000	F1:18363	1	Q9Y679|AUP1_HUMAN	2830000			LPHVPLGV	2111.7	0.5	LP_HVPLGV	1
LPAATASL	26.97	742.423	8	1.2	743.431	56.67	135000	F1:15917	1	Q15113|PCOC1_HUMAN	135000			LPAATASL	1572.7	0.4	LPAATAS_L	1
LALLHPTI	26.96	876.543	8	-0.4	439.279	66.5	371000	F2:19370	2	P02461|CO3A1_HUMAN	137000	371000		LALLHPTI	565.1	0.125	LALLH_PTI	1
VPAPAHLV	26.96	802.47	8	-0.3	402.242	42.54	1000000	F1:10747	1	Q99583|MNT_HUMAN	1000000			VPAPAHLV	875.4	0.175	VPAP_AHLV	1
NAYTSSQI	26.95	882.408	8	-0.1	883.415	40.89	12400000	F2:10248	3	O95067|CCNB2_HUMAN	1500000	12400000		NAYTSSQI	4746.5	1	NAY_TSSQI	1
RPFPGLVI	26.95	897.544	8	0.4	449.779	74.46	3400000	F3:14025	4	P78347|GTF2I_HUMAN		12000000	3400000	RPFPGLVI	2476.2	0.5	RPFP_GLVI	1
DPASFTEI	26.95	878.402	8	0.6	879.41	76.56	3900000	F2:22979	1	Q86T82|UBP37_HUMAN		3900000		DPASFTEI	2075.7	0.5	DP_ASFTEI	1
YPHFMSIL	26.94	1006.49	8	0.8	504.255	80.98	168000	F3:15821	1	Q9Y4D1|DAAM1_HUMAN			168000	YPHFMSIL	2596.4	0.6	YPHFMS_IL	1
LPFSFTKL	26.94	951.543	8	0.1	476.779	79.15	97200	F3:15206	1	Q96RT1|LAP2_HUMAN			97200	LPFSFTKL	967.4	0.2	LPFS_FTKL	1
DPALFQSV	26.92	875.439	8	0.9	876.447	81.04		F1:24280	1	P48739|PIPNB_HUMAN				DPALFQSV	3493.7	0.7	DP_ALFQSV	1
SPYDIALV	26.91	876.459	8	0.3	877.467	81.19	18300000	F1:24337	1	Q9Y6M0|TEST_HUMAN	18300000			SPYDIALV	2118.2	0.5	SPYDIAL_V	1
LPNIVPKL	26.89	892.575	8	-0.6	447.294	71.02	2880000	F2:20987	4	Q92616|GCN1_HUMAN	1040000	2880000		LPNIVPKL	2657.6	0.6	LP_NIVPKL	1
MAHAMEEV	26.87	916.378	8	0	459.196	33.05	933000	F1:7379	1	Q07666|KHDR1_HUMAN	933000			MAHAMEEV	4121.5	0.9	MAHAM_EEV	1
VPYIGIVT	26.87	860.501	8	0.4	861.508	80.96	687000	F1:24252	1	P67812|SC11A_HUMAN	687000			VPYIGIVT	8151.1	1.8	VPYIGIVT_	1
IPFSMKNL	26.86	948.51	8	-0.4	475.262	65.39		F2:18985	1	P54277|PMS1_HUMAN				IPFSMKNL	2210.6	0.5	IPFSM_KNL	1
MPILISKI	26.81	913.567	8	-0.9	457.79	71.87	502000	F2:21294	1	Q13425|SNTB2_HUMAN		502000		MPILISKI	213.9	0.04	MPILIS_KI	1
IPFQPRHL	26.81	1006.57	8	-0.6	504.293	39.82	703000	F2:9852	3	Q12996|CSTF3_HUMAN	514000	7840000		IPFQPRHL	2250.8	0.5	IPF_QPRHL	1
NPYAALSI	26.79	847.444	8	-0.5	848.451	76.15	196000	F1:22674	1	Q9H5Z1|DHX35_HUMAN	196000			NPYAALSI	460.8	0.09	NPYA_ALSI	1
TPVRLPSI	26.78	881.533	8	-2.8	441.773	60.56	3180000	F1:17363	1	P10914|IRF1_HUMAN	3180000			TPVRLPSI	2138.5	0.5	TP_VRLPSI	1
SPLVVVSV	26.78	798.485	8	0.3	799.493	78.92	118000	F2:23702	2	Q96B01|R51A1_HUMAN	196000	118000		SPLVVVSV	5475.3	1.1	SPLVVVS_V	1
VALEMIKV	26.78	901.531	8	-0.3	451.772	67.99	367000	F1:19980	1	A0AVT1|UBA6_HUMAN	367000			VALEMIKV	5323.7	1.1	VALEM_IKV	1
VPPNGLVV	26.76	793.47	8	0	794.477	63.76	2210000	F2:18372	3	P62495|ERF1_HUMAN		2210000		VPPNGLVV	1347.5	0.3	VP_PNGLVV	1
LPSIVNEV	26.74	869.486	8	0.9	870.494	76.39	174000	F1:22758	1	Q99623|PHB2_HUMAN	174000			LPSIVNEV	681.2	0.15	LP_SIVNEV	1
YPYNFSNL	26.74	1016.46	8	1.1	1017.47	79.45	843000	F2:23840	1	Q9P1Z0|ZBTB4_HUMAN		843000		YPYNFSNL	1345.6	0.3	YPY_NFSNL	1
QPTVTIKV	26.72	884.533	8	0.4	443.274	47.78	1260000	F2:12731	1	P11021|GRP78_HUMAN		1260000		QPTVTIKV	8318.4	1.9	QPTVT_IKV	1
LPQEQRSV	26.72	955.509	8	-1.4	478.761	27	1730000	F2:5343	1	Q99828|CIB1_HUMAN		1730000		LPQEQRSV	1849.3	0.4	LPQEQ_RSV	1
MANAGKTV	26.69	790.401	8	0	396.208	22.7		F1:3751	1	P04183|KITH_HUMAN				MANAGKTV	5383.8	1.1	MANA_GKTV	1
LPVFQPGV	26.69	855.485	8	0.1	856.493	77.76	66800	F1:23217	1	Q9UPT5|EXOC7_HUMAN	66800			LPVFQPGV	686.3	0.15	LPVFQ_PGV	1
VPQPMPSI	26.69	867.452	8	1.7	868.461	65.82	188000	F2:19137	1	Q08379|GOGA2_HUMAN:Q9HBQ8|GGA2B_HUMAN		188000		VPQPMPSI	335.2	0.06	VPQPM_PSI	1
LPYKLISL	26.69	945.59	8	-1.3	473.802	76.6	3120000	F3:14470	3	Q9NZM1|MYOF_HUMAN		25700000	3120000	LPYKLISL	1502	0.3	LPY_KLISL	1
LAFYSQEV	26.64	955.465	8	-0.3	956.472	71.17	81700	F1:21075	1	Q9BZX2|UCK2_HUMAN	81700			LAFYSQEV	1492.8	0.3	LAF_YSQEV	1
MSYPMRSV	26.63	969.441	8	-1.2	485.727	43.98	77700	F2:11353	1	P51688|SPHM_HUMAN		77700		MSYPMRSV	6322.1	1.3	MSYPM_RSV	1
MPYTQNFI	26.6	1012.47	8	1.7	1013.48	78.04	271000	F2:23447	2	P35869|AHR_HUMAN	3440000	271000		MPYTQNFI	38.2	0.01	MPYTQ_NFI	1
YPSGGLEV	26.59	820.397	8	0.5	821.404	60.14	2250000	F2:17097	1	O15533|TPSN_HUMAN		2250000		YPSGGLEV	1681.6	0.4	YP_SGGLEV	1
SPNVQPSI	26.57	840.434	8	1.9	841.443	47.79	107000	F2:12735	2	P12270|TPR_HUMAN	429000	107000		SPNVQPSI	2853.8	0.6	SPNVQ_PSI	1
VPPPAAGI	26.5	720.417	8	-0.6	721.424	48.83	2940000	F1:13059	3	Q96RK1|CITE4_HUMAN	2940000	583000		VPPPAAGI	1708.4	0.4	VPPPAAG_I	1
TPAEVRQV	26.49	898.487	8	-0.9	450.25	27.85	113000	F2:5634	2	Q9H9E3|COG4_HUMAN		113000		TPAEVRQV	8415	1.9	TP_AEVRQV	1
DPYRVLGV	26.46	917.497	8	-1.1	459.755	66.05		F1:19333	2	Q9Y2G8|DJC16_HUMAN				DPYRVLGV	6070.2	1.3	DPY_RVLGV	1
VAPTVSQI	26.46	813.46	8	1.1	814.468	52.07	3050000	F1:14225	1	O60306|AQR_HUMAN	3050000			VAPTVSQI	3324.3	0.7	VA_PTVSQI	1
DPQKQLII	26.4	953.555	8	0.7	954.562	56.19	261000	F2:15714	2	P24666|PPAC_HUMAN		3540000		DPQKQLII	5197.2	1.1	DP_QKQLII	1
PYQGTIVL	26.4	889.491	8	1	890.499	72.17	1100000	F1:21408	1	Q99707|METH_HUMAN	1100000			PYQGTIVL	8609.7	2	_PYQGTIVL	1
LPNKQRTV	26.4	954.561	8	0.7	478.288	21	511000	F1:3183	2	P10398|ARAF_HUMAN:P04049|RAF1_HUMAN	1180000			LPNKQRTV	2035.4	0.4	LPNKQ_RTV	1
RPFLLRRI	26.36	1069.69	8	-0.8	357.569	37.34	1900000	F1:8892	2	O60264|SMCA5_HUMAN	1900000			RPFLLRRI	8086	1.8	RPF_LLRRI	1
YPAAIVTI	26.35	846.485	8	1.3	847.494	80.21	1010000	F1:23974	2	Q9H2M9|RBGPR_HUMAN	1010000	44000		YPAAIVTI	218.1	0.04	YPAAIV_TI	1
NANIQPNI	26.34	882.456	8	1.3	883.464	49.99	227000	F2:13548	2	O75448|MED24_HUMAN	2930000	227000		NANIQPNI	7885.1	1.8	NANIQ_PNI	1
MPLPGYKV	26.32	903.489	8	0	452.752	55.55	64200	F3:10763	2	P13797|PLST_HUMAN	216000		64200	MPLPGYKV	259.6	0.05	MPLP_GYKV	1
QPYAVSEL	26.3	905.449	8	-0.1	906.457	62.45	6130000	F2:17910	2	P36578|RL4_HUMAN	219000	6130000		QPYAVSEL	3530.8	0.7	QPYAVS_EL	1
LPFRALHF	26.27	999.565	8	-1.3	334.195	63.1	131000	F3:12169	2	Q14296|FASTK_HUMAN		100000	131000	LPFRALHF	1011.7	0.2	LPF_RALHF	1
MAPRTLIL	26.24	913.542	8	0.6	457.779	58.57	5030000	F2:16530	7	P04222|1C03_HUMAN:Q29960|1C16_HUMAN:P30510|1C14_HUMAN:Q29963|1C06_HUMAN:P30508|1C12_HUMAN:P30504|1C04_HUMAN:P30505|1C08_HUMAN	290000000	5030000	2500000	MAPRTLIL	7261.2	1.6	MA_PRTLIL	1
MAPRTLLL	26.24	913.542	8	0.6	457.779	58.57	5030000	F2:16530	7	P13746|1A11_HUMAN:P16188|1A30_HUMAN:Q07000|1C15_HUMAN:P16189|1A31_HUMAN:P16190|1A33_HUMAN:P30512|1A29_HUMAN:P10314|1A32_HUMAN:P30459|1A74_HUMAN	290000000	5030000	2500000	MAPRTLLL	7315.9	1.6	MA_PRTLLL	1
TALPALVV	26.22	782.49	8	1.9	783.499	81.26	1740000	F1:24369	1	O60244|MED14_HUMAN	1740000			TALPALVV	6708.9	1.4	TALP_ALVV	1
LPYTYSRI	26.21	1011.54	8	0.3	506.777	51.78	191000	F1:14123	1	Q96Q83|ALKB3_HUMAN	191000			LPYTYSRI	114.1	0.015	LPY_TYSRI	1
LPYQDTTI	26.2	949.476	8	-0.6	950.482	62.55	106000	F2:17948	1	Q8N4S9|MALD2_HUMAN		106000		LPYQDTTI	77.4	0.01	LPY_QDTTI	1
LPKEIVKV	26.2	924.601	8	-0.4	463.308	38.87	558000	F2:9498	1	A3KMH1|VWA8_HUMAN		558000		LPKEIVKV	2398.5	0.5	LPKEIV_KV	1
MPPRSVLL	26.19	911.526	8	2.1	456.771	53.53		F2:14768	2	Q8N201|INT1_HUMAN	4540000			MPPRSVLL	1167.2	0.25	MP_PRSVLL	1
YPSRQIAI	26.18	946.524	8	-0.9	474.269	44.13	1480000	F2:11408	1	Q14689|DIP2A_HUMAN		1480000		YPSRQIAI	1059.4	0.25	YP_SRQIAI	1
FPHTTPSM	26.18	916.411	8	-0.4	459.213	40.16	388000	F2:9980	2	Q15366|PCBP2_HUMAN	106000	388000		FPHTTPSM	1654.3	0.4	FP_HTTPSM	1
DPYKPYQL	26.17	1022.51	8	-1.5	512.26	54.39	1430000	F2:15088	1	P83436|COG7_HUMAN		1430000		DPYKPYQL	8632.4	2	DPYKPYQ_L	1
TAPLAPTI	26.16	782.454	8	0.5	783.462	64.69	2010000	F2:18721	2	P16402|H13_HUMAN		2010000		TAPLAPTI	2921.9	0.6	TA_PLAPTI	1
VAWAVLKV	26.14	884.548	8	-1.1	443.281	72.66	301000	F2:21584	1	Q96NU0|CNT3B_HUMAN:Q9BZ76|CNTP3_HUMAN		301000		VAWAVLKV	3064.6	0.6	VAWAV_LKV	1
DPPYTHTI	26.12	942.445	8	0.6	472.23	43.89	823000	F1:11254	1	Q12929|EPS8_HUMAN	823000			DPPYTHTI	2378.6	0.5	DP_PYTHTI	1
DPTDIPVV	26.08	854.438	8	0.1	855.446	78.84	108000	F1:23531	2	O43504|LTOR5_HUMAN	108000	4880000		DPTDIPVV	6082	1.3	DPTDI_PVV	1
LPPQVHKV	26.04	916.549	8	0.4	459.282	26.65	11800000	F2:5215	8	Q7Z3C6|ATG9A_HUMAN	9880000	29200000		LPPQVHKV	541.3	0.125	LP_PQVHKV	1
LPNTTPTI	25.99	855.47	8	0	856.477	58.12	144000	F2:16366	2	Q14997|PSME4_HUMAN	1010000	144000		LPNTTPTI	152.3	0.02	LP_NTTPTI	1
LPSDLRTI	25.99	913.523	8	-1.4	457.768	53.14	2160000	F2:14620	1	Q9C0A6|SETD5_HUMAN		2160000		LPSDLRTI	989.5	0.2	LP_SDLRTI	1
YPPGAILV	25.94	828.475	8	1.2	829.483	77.28	2280000	F1:23068	2	Q6P158|DHX57_HUMAN	2280000			YPPGAILV	764.8	0.15	YP_PGAILV	1
LPVRGVEV	25.92	867.518	8	0.2	434.766	46.49	14300000	F1:12192	1	Q96J42|TXD15_HUMAN	14300000			LPVRGVEV	1152.1	0.25	LP_VRGVEV	1
QAPTPLQI	25.91	866.486	8	2.1	867.495	67.63	112000	F2:19784	1	P19174|PLCG1_HUMAN		112000		QAPTPLQI	7479.8	1.7	QA_PTPLQI	1
IPHVERKI	25.9	990.597	8	0.7	496.306	26.45		F1:5054	2	Q9UGL1|KDM5B_HUMAN	2410000			IPHVERKI	2566.7	0.5	IPHVE_RKI	1
PYANQPTV	25.9	888.434	8	-1.3	889.44	39.82	371000	F2:9853	1	P19387|RPB3_HUMAN		371000		PYANQPTV	369.1	0.07	_PYANQPTV	1
LPDLTKVI	25.88	897.553	8	-0.8	449.784	79.19	3620000	F1:23629	3	Q13217|DNJC3_HUMAN	3620000	241000		LPDLTKVI	1023.2	0.2	LP_DLTKVI	1
VPIDLQKV	25.87	910.549	8	-0.2	456.281	53.68	270000	F2:14823	1	P49642|PRI1_HUMAN		270000		VPIDLQKV	1303	0.3	VPIDL_QKV	1
ALDVANKI	25.86	842.486	8	-0.8	422.25	44.67	372000	F2:11595	1	P62750|RL23A_HUMAN		372000		ALDVANKI	8532.6	1.9	_ALDVANKI	1
DPPRQIAI	25.86	908.508	8	-0.3	455.261	49.21	1170000	F1:13202	1	P43268|ETV4_HUMAN	1170000			DPPRQIAI	4177.2	0.9	DP_PRQIAI	1
YPDPVRLI	25.86	971.544	8	0.4	486.779	70.93	1820000	F2:20953	1	Q92610|ZN592_HUMAN		1820000		YPDPVRLI	1595.2	0.4	YP_DPVRLI	1
EAASVPVV	25.86	770.417	8	0.1	771.425	56.76	63500	F1:15950	1	P49327|FAS_HUMAN	63500			EAASVPVV	8085	1.8	EAASV_PVV	1
IPYAGETL	25.85	862.444	8	0.4	863.451	64.08	1310000	F2:18492	1	Q9NXR7|BRE_HUMAN		1310000		IPYAGETL	1382.7	0.3	IPYA_GETL	1
MPLENTTV	25.84	903.437	8	0.7	904.445	56.62	79600	F1:15902	1	Q86VV8|RTTN_HUMAN	79600			MPLENTTV	218.1	0.04	MPLEN_TTV	1
YPNNVLSV	25.84	904.465	8	1.1	905.474	67.49	522000	F2:19735	1	Q8IWZ3|ANKH1_HUMAN		522000		YPNNVLSV	1795.4	0.4	YP_NNVLSV	1
NAFVSITV	25.81	849.46	8	0.1	850.467	80.87	1290000	F1:24218	1	Q9H7F0|AT133_HUMAN	1290000			NAFVSITV	8576.4	2	NAF_VSITV	1
IPDETMVI	25.8	916.458	8	0.1	917.465	77.84	123000	F1:23238	1	Q7Z7H5|TMED4_HUMAN:Q9BVK6|TMED9_HUMAN	123000			IPDETMVI	697	0.15	IP_DETMVI	1
QPFKPLSI	25.79	928.538	8	1.8	929.547	60.8	301000	F1:17455	4	Q99460|PSMD1_HUMAN	52900000		487000	QPFKPLSI	1863.2	0.4	QPF_KPLSI	1
IPYSPFRI	25.78	991.549	8	-0.7	496.781	71.72	708000	F2:21238	1	Q14315|FLNC_HUMAN		708000		IPYSPFRI	139.9	0.02	IPYSPF_RI	1
LPTKVEEI	25.78	927.528	8	-0.6	464.771	46.34	7370000	F1:12136	1	O94782|UBP1_HUMAN	7370000			LPTKVEEI	2247.4	0.5	LP_TKVEEI	1
LPASGLDI	25.74	784.433	8	-0.2	785.44	72.36	90300	F2:21477	1	Q9BY50|SC11C_HUMAN		90300		LPASGLDI	628	0.125	LPASGLD_I	1
FPYTSPSL	25.72	910.444	8	0.5	911.451	73.59	2350000	F1:21886	2	Q00597|FANCC_HUMAN	2350000			FPYTSPSL	186.4	0.03	FPY_TSPSL	1
HPTLGPKI	25.68	861.507	8	-0.9	431.76	31.3		F1:6762	1	Q8WTW4|NPRL2_HUMAN				HPTLGPKI	3300	0.7	HP_TLGPKI	1
LPYLQGQV	25.68	916.502	8	1.2	917.51	70.57		F2:20820	1	O15533|TPSN_HUMAN				LPYLQGQV	132.3	0.02	LPYLQGQ_V	1
YAPSGNYV	25.68	869.392	8	-0.6	870.399	46	122000	F1:12012	2	P62873|GBB1_HUMAN	122000			YAPSGNYV	6638.5	1.4	YA_PSGNYV	1
IAGPVVEI	25.66	796.469	8	1.5	797.478	75.2	1560000	F2:22500	2	Q86XI2|CNDG2_HUMAN	1420000	1560000		IAGPVVEI	6576.8	1.4	IAGPV_VEI	1
LAGPVVEI	25.66	796.469	8	1.5	797.478	75.2	1560000	F2:22500	2		1420000	1560000		LAGPVVEI	4762.2	1	LAGPV_VEI	1
LPPHILEV	25.66	916.538	8	-0.5	459.276	63.1	2490000	F1:18286	3	Q9BUQ8|DDX23_HUMAN	2490000			LPPHILEV	523.8	0.125	LP_PHILEV	1
EPKMEPKV	25.64	956.5	8	-0.9	479.257	27.49	220000	F1:5410	1	Q86XP3|DDX42_HUMAN	220000			EPKMEPKV	7236.5	1.6	EPKME_PKV	1
DPLLPKEV	25.64	909.517	8	0.4	455.766	57.74	114000	F2:16247	1	Q9BYD6|RM01_HUMAN		114000		DPLLPKEV	7983.5	1.8	DPL_LPKEV	1
LPAHAVII	25.64	832.517	8	-0.5	833.524	53.22	238000	F2:14652	2	Q8N3C0|ASCC3_HUMAN		22900000		LPAHAVII	172.9	0.03	LP_AHAVII	1
MPSKTELI	25.63	917.489	8	-0.5	459.752	44.93	2480000	F2:11687	1	Q14839|CHD4_HUMAN		2480000		MPSKTELI	1134.2	0.25	MP_SKTELI	1
PAYVSPEI	25.63	874.444	8	0.1	875.451	63.35	277000	F2:18230	1	Q92519|TRIB2_HUMAN		277000		PAYVSPEI	1377.4	0.3	_PAYVSPEI	1
FPFDVTKV	25.62	951.506	8	0.3	476.761	74.61	196000	F2:22288	1	Q8IXT5|RB12B_HUMAN		196000		FPFDVTKV	257.3	0.05	FPFDV_TKV	1
VPFLPSVL	25.62	870.521	8	2.6	871.531	81.41	13900000	F3:15997	1	Q8NDA8|MROH1_HUMAN			13900000	VPFLPSVL	2550.5	0.5	VPF_LPSVL	1
LPAENVTI	25.62	855.47	8	-0.3	856.477	63.5	89100	F2:18282	1	Q14157|UBP2L_HUMAN		89100		LPAENVTI	278.4	0.05	LPAEN_VTI	1
YAPILQKV	25.62	930.554	8	-0.2	466.284	51.48		F2:14093	1	Q9NY33|DPP3_HUMAN				YAPILQKV	5209.2	1.1	YA_PILQKV	1
KPYLPMII	25.61	973.567	8	-0.7	487.79	80	1850000	F3:15453	1	O75691|UTP20_HUMAN			1850000	KPYLPMII	2521	0.5	KPY_LPMII	1
FAPSGLKV	25.57	817.47	8	-1.1	409.742	49.04	252000	F2:13197	1	Q96CW1|AP2M1_HUMAN		252000		FAPSGLKV	3614.8	0.7	FA_PSGLKV	1
MPPPLPLL	25.57	876.514	8	0.5	877.522	81.49		F3:16032	1	Q66K79|CBPZ_HUMAN				MPPPLPLL	639.5	0.125	MP_PPLPLL	1
IPFLPGKI	25.56	883.553	8	-0.4	442.784	74.56	1310000	F2:22271	1	Q5TCZ1|SPD2A_HUMAN		1310000		IPFLPGKI	635.4	0.125	IPFLPG_KI	1
YPRPLNII	25.55	984.576	8	-0.3	493.295	65.46	1120000	F2:19008	1	Q99707|METH_HUMAN		1120000		YPRPLNII	781.9	0.15	YPRPL_NII	1
YPHEVPQI	25.55	981.492	8	0.2	491.753	50.41	3530000	F2:13695	1	Q96BH1|RNF25_HUMAN		3530000		YPHEVPQI	349.5	0.07	YPHEV_PQI	1
FPKPELEI	25.54	971.533	8	0.9	486.774	68.82	110000	F3:13001	3	Q96Q89|KI20B_HUMAN		5400000	110000	FPKPELEI	395.8	0.07	FPKPE_LEI	1
FALGILKI	25.52	873.569	8	0	437.792	81.23	346000	F3:15923	1	Q5VZE5|NAA35_HUMAN			346000	FALGILKI	1907.2	0.4	FAL_GILKI	1
LPTEQPRL	25.51	952.534	8	0.9	477.275	42.63	1220000	F2:10874	2	Q96AP0|ACD_HUMAN		1220000		LPTEQPRL	2329.5	0.5	LPTEQ_PRL	1
LPYTERHF	25.5	1061.53	8	-0.9	354.85	36.03	260000	F2:8501	1	Q12788|TBL3_HUMAN		260000		LPYTERHF	2110.2	0.5	LPYTE_RHF	1
LPPLTHEL	25.48	918.518	8	-0.8	460.266	56.18	259000	F2:15712	1	Q9H5I5|PIEZ2_HUMAN		259000		LPPLTHEL	2679.8	0.6	LP_PLTHEL	1
MPKIPVLV	25.48	895.557	8	-0.3	448.785	76.11	563000	F2:22815	1	Q9Y4C2|TCAF1_HUMAN		563000		MPKIPVLV	925.5	0.2	MP_KIPVLV	1
FGYIAKAI	25.47	881.501	8	0.5	441.758	56.09	332000	F1:15703	1	O75533|SF3B1_HUMAN	332000			FGYIAKAI	8003.2	1.8	FGY_IAKAI	1
FPAVTVEV	25.45	860.464	8	0.1	861.472	80.51	4640000	F1:24078	2	Q99808|S29A1_HUMAN	4640000	313000		FPAVTVEV	297.3	0.06	FPAVTV_EV	1
TPGTVLEV	25.45	814.444	8	0.8	815.452	64.79	514000	F2:18761	1	Q9Y397|ZDHC9_HUMAN		513000		TPGTVLEV	8172	1.8	TP_GTVLEV	1
HPMDFQTV	25.44	973.433	8	-0.4	487.723	47.52	83900	F2:12637	1	Q9UIG0|BAZ1B_HUMAN		83900		HPMDFQTV	1228.8	0.25	HPMD_FQTV	1
TPLQGLEI	25.4	869.486	8	0.8	870.494	81.07	386000	F1:24293	1	Q8WWY3|PRP31_HUMAN	386000			TPLQGLEI	851.2	0.175	TPL_QGLEI	1
YPAKIEAI	25.39	903.506	8	0.7	452.761	47.81	1450000	F2:12741	1	A8MW92|P20L1_HUMAN		1450000		YPAKIEAI	3675.1	0.8	YPAKI_EAI	1
LPTGLTGI	25.39	770.454	8	0.5	771.462	75.66	255000	F1:22519	1	P34932|HSP74_HUMAN	255000			LPTGLTGI	1758.6	0.4	LP_TGLTGI	1
TAPSTPVI	25.38	784.433	8	0.3	785.441	54.23	243000	F1:15014	1	A0FGR8|ESYT2_HUMAN:Q8N3K9|CMYA5_HUMAN	243000			TAPSTPVI	6153.5	1.3	TAPST_PVI	1
LPFTMKKI	25.37	976.578	8	1.2	489.297	47.87	610000	F1:12704	1	Q86V20|FA35A_HUMAN	610000			LPFTMKKI	303.5	0.06	LPF_TMKKI	1
DPVTVEYI	25.36	934.465	8	1.8	935.474	80.48	106000	F2:24221	2	O14818|PSA7_HUMAN		106000		DPVTVEYI	4032.4	0.8	DP_VTVEYI	1
IPLLINHL	25.35	931.585	8	1	466.8	77.47	92900	F2:23264	1	P55060|XPO2_HUMAN		92900		IPLLINHL	3016.5	0.6	IPLLI_NHL	1
PAYSTSVI	25.35	836.428	8	1.4	837.436	57.61		F1:16262	1	P78411|IRX5_HUMAN				PAYSTSVI	3774.6	0.8	_PAYSTSVI	1
MPLIPRTI	25.35	939.558	8	1.1	470.787	67.14	375000	F1:19708	1	Q9NZJ4|SACS_HUMAN	375000			MPLIPRTI	145	0.02	MPL_IPRTI	1
VPVDFEEV	25.32	932.449	8	2.3	933.459	74.05	148000	F1:22009	1	P51553|IDH3G_HUMAN	148000			VPVDFEEV	4166.7	0.9	VPVD_FEEV	1
EALPEPVI	25.28	866.475	8	0.6	867.483	78.15	72900	F1:23322	1	Q01968|OCRL_HUMAN	72900			EALPEPVI	2620.6	0.6	EALPE_PVI	1
VPQPVPLI	25.28	861.532	8	3.7	862.543	81.1	750000	F1:24304	1	Q7Z333|SETX_HUMAN	750000			VPQPVPLI	362.6	0.07	VPQPV_PLI	1
LPIKTVGV	25.27	825.532	8	-0.2	413.773	49.2		F2:13255	1	P49915|GUAA_HUMAN				LPIKTVGV	2306.5	0.5	LPIKTVG_V	1
QAALAVNI	25.27	798.46	8	-0.2	799.467	69.41	518000	F2:20412	1	P40227|TCPZ_HUMAN		518000		QAALAVNI	7954.5	1.8	QA_ALAVNI	1
MPSLQPVV	25.2	869.468	8	0.7	870.476	74.77	229000	F1:22238	1	Q8WX92|NELFB_HUMAN	229000			MPSLQPVV	170.6	0.025	MP_SLQPVV	1
LPYHIPHL	25.16	988.549	8	0.3	330.524	57.83	4010000	F2:16277	1	O94822|LTN1_HUMAN		4010000		LPYHIPHL	353.9	0.07	LPYHI_PHL	1
IPTELDQV	25.13	913.476	8	1.1	914.484	66.34	449000	F2:19311	1	Q7L2H7|EIF3M_HUMAN		449000		IPTELDQV	2874.8	0.6	IP_TELDQV	1
LPHNTHRV	25.12	972.525	8	0.1	325.182	20.39		F1:2981	1	O43292|GPAA1_HUMAN				LPHNTHRV	1948.4	0.4	LPHNT_HRV	1
YPASSLVV	25.12	834.449	8	1.1	835.457	66.47	1980000	F2:19360	1	Q9BXS4|TMM59_HUMAN		1980000		YPASSLVV	783	0.15	YP_ASSLVV	1
NPLSILKV	25.11	882.554	8	0.3	883.561	71.65	82800	F2:21213	2	Q9P2B4|CT2NL_HUMAN		2310000		NPLSILKV	4256.5	0.9	NPLSI_LKV	1
VPPLEPKL	25.07	891.543	8	0	446.779	54.58	4640000	F2:15156	2	Q6DCA0|AMERL_HUMAN	1080000	4640000		VPPLEPKL	7910.3	1.8	VP_PLEPKL	1
LPHAILRL	25.07	931.597	8	0.1	466.806	53.58	414000	F3:10456	6	P60709|ACTB_HUMAN:P63261|ACTG_HUMAN:Q562R1|ACTBL_HUMAN	207000000	79500000	2630000	LPHAILRL	2950.8	0.6	LPHAI_LRL	1
MGFHVILV	25.07	914.505	8	0.4	458.26	79.8	877000	F3:15377	1	Q9NYY8|FAKD2_HUMAN			877000	MGFHVILV	7916.2	1.8	MGF_HVILV	1
HPVRVNVV	25.04	918.54	8	-1	460.277	29	359000	F1:5940	1	Q9H1A4|APC1_HUMAN	359000			HPVRVNVV	6123.2	1.3	HP_VRVNVV	1
LPPPGLTI	25.03	806.49	8	0.4	807.498	78.13	7710000	F1:23316	3	O75030|MITF_HUMAN	7710000			LPPPGLTI	139.8	0.02	LP_PPGLTI	1
TPPTAHLI	25.02	848.476	8	-0.7	425.245	43.03	434000	F2:11012	2	Q8IWZ3|ANKH1_HUMAN	417000	434000		TPPTAHLI	917	0.2	TP_PTAHLI	1
PYRAFPVL	25.02	961.538	8	0.6	481.777	75.33	823000	F3:14184	1	Q969N2|PIGT_HUMAN			823000	PYRAFPVL	4960.4	1	_PYRAFPVL	1
LPTSVVTI	25.02	828.496	8	1.6	829.504	76.38	1760000	F1:22756	2	Q01082|SPTB2_HUMAN	1760000	1010000		LPTSVVTI	266.7	0.05	LPTSV_VTI	1
LPYAATVL	25.01	846.485	8	0.2	847.493	78.55	157000	F1:23444	1	Q9BTW9|TBCD_HUMAN	157000			LPYAATVL	351.9	0.07	LPYA_ATVL	1
FPRYEITV	25.01	1023.54	8	0.4	512.777	63.94	1030000	F2:18440	2	P51687|SUOX_HUMAN	488000	1030000		FPRYEITV	896.7	0.175	FPRYE_ITV	1
DAFSAQMV	25	867.38	8	0.5	868.387	72.72	53900	F2:21604	1	Q96L73|NSD1_HUMAN		53900		DAFSAQMV	7753.2	1.7	DAFS_AQMV	1
VPNTPVLI	24.98	851.512	8	1.2	852.52	76.83	986000	F1:22903	1	Q9NUK0|MBNL3_HUMAN	986000			VPNTPVLI	610.2	0.125	VP_NTPVLI	1
IPPVSPSI	24.98	808.469	8	1.2	809.478	67.31	2480000	F2:19669	4	Q96B67|ARRD3_HUMAN		2480000		IPPVSPSI	178	0.03	IP_PVSPSI	1
EAYTHAQI	24.97	931.44	8	0.2	466.727	33.54	214000	F2:7629	1	Q13535|ATR_HUMAN		214000		EAYTHAQI	2018.2	0.4	EAYTHAQ_I	1
EALDIKYI	24.97	963.528	8	-1.4	482.77	67.2	83200	F1:19730	1	Q8IZW8|TENS4_HUMAN	83200			EALDIKYI	8159.6	1.8	EALDI_KYI	1
VPATLPEL	24.95	838.48	8	-0.1	839.487	78.44	827000	F1:23409	1	Q15149|PLEC_HUMAN	827000			VPATLPEL	2452.1	0.5	VP_ATLPEL	1
MAAEIPNI	24.93	857.432	8	-0.2	858.439	75.1	79300	F1:22339	1	Q9UKF6|CPSF3_HUMAN	79300			MAAEIPNI	763	0.15	MAAEI_PNI	1
EPFIFHEV	24.92	1016.5	8	-0.2	509.255	69.91	3090000	F2:20595	1	Q68DI1|ZN776_HUMAN		3090000		EPFIFHEV	1155.7	0.25	EPF_IFHEV	1
LPTIVNDV	24.9	869.486	8	0.5	870.494	74.68	628000	F2:22315	1	Q14185|DOCK1_HUMAN		628000		LPTIVNDV	2639.4	0.6	LP_TIVNDV	1
LPFDHTRV	24.89	983.519	8	-0.8	328.847	40.86	718000	F2:10237	1	Q06124|PTN11_HUMAN		718000		LPFDHTRV	442.4	0.08	LPFDH_TRV	1
IPYHILIV	24.87	966.59	8	-0.3	484.302	77.83	569000	F3:14842	1	Q6IQ26|DEN5A_HUMAN			569000	IPYHILIV	261.2	0.05	IPY_HILIV	1
YPASTVQI	24.86	877.455	8	0.8	878.462	58.6	638000	F2:16540	1	O00567|NOP56_HUMAN		638000		YPASTVQI	320.6	0.06	YPASTVQ_I	1
LPQETAEI	24.85	899.46	8	1.1	900.468	54.53	142000	F1:15126	1	P11309|PIM1_HUMAN	142000			LPQETAEI	456.7	0.09	LPQETA_EI	1
IPNIFQKI	24.85	971.58	8	-0.2	486.797	74.56	924000	F2:22269	1	Q96RU3|FNBP1_HUMAN		924000		IPNIFQKI	549.9	0.125	IP_NIFQKI	1
EALGVAVI	24.85	770.454	8	1.2	771.462	80.38	36800	F3:15600	2	P04183|KITH_HUMAN		256000	36800	EALGVAVI	8626.3	2	EALGVAV_I	1
NPYRYPEI	24.81	1050.51	8	2.2	526.265	51.92	168000	F1:14174	1	P37088|SCNNA_HUMAN	168000			NPYRYPEI	706.2	0.15	NPY_RYPEI	1
LPYNGVTV	24.81	861.46	8	1.6	862.468	63.6	3180000	F2:18317	1	Q8WUA4|TF3C2_HUMAN		3180000		LPYNGVTV	190.5	0.03	LPYN_GVTV	1
MAPAPSTV	24.8	772.379	8	-1.4	773.385	40.82		F2:10221	1	Q13118|KLF10_HUMAN				MAPAPSTV	1871.1	0.4	MA_PAPSTV	1
DPTARPTI	24.79	869.461	8	0.1	435.738	36.24	776000	F2:8576	2	P53350|PLK1_HUMAN	192000	776000		DPTARPTI	3394.3	0.7	DPTAR_PTI	1
LGYSSPAI	24.79	806.417	8	1.2	807.426	60.96	154000	F2:17377	1	Q9NY64|GTR8_HUMAN		154000		LGYSSPAI	5242.1	1.1	LGYS_SPAI	1
MPKVESEI	24.77	931.468	8	-0.6	466.741	44.63	88300	F1:11518	1	Q09666|AHNK_HUMAN	88300			MPKVESEI	703.8	0.15	MPKVES_EI	1
MAPRTVLL	24.77	899.526	8	-0.8	450.77	52.52	6780000	F1:14384	2	P30475|1B39_HUMAN:Q95365|1B38_HUMAN:P30462|1B14_HUMAN:Q29836|1B67_HUMAN:P30486|1B48_HUMAN:Q31610|1B81_HUMAN:P01889|1B07_HUMAN:P30480|1B42_HUMAN	6780000		40500	MAPRTVLL	7818.7	1.7	MA_PRTVLL	1
FPKLELSV	24.76	931.538	8	0.5	466.776	75.84	1160000	F2:22717	1	O75643|U520_HUMAN		1160000		FPKLELSV	1651.8	0.4	FPKLE_LSV	1
IPYGMRFI	24.74	995.526	8	0.2	498.771	73.11	2740000	F3:13783	1	P46940|IQGA1_HUMAN			2740000	IPYGMRFI	374.8	0.07	IPY_GMRFI	1
LPYVGKEL	24.74	917.522	8	0.4	459.769	55.41	1330000	F2:15465	2	P35237|SPB6_HUMAN	212000	1330000		LPYVGKEL	1573	0.4	LPY_VGKEL	1
MAPTSPQI	24.73	843.416	8	1.4	844.424	50.7	571000	F1:13733	1	Q9BYD2|RM09_HUMAN	571000			MAPTSPQI	560.5	0.125	MA_PTSPQI	1
SPYHGFTI	24.73	920.439	8	-0.7	461.227	56.54	219000	F1:15872	1	Q9NPI6|DCP1A_HUMAN	219000			SPYHGFTI	1024.8	0.25	SPY_HGFTI	1
IPLDFKTI	24.69	945.553	8	-1.8	473.783	72.45	738000	F2:21509	1	Q99549|MPP8_HUMAN		738000		IPLDFKTI	426	0.08	IPLD_FKTI	1
IAAQGFTV	24.68	805.433	8	1.2	806.442	64.31	431000	F2:18580	1	Q9BW72|HIG2A_HUMAN		431000		IAAQGFTV	3049.7	0.6	IA_AQGFTV	1
LPVAIKHV	24.67	875.559	8	0.3	438.787	35.01	192000	F1:8048	1	P11309|PIM1_HUMAN	192000			LPVAIKHV	1280.7	0.25	LPVAI_KHV	1
VPASGLTV	24.65	742.423	8	0.7	743.43	54.58	2720000	F1:15146	2	Q6P996|PDXD1_HUMAN	2720000			VPASGLTV	860.5	0.175	VP_ASGLTV	1
VPFEPARL	24.62	927.518	8	-1	464.766	56.17	1220000	F1:15734	1	Q6P1X6|CH082_HUMAN	1220000			VPFEPARL	3074.9	0.6	VPFEPA_RL	1
HPPVGIAV	24.61	788.455	8	1.3	789.463	44.49	211000	F1:11471	3	O15417|TNC18_HUMAN	211000	214000		HPPVGIAV	5590.2	1.2	HP_PVGIAV	1
LPQSSTHI	24.61	881.461	8	-1.5	441.737	31.19	193000	F2:6801	1	O60244|MED14_HUMAN		193000		LPQSSTHI	454.2	0.09	LPQS_STHI	1
IPMKIRNV	24.61	969.579	8	0.4	324.2	34.53	1100000	F2:7963	2	Q9BQ52|RNZ2_HUMAN	1640000	1100000		IPMKIRNV	2642.6	0.6	IPMKI_RNV	1
FPADISSI	24.6	848.428	8	1.4	849.436	78.3	798000	F1:23367	1	Q14494|NF2L1_HUMAN	798000			FPADISSI	233	0.04	FPADISS_I	1
VAWLVAHV	24.58	893.512	8	-0.2	447.763	69.28	2120000	F2:20365	1	O75448|MED24_HUMAN		2120000		VAWLVAHV	3038.4	0.6	VAWLVAH_V	1
LPAGFSNI	24.56	817.433	8	-0.2	818.44	72.86	2190000	F1:21636	1	A8MWY0|K132L_HUMAN	2190000			LPAGFSNI	351.7	0.07	LP_AGFSNI	1
LAALSKVI	24.54	813.532	8	1.5	407.774	57.19	242000	F2:16061	1	Q8NCM8|DYHC2_HUMAN		242000		LAALSKVI	3015.6	0.6	LA_ALSKVI	1
IPSPAKKV	24.51	838.528	8	0.6	420.271	24.21	792000	F2:4325	2	Q01581|HMCS1_HUMAN		792000		IPSPAKKV	3633.7	0.8	IP_SPAKKV	1
LPSHSSVL	24.5	838.455	8	-0.3	420.235	35.33	509000	F1:8160	1	Q12968|NFAC3_HUMAN	509000			LPSHSSVL	2585.9	0.5	LP_SHSSVL	1
LPSHSSVI	24.5	838.455	8	-0.3	420.235	35.33	509000	F1:8160	1		509000			LPSHSSVI	278.5	0.05	LP_SHSSVI	1
VPRFAVGI	24.46	857.512	8	2.2	429.764	62.82	613000	F1:18186	1	Q96I24|FUBP3_HUMAN	613000			VPRFAVGI	3448.8	0.7	VPRF_AVGI	1
VPYVAQEI	24.43	917.486	8	-0.2	918.493	66.66	83500	F2:19427	1	Q06481|APLP2_HUMAN		83500		VPYVAQEI	110.6	0.015	VPY_VAQEI	1
LAVAVGHV	24.42	764.455	8	-0.4	383.234	44.64	392000	F1:11524	1	P62906|RL10A_HUMAN	392000			LAVAVGHV	4328.9	0.9	LAVAVGH_V	1
LPPETNVI	24.41	881.486	8	1	882.494	64.27	916000	F2:18566	2	P27816|MAP4_HUMAN		916000		LPPETNVI	314.4	0.06	LP_PETNVI	1
IATILREI	24.41	927.575	8	0.4	464.795	64.72	1820000	F1:18863	2	Q9Y6E0|STK24_HUMAN	1820000	147000		IATILREI	6765.3	1.5	IA_TILREI	1
LPAWPIKV	24.39	922.564	8	-1.1	462.289	78.28	117000	F3:14944	1	P42785|PCP_HUMAN			117000	LPAWPIKV	798.9	0.175	LP_AWPIKV	1
VAPVSPEV	24.39	796.433	8	0.8	797.441	49.81	107000	F1:13429	1	P46821|MAP1B_HUMAN	107000			VAPVSPEV	3619.4	0.8	VA_PVSPEV	1
YPPGVKEI	24.38	901.491	8	-0.4	451.752	41.63	8860000	F1:10427	6	Q29RF7|PDS5A_HUMAN:Q9NTI5|PDS5B_HUMAN	8860000	8340000		YPPGVKEI	1440.1	0.3	YP_PGVKEI	1
PFTGNVSI	24.37	833.428	8	2	834.437	65.86	120000	F1:19268	1	P62280|RS11_HUMAN	120000			PFTGNVSI	2794.7	0.6	_PFTGNVSI	1
MPTQWRTI	24.36	1031.52	8	0.8	516.769	54.09	1030000	F1:14962	1	Q99459|CDC5L_HUMAN	1030000			MPTQWRTI	348.5	0.07	MP_TQWRTI	1
VGYLQPLV	24.32	887.512	8	4.5	888.523	81.09	5860000	F1:24300	2	P54709|AT1B3_HUMAN	5860000			VGYLQPLV	8043	1.8	VGYLQ_PLV	1
FPSTAIKI	24.31	875.512	8	-0.9	438.763	60.45	778000	F1:17325	1	P85037|FOXK1_HUMAN	778000			FPSTAIKI	179.6	0.03	FP_STAIKI	1
DPALAPVV	24.3	780.438	8	0.5	781.446	74.3	251000	F2:22171	1	O00170|AIP_HUMAN		251000		DPALAPVV	2618	0.6	DP_ALAPVV	1
LPPLGSTI	24.27	796.469	8	1.7	797.478	74.1	322000	F1:22026	3	A3KN83|SBNO1_HUMAN	322000	484000		LPPLGSTI	168.5	0.025	LP_PLGSTI	1
LPITGTEI	24.26	842.475	8	0.6	843.483	69.75	275000	F2:20536	1	Q7L1T6|NB5R4_HUMAN		275000		LPITGTEI	190.6	0.03	LPI_TGTEI	1
RPYTNKVI	24.26	989.566	8	-0.4	495.79	27.56		F1:5431	1	Q9NYV4|CDK12_HUMAN:Q14004|CDK13_HUMAN				RPYTNKVI	5647.7	1.2	RPY_TNKVI	1
LPPQGMLV	24.25	853.473	8	0.4	854.481	74.42	244000	F1:22139	1	O15234|CASC3_HUMAN	244000			LPPQGMLV	268	0.05	LP_PQGMLV	1
LPTVLLKL	24.25	895.611	8	-0.3	448.812	80.93	3110000	F3:15802	1	Q9NV31|IMP3_HUMAN			3110000	LPTVLLKL	4186.6	0.9	LP_TVLLKL	1
LPIYVTRV	24.24	959.58	8	0.8	480.798	60.25	534000	F1:17249	1	P53621|COPA_HUMAN	534000			LPIYVTRV	647.9	0.15	LPIYV_TRV	1
IPAGTVTV	24.24	756.438	8	-0.4	757.445	53.03	790000	F1:14562	1	P08047|SP1_HUMAN	790000			IPAGTVTV	1063.8	0.25	IP_AGTVTV	1
YPAKVTLL	24.23	903.543	8	0.2	452.779	57.26	649000	F1:16132	1	Q9NVV0|TM38B_HUMAN	649000			YPAKVTLL	4857.1	1	YP_AKVTLL	1
LPPQQIKV	24.22	921.565	8	-1.2	461.789	43.25	665000	F1:11013	2	Q6MZP7|LIN54_HUMAN	665000			LPPQQIKV	343.3	0.07	LP_PQQIKV	1
IPVKWIGV	24.21	910.564	8	0.6	456.289	70.48		F3:13360	1	P30520|PURA2_HUMAN				IPVKWIGV	5770.3	1.2	IPVKWIG_V	1
DAISPVQI	24.21	841.455	8	1.8	842.463	77.39	555000	F2:23241	1	A5YKK6|CNOT1_HUMAN		555000		DAISPVQI	8459.7	1.9	DAISPVQ_I	1
YPIAPGRI	24.19	885.507	8	-0.2	443.761	49.26	1450000	F2:13279	1	Q8N6I1|EID2_HUMAN		1450000		YPIAPGRI	733.4	0.15	YPIAPG_RI	1
TALVTDVI	24.19	830.475	8	0.7	831.483	79.22	84300	F1:23637	1	Q6T4P5|PLPR3_HUMAN	84300			TALVTDVI	6986.7	1.5	TALVT_DVI	1
LAAPVISV	24.1	768.475	8	1.2	769.483	77.15	164000	F1:23018	2	O60337|MARH6_HUMAN	164000	101000		LAAPVISV	2917	0.6	LAAPV_ISV	1
RPYSHALV	24.07	941.508	8	1.1	471.762	28.29	375000	F1:5676	1	P61353|RL27_HUMAN	375000			RPYSHALV	2451	0.5	RPYSHAL_V	1
EAFALKSI	24.05	877.491	8	-0.1	439.753	59.41	166000	F1:16932	1	Q6P158|DHX57_HUMAN	166000			EAFALKSI	5665	1.2	EAFAL_KSI	1
FPAVVKNV	23.94	872.512	8	-0.4	437.263	49.73	4770000	F2:13454	1	O00203|AP3B1_HUMAN:Q13367|AP3B2_HUMAN		4770000		FPAVVKNV	843.1	0.175	FP_AVVKNV	1
YAYSPSEI	23.93	928.418	8	-0.7	929.424	60.2	89100	F2:17115	1	Q8WVB3|HEXDC_HUMAN		89100		YAYSPSEI	906.9	0.2	YAYSPS_EI	1
IPADLRII	23.93	909.565	8	0.2	455.79	69.82	4720000	F1:20599	1	P05023|AT1A1_HUMAN	4720000			IPADLRII	1187.1	0.25	IPADL_RII	1
YPETKPEV	23.92	961.476	8	0.3	481.745	33.11	212000	F1:7396	1	Q15386|UBE3C_HUMAN	212000			YPETKPEV	2239.8	0.5	YP_ETKPEV	1
YPITPASV	23.91	846.449	8	0.7	847.457	62.13	256000	F2:17796	1	Q12774|ARHG5_HUMAN		256000		YPITPASV	875.4	0.175	YPITPAS_V	1
TALEINQI	23.88	900.492	8	0.9	901.5	70.63	127000	F1:20894	3	Q9P2L0|WDR35_HUMAN	127000	3620000		TALEINQI	8041.1	1.8	TALEI_NQI	1
QAYIPTSV	23.86	877.455	8	-0.6	878.461	63.48	185000	F2:18276	1	Q9H422|HIPK3_HUMAN		185000		QAYIPTSV	5774.9	1.2	QAY_IPTSV	1
YAWPTAEI	23.82	949.455	8	1	950.463	81.06	1340000	F2:24442	1	P05166|PCCB_HUMAN		1340000		YAWPTAEI	509.3	0.1	YAWPTA_EI	1
LPYPQPGL	23.81	883.48	8	0.2	884.488	69.84	107000	F1:20606	1	Q6P9F7|LRC8B_HUMAN	107000			LPYPQPGL	380.3	0.07	LPYPQ_PGL	1
PYPVKIKV	23.79	942.59	8	-1	472.302	54.41	619000	F1:15083	1	Q9P035|HACD3_HUMAN	619000			PYPVKIKV	2861.1	0.6	_PYPVKIKV	1
MPPEARRL	23.78	968.523	8	1	485.269	27.85	171000	F1:5530	1	Q6W2J9|BCOR_HUMAN	171000			MPPEARRL	3484.4	0.7	MP_PEARRL	1
FALASHLI	23.71	870.496	8	-1.6	436.255	68.93	102000	F2:20232	1	Q9NZN4|EHD2_HUMAN		102000		FALASHLI	632.5	0.125	FALA_SHLI	1
YPYYASAF	23.71	980.428	8	0	981.435	76.19		F2:22849	1	P39656|OST48_HUMAN				YPYYASAF	1576.7	0.4	YPY_YASAF	1
MPRGNLEV	23.7	914.464	8	-1.5	458.239	39.47	4580000	F1:9676	1	O95163|ELP1_HUMAN	4580000			MPRGNLEV	2839.5	0.6	MPR_GNLEV	1
MAARIKQI	23.7	929.548	8	0	465.781	28.75		F1:5844	1	Q7Z6Z7|HUWE1_HUMAN				MAARIKQI	4674.4	1	MA_ARIKQI	1
YPTDLSTI	23.69	908.449	8	0.4	909.457	69.95	831000	F2:20608	1	Q8WWQ0|PHIP_HUMAN		831000		YPTDLSTI	735.6	0.15	YPTDLS_TI	1
YAYAPSSL	23.69	870.412	8	1.3	871.421	60.91	731000	F2:17362	1	Q9Y5A9|YTHD2_HUMAN		731000		YAYAPSSL	5485.3	1.1	YAYAPS_SL	1
RPYLLVHV	23.67	995.592	8	0.4	498.803	50.28	974000	F1:13592	1	Q10570|CPSF1_HUMAN	974000			RPYLLVHV	4512.4	0.9	RPY_LLVHV	1
MAPLPGVV	23.67	782.436	8	0.1	783.443	75.63	187000	F1:22510	1	Q9UET6|TRM7_HUMAN	187000			MAPLPGVV	4093	0.9	MA_PLPGVV	1
LPLSAHGI	23.65	806.465	8	1.3	404.24	48.78	213000	F2:13103	1	Q9Y4W2|LAS1L_HUMAN		213000		LPLSAHGI	606.3	0.125	LPLS_AHGI	1
PRPGSHTI	23.6	863.461	8	-0.9	432.738	23.33	228000	F2:4006	1	Q13131|AAPK1_HUMAN		228000		PRPGSHTI	3503.4	0.7	_PRPGSHTI	1
VPYRATFI	23.59	965.533	8	-0.3	483.774	56.49	200000	F1:15850	1	Q7RTN6|STRAA_HUMAN	200000			VPYRATFI	180	0.03	VPY_RATFI	1
DPSLTHTI	23.55	882.445	8	-2.7	442.228	45.97	146000	F1:12000	1	P19838|NFKB1_HUMAN	146000			DPSLTHTI	2979.7	0.6	DP_SLTHTI	1
FPTKPMFV	23.54	965.505	8	-1	483.759	63.27	476000	F2:18201	1	Q8NEB5|PLPP5_HUMAN		476000		FPTKPMFV	1180.7	0.25	FP_TKPMFV	1
LAKELPQV	23.53	896.533	8	-0.8	449.273	45.3	1090000	F1:11758	1	O76003|GLRX3_HUMAN	1090000			LAKELPQV	6175.2	1.3	LA_KELPQV	1
VPYGISAI	23.52	818.454	8	0.8	819.462	74.76	199000	F1:22236	1	Q8TC76|F110B_HUMAN	199000			VPYGISAI	460.3	0.09	VPY_GISAI	1
SAFEQLVV	23.5	891.47	8	0.3	892.478	80.96	1500000	F1:24251	1	Q9NRL2|BAZ1A_HUMAN	1500000			SAFEQLVV	8746.3	2	SAFEQ_LVV	1
LPATSVVI	23.48	798.485	8	0.7	799.493	71.98	774000	F2:21334	1	Q10471|GALT2_HUMAN		774000		LPATSVVI	188.1	0.03	LP_ATSVVI	1
YPPIQVHV	23.46	951.518	8	2.5	476.767	57.16	163000	F2:16050	1	Q15118|PDK1_HUMAN		163000		YPPIQVHV	460.1	0.09	YP_PIQVHV	1
NPIVVKEV	23.45	896.533	8	-1.2	449.273	41.03	135000	F1:10231	1	Q92797|SYMPK_HUMAN	135000			NPIVVKEV	7425.9	1.6	NPIVV_KEV	1
LPAPAPVI	23.44	776.48	8	-0.2	777.487	71.93	139000	F1:21326	1	Q4FZB7|SV421_HUMAN	139000			LPAPAPVI	97.3	0.01	LPAP_APVI	1
SPIRLLEV	23.44	925.56	8	0.4	463.787	67.87	658000	F2:19869	2	Q9Y2I7|FYV1_HUMAN	61300	658000		SPIRLLEV	8629.3	2	SPI_RLLEV	1
HPTKIPVI	23.42	903.554	8	0.4	452.784	38.61	738000	F2:9403	1	Q9GZQ8|MLP3B_HUMAN:A6NCE7|MP3B2_HUMAN		738000		HPTKIPVI	3414.3	0.7	HP_TKIPVI	1
VPYLSRKL	23.39	974.591	8	-0.1	325.871	38.58	1290000	F2:9393	2	Q96BI1|S22AI_HUMAN		1860000		VPYLSRKL	3953.5	0.8	VPY_LSRKL	1
VPTTINTI	23.37	857.486	8	0.8	858.494	60.08	1020000	F1:17188	2	Q9UPU9|SMAG1_HUMAN	1020000	180000		VPTTINTI	769.2	0.15	VP_TTINTI	1
VPVKDRII	23.35	938.591	8	-1.7	470.302	33.64	402000	F1:7573	1	Q9Y6N1|COX11_HUMAN	402000			VPVKDRII	5228.5	1.1	VP_VKDRII	1
APPAASVI	23.33	724.412	8	0.1	725.419	52.38		F1:14335	1	Q7L2J0|MEPCE_HUMAN				APPAASVI	4044.4	0.8	AP_PAASVI	1
LPAGAIHF	23.31	824.455	8	-0.8	413.234	59.21	267000	F1:16855	1	Q13438|OS9_HUMAN	267000			LPAGAIHF	2647.6	0.6	LP_AGAIHF	1
LPYSNITV	23.31	905.486	8	-0.6	906.493	72.33	256000	F2:21465	2	Q96T58|MINT_HUMAN	607000	256000		LPYSNITV	190.1	0.03	LPYSN_ITV	1
VPYTEMEI	23.26	980.452	8	0.4	981.46	74.33	101000	F1:22105	1	P24386|RAE1_HUMAN	101000			VPYTEMEI	236.1	0.04	VPYTEM_EI	1
YPKYLSKI	23.26	1010.58	8	-0.9	506.297	42.47	149000	F1:10722	1	Q8NHP6|MSPD2_HUMAN	149000			YPKYLSKI	2185	0.5	YP_KYLSKI	1
IPPKIFKL	23.25	954.627	8	-0.1	319.216	51.18	4410000	F2:13985	8	O94898|LRIG2_HUMAN	9540000	5060000		IPPKIFKL	8311.6	1.9	IPPKIF_KL	1
LPGEAQKI	23.22	854.486	8	-0.3	428.25	34.32	282000	F1:7805	1	Q9Y6D6|BIG1_HUMAN:Q9Y6D5|BIG2_HUMAN:Q9UIA0|CYH4_HUMAN	282000			LPGEAQKI	1418	0.3	LP_GEAQKI	1
MPRKIEEI	23.21	1014.55	8	-0.2	508.284	33.52	414000	F1:7529	1	P63173|RL38_HUMAN	414000			MPRKIEEI	2434.3	0.5	MPRKI_EEI	1
FPRLDINV	23.21	972.539	8	0.8	487.277	75.08	3590000	F2:22453	1	P49642|PRI1_HUMAN		3590000		FPRLDINV	2747.4	0.6	FPR_LDINV	1
FALVTNGV	23.11	819.449	8	2.1	820.458	73.62	93200	F2:21921	2	P54619|AAKG1_HUMAN	125000	93200		FALVTNGV	4750.2	1	FALVT_NGV	1
NPYLVRRI	23.1	1029.61	8	-0.4	515.811	36.36	5980000	F2:8620	1	O94776|MTA2_HUMAN		5980000		NPYLVRRI	2259.5	0.5	NPY_LVRRI	1
MAPRSLLL	23.08	899.526	8	-0.6	450.77	60.55	235000	F3:11732	4	P30511|HLAF_HUMAN	25200000		235000	MAPRSLLL	5816.6	1.2	MA_PRSLLL	1
VPYTIHLL	23.06	954.554	8	-1	478.284	72.82	34600	F2:21637	1	Q9NTI5|PDS5B_HUMAN		34600		VPYTIHLL	1464.4	0.3	VPYTI_HLL	1
TPVAIKII	23	853.564	8	-1.1	427.789	63.29	37100	F1:18353	1	Q8TF76|HASP_HUMAN	37100			TPVAIKII	3695.4	0.8	TPVAI_KII	1
LPFTPPVV	22.97	868.506	8	1.5	869.514	81.24		F2:24513	1	Q15796|SMAD2_HUMAN				LPFTPPVV	150	0.02	LPF_TPPVV	1
LPKGDISI	22.97	841.491	8	-0.8	421.752	48.97	5820000	F2:13170	1	Q09666|AHNK_HUMAN		5820000		LPKGDISI	3199.1	0.7	LP_KGDISI	1
AMKVAFLI	22.95	891.525	8	-0.6	446.77	79.09	73900	F3:15188	1	O95751|LDOC1_HUMAN			73900	AMKVAFLI	8758.4	2	_AMKVAFLI	1
HPTKGLVV	22.94	849.507	8	0.9	425.761	27.75	161000	F1:5497	1	Q9C0J8|WDR33_HUMAN	161000			HPTKGLVV	8590.3	2	HP_TKGLVV	1
LPSMIRKI	22.93	956.584	8	1.2	319.869	43.39	2320000	F1:11065	2	Q5UIP0|RIF1_HUMAN	2320000	156000		LPSMIRKI	954.5	0.2	LP_SMIRKI	1
LANLAATI	22.93	785.465	8	0.5	786.472	71.88		F2:21299	1	Q9NQW6|ANLN_HUMAN				LANLAATI	1985.5	0.4	LA_NLAATI	1
EPVTVREV	22.93	927.503	8	0.3	464.759	35.66	417000	F1:8282	1	Q99715|COCA1_HUMAN	417000			EPVTVREV	5286	1.1	EP_VTVREV	1
EAWVGQEV	22.92	916.429	8	0.5	917.437	62.71	336000	F2:18004	1	Q9NTJ4|MA2C1_HUMAN		336000		EAWVGQEV	5832	1.2	EAWVG_QEV	1
LAMETRKV	22.91	946.527	8	-1.7	316.516	27.14	193000	F2:5387	1	Q7Z3J2|CP062_HUMAN		193000		LAMETRKV	5447.1	1.1	LAMET_RKV	1
MAPKAWTV	22.9	902.468	8	-1.2	452.241	47.45	208000	F2:12612	1	O43252|PAPS1_HUMAN		208000		MAPKAWTV	3633.3	0.8	MA_PKAWTV	1
YPREPPRL	22.9	1026.56	8	-0.4	343.194	33.82	3290000	F2:7722	1	Q6ZU65|UBN2_HUMAN		3290000		YPREPPRL	8109.4	1.8	YPRE_PPRL	1
MAYGFRNI	22.89	970.47	8	0.8	486.242	55.96	2150000	F1:15654	1	Q9H6Q4|NARFL_HUMAN	2150000			MAYGFRNI	736.9	0.15	MAY_GFRNI	1
PYPRPIHL	22.87	991.56	8	-0.3	496.787	53.17		F2:14634	2	O43325|LYRM1_HUMAN	807000			PYPRPIHL	3165	0.7	_PYPRPIHL	1
YPHFYSEI	22.87	1054.48	8	-0.5	528.245	62.03	1240000	F2:17761	1	Q68CQ4|DIEXF_HUMAN		1240000		YPHFYSEI	518.2	0.1	YPHFYS_EI	1
RPHTVLTV	22.86	921.54	8	0.2	461.777	31.26	125000	F1:6747	1	Q12788|TBL3_HUMAN	125000			RPHTVLTV	7817.5	1.7	RP_HTVLTV	1
DPHVLLAV	22.86	862.491	8	0	432.253	69.21	175000	F1:20390	1	O94906|PRP6_HUMAN	175000			DPHVLLAV	7384.1	1.6	DP_HVLLAV	1
LPSITTEI	22.81	872.486	8	-0.6	873.492	78.77	67900	F1:23510	1	P35232|PHB_HUMAN	67800			LPSITTEI	293.5	0.06	LP_SITTEI	1
LPATVTQI	22.81	841.491	8	0.4	842.499	64.01	217000	F2:18464	1	P25391|LAMA1_HUMAN		217000		LPATVTQI	229.2	0.04	LP_ATVTQI	1
TPNRATFV	22.81	904.477	8	-0.8	453.245	34.29		F1:7796	1	P04035|HMDH_HUMAN				TPNRATFV	5566.9	1.2	TP_NRATFV	1
KPYAFDRV	22.8	994.524	8	1	498.269	34.46		F2:7938	1	P33176|KINH_HUMAN				KPYAFDRV	5464.3	1.1	KPYA_FDRV	1
VPQQLLTV	22.8	896.533	8	1	897.541	72.71	264000	F2:21600	1	P36956|SRBP1_HUMAN		264000		VPQQLLTV	798.1	0.175	VP_QQLLTV	1
VPVTEPKV	22.78	867.506	8	-1.7	434.76	37.37	254000	F1:8901	1	Q4VC05|BCL7A_HUMAN	254000			VPVTEPKV	2709.3	0.6	VPVTE_PKV	1
YPPRAKLV	22.76	942.565	8	-0.5	472.29	29.74	3270000	F1:6201	1	O60343|TBCD4_HUMAN	3270000			YPPRAKLV	2034.2	0.4	YP_PRAKLV	1
EAHFVPLV	22.76	910.491	8	-0.8	456.252	65.99	834000	F1:19316	1	P30153|2AAA_HUMAN	834000			EAHFVPLV	8337.2	1.9	EAHFV_PLV	1
LPSPSPTV	22.76	796.433	8	0	797.44	51.75	1030000	F1:14115	1	Q9NR48|ASH1L_HUMAN	1030000			LPSPSPTV	303.4	0.06	LP_SPSPTV	1
DALSHFVI	22.75	900.471	8	-0.8	451.242	78.8	307000	F2:23668	1	Q9NPL8|TIDC1_HUMAN		307000		DALSHFVI	5857.3	1.2	DALSHFV_I	1
MPSEGRMV	22.72	905.41	8	0	453.712	34.03	444000	F1:7716	1	P12814|ACTN1_HUMAN	444000			MPSEGRMV	1320.9	0.3	MP_SEGRMV	1
DPPPVELI	22.72	878.475	8	-0.2	879.482	81.28		F1:24376	1	Q8IXH7|NELFD_HUMAN				DPPPVELI	4472.5	0.9	DP_PPVELI	1
VPLAESVV	22.7	812.464	8	0.1	813.472	65.49	936000	F2:19019	1	P04183|KITH_HUMAN		936000		VPLAESVV	665.3	0.15	VPLAESV_V	1
LPTKPTKI	22.7	896.569	8	0.7	449.292	28.34	3490000	F1:5695	1	Q8WW12|PCNP_HUMAN	3490000			LPTKPTKI	1376.3	0.3	LP_TKPTKI	1
DPNETNEI	22.69	930.393	8	1.7	931.402	41.53	587000	F2:10473	2	P84098|RL19_HUMAN	668000	587000		DPNETNEI	4909	1	DPNET_NEI	1
TPYATIRL	22.69	933.528	8	0.6	467.772	57.57	315000	F1:16247	1	Q8N8U2|CDYL2_HUMAN	315000			TPYATIRL	4339.5	0.9	TPYAT_IRL	1
LPYHGESI	22.64	914.45	8	0.1	458.232	41.1	931000	F1:10255	1	P07093|GDN_HUMAN	931000			LPYHGESI	202.9	0.04	LPY_HGESI	1
FGWHAIIV	22.61	941.512	8	0	471.763	79.21	113000	F3:15217	1	P29401|TKT_HUMAN			113000	FGWHAIIV	7308.2	1.6	FGW_HAIIV	1
MAIKVLEI	22.58	915.546	8	-0.4	458.78	74.05	91500	F2:22075	1	Q03001|DYST_HUMAN		91500		MAIKVLEI	1441.3	0.3	MAI_KVLEI	1
IPQVLNQV	22.58	909.528	8	0.1	910.536	68.49	796000	F2:20096	1	O95373|IPO7_HUMAN		796000		IPQVLNQV	2419.1	0.5	IP_QVLNQV	1
MAAWGRLV	22.56	902.48	8	-0.4	452.247	63.83	75500	F2:18399	1	Q6P5Z2|PKN3_HUMAN		75500		MAAWGRLV	3569.8	0.7	MA_AWGRLV	1
YPGYGIEI	22.56	910.444	8	-0.3	911.451	80.73	67400	F1:24164	1	Q6UXD5|SE6L2_HUMAN	67400			YPGYGIEI	2255.2	0.5	YP_GYGIEI	1
HPLVLLSV	22.55	876.543	8	-0.1	439.279	72.21	1890000	F2:21423	1	P51665|PSMD7_HUMAN		1890000		HPLVLLSV	2438	0.5	HPLVLLS_V	1
HPTDLQKV	22.55	936.503	8	-0.3	469.259	25.05	78800	F2:4642	1	Q8NFW8|NEUA_HUMAN		78800		HPTDLQKV	8640.1	2	HPTDLQ_KV	1
TPPGVRKI	22.54	866.534	8	-0.9	434.274	25.13	3830000	F2:4672	2	Q9H2U1|DHX36_HUMAN		4340000		TPPGVRKI	6505.5	1.4	TP_PGVRKI	1
LAFESAKI	22.53	877.491	8	-0.7	439.752	54.27		F2:15046	1	Q92621|NU205_HUMAN				LAFESAKI	1370	0.3	LAFESA_KI	1
DPYRALDI	22.5	961.487	8	-0.3	481.751	64.86	476000	F1:18913	1	O14617|AP3D1_HUMAN	476000			DPYRALDI	2157.8	0.5	DPY_RALDI	1
LPVRLANI	22.5	894.565	8	-0.4	448.29	60.83	4240000	F1:17467	1	Q16654|PDK4_HUMAN:Q15118|PDK1_HUMAN:Q15119|PDK2_HUMAN	4240000			LPVRLANI	733.2	0.15	LP_VRLANI	1
IPIEIKSI	22.5	911.569	8	-1.1	456.791	63.41	522000	F1:18396	1	Q9Y2H1|ST38L_HUMAN	522000			IPIEIKSI	643.1	0.15	IPIEI_KSI	1
LPGFQRTV	22.49	916.513	8	-1.8	459.263	47.12	614000	F2:12494	1	Q8IZU8|DSEL_HUMAN		614000		LPGFQRTV	1871.7	0.4	LPGFQ_RTV	1
LPAEPIEI	22.49	880.49	8	0.6	881.498	79.29	87100	F1:23657	1	Q8NHQ8|RASF8_HUMAN	87100			LPAEPIEI	312.8	0.06	LP_AEPIEI	1
LPPSVLAV	22.49	794.49	8	-0.9	795.497	76.03	818000	F1:22628	4	P0C025|NUD17_HUMAN	818000	954000		LPPSVLAV	732.5	0.15	LP_PSVLAV	1
LPAATFQV	22.48	845.465	8	0.9	846.473	73.46	158000	F1:21841	1	P78381|S35A2_HUMAN	158000			LPAATFQV	284.2	0.05	LPAATFQ_V	1
QPHTQPQV	22.47	933.467	8	-0.4	467.74	24.25	649000	F1:4286	1	Q9ULV3|CIZ1_HUMAN	649000			QPHTQPQV	2455	0.5	QPHTQ_PQV	1
LGITALHI	22.45	836.512	8	-0.6	419.263	72.01	2820000	F2:21345	1	P62263|RS14_HUMAN		2820000		LGITALHI	8484.1	1.9	LGI_TALHI	1
LPARLTQV	22.45	896.544	8	0.4	449.28	44.46	1440000	F1:11461	1	Q76N32|CEP68_HUMAN	1440000			LPARLTQV	936.8	0.2	LP_ARLTQV	1
EAASAPAI	22.43	728.37	8	1.1	729.379	44.11	111000	F2:11399	1	Q9NZZ3|CHMP5_HUMAN		111000		EAASAPAI	6696.4	1.4	EA_ASAPAI	1
LPAMLHKL	22.43	921.547	8	-0.8	461.78	46.23	741000	F1:12093	1	P41229|KDM5C_HUMAN	741000			LPAMLHKL	2393.5	0.5	LP_AMLHKL	1
FAPMSPRI	22.43	917.479	8	1.3	459.748	53.66	557000	F1:14797	1	O00267|SPT5H_HUMAN	557000			FAPMSPRI	545	0.125	FA_PMSPRI	1
TAFPSVQI	22.35	861.46	8	1.5	862.468	80.23	189000	F1:23983	1	Q9NX62|IMPA3_HUMAN	189000			TAFPSVQI	3326.5	0.7	TAFPSVQ_I	1
MPTSVAYI	22.31	880.436	8	1.3	881.445	71.99	618000	F1:21349	1	O95819|M4K4_HUMAN:Q8N4C8|MINK1_HUMAN:Q9UKE5|TNIK_HUMAN	618000			MPTSVAYI	169.6	0.025	MPTSVA_YI	1
TAVVVGTI	22.27	758.454	8	1.7	759.462	64	3320000	F1:18612	3	Q07020|RL18_HUMAN	3320000	945000		TAVVVGTI	8806.8	2	TAVVVG_TI	1
LPPPATQI	22.26	835.48	8	0.5	836.488	56.19	225000	F1:15740	1	Q92833|JARD2_HUMAN	225000			LPPPATQI	221.2	0.04	LP_PPATQI	1
HPLDLVKI	22.26	933.565	8	-1.1	467.789	56.12	452000	F1:15716	1	Q9H2D1|MFTC_HUMAN	452000			HPLDLVKI	2251.2	0.5	HPLDL_VKI	1
NAYDLEVI	22.24	935.46	8	2.1	936.469	81.06	681000	F1:24289	1	P09874|PARP1_HUMAN	681000			NAYDLEVI	7769.7	1.7	NAYDL_EVI	1
LPSILLKV	22.24	881.595	8	1	441.805	77.62	172000	F2:23307	1	O75691|UTP20_HUMAN		172000		LPSILLKV	845.7	0.175	LP_SILLKV	1
SPIVSPRI	22.23	867.518	8	-1.3	434.766	47.32	9440000	F2:12564	2	Q9UKT4|FBX5_HUMAN		9620000		SPIVSPRI	3257.1	0.7	SPI_VSPRI	1
LPGPVTLV	22.21	794.49	8	1	795.498	80.74	237000	F1:24168	1	Q86U90|YRDC_HUMAN	237000			LPGPVTLV	1338.3	0.3	LPGPV_TLV	1
DPYFAEEV	22.2	968.413	8	0.4	969.42	76.6	84400	F1:22825	1	Q9H501|ESF1_HUMAN	84400			DPYFAEEV	2680.2	0.6	DPYF_AEEV	1
LAPAVSVL	22.2	768.475	8	0.1	769.482	74.22	383000	F2:22139	1	Q9Y678|COPG1_HUMAN:Q9UBF2|COPG2_HUMAN		383000		LAPAVSVL	8349.6	1.9	LA_PAVSVL	1
TPLQTHSI	22.2	895.476	8	-0.8	448.745	34.4	224000	F1:7833	1	Q9H0U9|TSYL1_HUMAN	224000			TPLQTHSI	1475.6	0.3	TPL_QTHSI	1
LPFDPKKV	22.18	942.554	8	1.3	472.285	43.41	256000	F2:11146	2	Q96A37|RN166_HUMAN		1250000		LPFDPKKV	1248	0.25	LPFD_PKKV	1
LPKYTSQI	22.15	948.528	8	0.5	475.272	43.79	401000	F2:11284	1	Q9UNS2|CSN3_HUMAN		401000		LPKYTSQI	655.6	0.15	LPKYTSQ_I	1
YAWANSEI	22.15	952.429	8	1.5	953.438	69.25	185000	F1:20404	1	Q6PIW4|FIGL1_HUMAN	185000			YAWANSEI	1551.2	0.4	YAWANS_EI	1
YPSKFVLI	22.15	965.559	8	0.6	483.787	70.58	723000	F2:20823	1	Q7Z3J2|CP062_HUMAN		723000		YPSKFVLI	611.5	0.125	YP_SKFVLI	1
DPYLLPHM	22.14	984.474	8	-3.4	493.243	76.26	137000	F2:22872	1	Q9UKI8|TLK1_HUMAN		137000		DPYLLPHM	4720.7	1	DPY_LLPHM	1
EPFSARVL	22.11	917.497	8	-2	459.755	55.6	81900	F1:15525	1	P35610|SOAT1_HUMAN	81900			EPFSARVL	6585.8	1.4	EPFS_ARVL	1
LPLTEPAI	22.11	852.496	8	0.2	853.503	76.57	82500	F1:22813	1	O14686|KMT2D_HUMAN	82500			LPLTEPAI	273.3	0.05	LPLTE_PAI	1
MPLAWKEI	22.11	986.526	8	0	494.27	68.42		F2:20069	1	A8MXE2|YI036_HUMAN				MPLAWKEI	179.2	0.03	MPLAW_KEI	1
MPFRGDTV	22.1	921.438	8	1.1	461.727	42.43	355000	F2:10798	1	Q9BTW9|TBCD_HUMAN		355000		MPFRGDTV	330.1	0.06	MPF_RGDTV	1
LPIEANLV	22.09	867.506	8	-0.6	868.513	79.79	37600	F1:23816	1	Q92598|HS105_HUMAN	37600			LPIEANLV	361.8	0.07	LPIE_ANLV	1
MPKTGFLI	22.08	905.505	8	-1	453.759	66.24	324000	F2:19276	1	P43360|MAGA6_HUMAN		324000		MPKTGFLI	355.5	0.07	MP_KTGFLI	1
LPALQSTI	22.07	841.491	8	-0.8	842.497	71.14	374000	F2:21034	1	P43353|AL3B1_HUMAN:P48448|AL3B2_HUMAN		374000		LPALQSTI	121.6	0.015	LP_ALQSTI	1
LPGKVVVV	22.05	809.538	8	-1.4	405.776	47.64	4590000	F2:12676	1	Q8TC12|RDH11_HUMAN		4590000		LPGKVVVV	3611.8	0.7	LP_GKVVVV	1
TAIQTTEI	22.03	875.46	8	1.4	876.468	52.13	501000	F1:14245	1	P46939|UTRO_HUMAN	501000			TAIQTTEI	6384.8	1.4	TAI_QTTEI	1
FATIVKTI	22.02	891.543	8	-1.1	446.778	57	460000	F1:16038	1	P41440|S19A1_HUMAN	460000			FATIVKTI	2097.2	0.5	FA_TIVKTI	1
FPRIPVPV	22.01	923.559	8	1.1	462.787	75.92	410000	F2:22748	1	Q5VTL8|PR38B_HUMAN		410000		FPRIPVPV	784.8	0.15	FPRIPVP_V	1
YPDRITLI	21.98	989.555	8	0.5	495.785	67.27	2480000	F2:19653	2	P60510|PP4C_HUMAN	469000	2480000		YPDRITLI	1091.7	0.25	YP_DRITLI	1
IAPKITSV	21.95	827.512	8	0.7	414.763	40.15	413000	F1:9922	1	Q96T58|MINT_HUMAN	413000			IAPKITSV	8238.2	1.9	IA_PKITSV	1
LAFVQGTV	21.94	833.465	8	0.4	834.472	71.03	134000	F1:21027	1	P41091|IF2G_HUMAN:Q2VIR3|IF2GL_HUMAN	134000			LAFVQGTV	692.9	0.15	LAFVQG_TV	1
VPELIRTI	21.92	939.575	8	-0.7	470.795	63.46	804000	F1:18412	1	Q07812|BAX_HUMAN	804000			VPELIRTI	1363.1	0.3	VP_ELIRTI	1
SPHLMIVI	21.91	908.515	8	0	455.265	76	370000	F2:22774	1	Q96T58|MINT_HUMAN		370000		SPHLMIVI	5641.6	1.2	SP_HLMIVI	1
LPNQGMLI	21.9	884.479	8	1.6	885.488	76.79	209000	F1:22891	1	Q9NVR2|INT10_HUMAN	209000			LPNQGMLI	238.4	0.04	LP_NQGMLI	1
YPRAILSV	21.89	917.533	8	0.4	459.774	58.2	1310000	F1:16482	1	A8MW92|P20L1_HUMAN	1310000			YPRAILSV	1666.6	0.4	YPRAI_LSV	1
EALVPVTI	21.87	840.496	8	0.3	841.503	81.23	1900000	F1:24358	1	Q00341|VIGLN_HUMAN	1900000			EALVPVTI	3770.6	0.8	EAL_VPVTI	1
LPNRSLAV	21.85	868.513	8	-0.8	435.263	39.26		F1:9597	1	Q12796|PNRC1_HUMAN				LPNRSLAV	1556.5	0.4	LP_NRSLAV	1
EGFPTPTI	21.81	860.428	8	0.2	861.435	78.58	643000	F1:23452	1	P32004|L1CAM_HUMAN	643000			EGFPTPTI	8404.7	1.9	EGFPT_PTI	1
EAFLPQSI	21.76	903.47	8	-0.3	904.477	80.62	159000	F1:24119	1	O15519|CFLAR_HUMAN	159000			EAFLPQSI	3436.8	0.7	EAF_LPQSI	1
LAKVTAEV	21.73	829.491	8	-0.8	415.752	35.91	116000	F2:8455	1	P04843|RPN1_HUMAN		116000		LAKVTAEV	7582.4	1.7	LAKVTA_EV	1
VAPAPAVV	21.71	722.433	8	0.5	723.44	49.27	1330000	F1:13224	1	P62424|RL7A_HUMAN	1330000			VAPAPAVV	7175.4	1.6	VAPAPAV_V	1
HPVRTNQI	21.69	963.525	8	1.6	482.771	22.63	318000	F2:3742	1	Q99805|TM9S2_HUMAN		318000		HPVRTNQI	6348.1	1.4	HP_VRTNQI	1
HPYWADTV	21.69	987.445	8	1.1	494.73	51.52	354000	F1:14027	2	O95985|TOP3B_HUMAN	354000			HPYWADTV	637.8	0.125	HPY_WADTV	1
QAFQASQI	21.68	891.445	8	0.4	892.453	52.51	4410000	F1:14380	1	P49454|CENPF_HUMAN	4410000			QAFQASQI	4279.5	0.9	QAF_QASQI	1
LPFPSHVL	21.67	908.512	8	-0.1	455.263	67.98	475000	F2:19908	1	Q9P1Y6|PHRF1_HUMAN		475000		LPFPSHVL	676.6	0.15	LPFP_SHVL	1
EPTNVQTV	21.66	886.44	8	1.1	887.448	36.18	379000	F1:8467	2	Q99741|CDC6_HUMAN	379000	394000		EPTNVQTV	3359.3	0.7	EP_TNVQTV	1
MALAVRVV	21.66	857.516	8	-0.5	429.765	59.57	199000	F1:16994	1	P63302|SELW_HUMAN	199000			MALAVRVV	2374.6	0.5	MALAV_RVV	1
MPKDLIYI	21.64	991.541	8	-0.9	496.777	73.12	433000	F2:21739	1	P32519|ELF1_HUMAN		433000		MPKDLIYI	528.4	0.125	MPKDL_IYI	1
DAYLVHLI	21.63	942.518	8	-0.4	472.266	81.12		F2:24466	1	Q9Y6V7|DDX49_HUMAN				DAYLVHLI	4568	1	DAY_LVHLI	1
LPFDHSRV	21.61	969.503	8	-0.4	324.175	37.22	229000	F2:8928	1	P29350|PTN6_HUMAN		229000		LPFDHSRV	473.2	0.09	LPFDHS_RV	1
LPFTPPIV	21.61	882.521	8	0.1	883.529	81.39		F3:15988	2	P84022|SMAD3_HUMAN		4230000		LPFTPPIV	146	0.02	LPF_TPPIV	1
LPDSGLEI	21.59	842.438	8	0.3	843.446	75.93		F2:22749	1	P54792|DVLP1_HUMAN:O14640|DVL1_HUMAN				LPDSGLEI	544.8	0.125	LP_DSGLEI	1
MAPGAPQV	21.58	769.379	8	0	770.386	44.94	75700	F1:11624	1	P98160|PGBM_HUMAN	75700			MAPGAPQV	1822	0.4	MA_PGAPQV	1
HPMSFEGI	21.58	916.411	8	-0.7	459.213	56.5	151000	F1:15855	1	Q14999|CUL7_HUMAN	151000			HPMSFEGI	5147.9	1.1	HPMS_FEGI	1
IPPHVVKV	21.56	887.559	8	-0.6	296.86	30.62	83800	F1:6515	1	Q13283|G3BP1_HUMAN	83800			IPPHVVKV	989	0.2	IP_PHVVKV	1
VPVKVTNV	21.55	854.523	8	-0.7	428.268	36.28	72400	F2:8589	1	P00966|ASSY_HUMAN		72400		VPVKVTNV	2802.6	0.6	VP_VKVTNV	1
NPFRVKEV	21.54	987.55	8	-0.4	494.782	33.11	187000	F2:7487	1	O60733|PLPL9_HUMAN		187000		NPFRVKEV	7427.3	1.6	NPF_RVKEV	1
HPLSVLGI	21.53	834.496	8	0.1	418.255	70.6		F1:20880	1	Q8N6I1|EID2_HUMAN				HPLSVLGI	2923.2	0.6	HPLSVLG_I	1
LPKILQDV	21.53	924.564	8	-0.8	463.289	67.29		F1:19762	1	O60783|RT14_HUMAN				LPKILQDV	2539.9	0.5	LPKILQD_V	1
LPFAAKAV	21.53	815.49	8	-1.4	408.752	49.34	99400	F2:13308	1	Q9NX20|RM16_HUMAN		99400		LPFAAKAV	651	0.15	LPFA_AKAV	1
FPHVQTDV	21.52	941.461	8	-0.4	471.737	47.24		F2:12534	1	Q9Y6B7|AP4B1_HUMAN				FPHVQTDV	586.3	0.125	FPHVQTD_V	1
MALTSVVV	21.52	818.457	8	0.4	819.465	79.7	1130000	F1:23781	1	Q00534|CDK6_HUMAN	1130000			MALTSVVV	1339.7	0.3	MAL_TSVVV	1
YPDIISRI	21.51	975.539	8	0.7	488.777	68.08	2340000	F1:20005	2	P18858|DNLI1_HUMAN	2340000			YPDIISRI	1435.9	0.3	YP_DIISRI	1
LPPVLTHL	21.46	888.543	8	0.4	445.279	68.37	159000	F2:20052	2	Q9UGV2|NDRG3_HUMAN	427000	159000		LPPVLTHL	1356	0.3	LP_PVLTHL	1
LPSPSPRI	21.46	865.502	8	-1.1	433.758	43.06	868000	F2:11020	1	Q8TBC3|SHKB1_HUMAN		868000		LPSPSPRI	329.2	0.06	LP_SPSPRI	1
LAFSPKTI	21.45	875.512	8	-1	438.763	54.85	2460000	F1:15251	2	Q96DD7|SHSA4_HUMAN	2460000			LAFSPKTI	1046.8	0.25	LAFSP_KTI	1
LPKGVVEV	21.41	839.512	8	-0.2	420.763	46.48	7290000	F2:12253	1	P50454|SERPH_HUMAN		7290000		LPKGVVEV	2430.2	0.5	LP_KGVVEV	1
SPAEVAKI	21.4	813.46	8	0.2	407.737	34.93	68200	F2:8097	1	Q9Y6Q9|NCOA3_HUMAN		68200		SPAEVAKI	6922.6	1.5	SPAEVA_KI	1
LPKADIEI	21.4	897.517	8	0.3	449.766	57.99	1770000	F2:16326	2	Q09666|AHNK_HUMAN		1770000		LPKADIEI	1690.3	0.4	LPKAD_IEI	1
IPFLLKKL	21.39	970.658	8	-1.3	486.336	63.88	239000	F3:12271	1	Q96TA1|NIBL1_HUMAN			239000	IPFLLKKL	4629.2	1	IPF_LLKKL	1
FPAIAQEI	21.35	887.475	8	-0.1	888.482	80.43	1300000	F1:24050	1	Q99741|CDC6_HUMAN	1300000			FPAIAQEI	105.2	0.01	FP_AIAQEI	1
IPYGEPGI	21.31	844.433	8	0.6	845.441	63.42	204000	F2:18256	1	P82094|TMF1_HUMAN		204000		IPYGEPGI	801.6	0.175	IPYGE_PGI	1
LPLSSPNI	21.29	839.475	8	-1	840.482	68.29		F2:20020	1	Q8IWZ3|ANKH1_HUMAN				LPLSSPNI	127.9	0.02	LPLS_SPNI	1
LAPSASVV	21.26	742.423	8	1.7	743.431	49.57	111000	F1:13338	1	Q92575|UBXN4_HUMAN	111000			LAPSASVV	3116.3	0.7	LA_PSASVV	1
LPPLPTSV	21.22	822.485	8	0.9	823.493	77.38	365000	F1:23102	1	Q13057|COASY_HUMAN	365000			LPPLPTSV	397.8	0.07	LP_PLPTSV	1
LPHLTRRL	21.21	1004.62	8	-0.9	335.882	31.24	3660000	F2:6819	1	P61160|ARP2_HUMAN		3660000		LPHLTRRL	7981	1.8	LP_HLTRRL	1
LPRLLPAL	21.2	891.591	8	-0.3	446.802	80.15	1790000	F3:15512	1	Q86Y56|DAAF5_HUMAN			1790000	LPRLLPAL	5279.3	1.1	LPR_LLPAL	1
IPYIIHTV	21.14	954.554	8	1.8	478.285	62.74	714000	F1:18157	1	Q5T4S7|UBR4_HUMAN	714000			IPYIIHTV	242.9	0.04	IPYII_HTV	1
KPPPAPLV	21.1	817.506	8	0.5	409.76	37.76	1320000	F1:9048	2	O95503|CBX6_HUMAN	1320000			KPPPAPLV	5650.5	1.2	KP_PPAPLV	1
SPLKIIQI	21.09	910.585	8	0.8	456.3	68.96	278000	F1:20310	1	Q6GYQ0|RGPA1_HUMAN	278000			SPLKIIQI	6520.5	1.4	SPLKIIQ_I	1
YAMPTKTI	21.09	923.479	8	-0.1	462.747	44.73	65900	F2:11616	1	Q96GC5|RM48_HUMAN		65900		YAMPTKTI	1471	0.3	YAMPT_KTI	1
YAILAARI	21.06	889.538	8	-2.2	445.776	62.71	125000	F1:18149	1	P23921|RIR1_HUMAN	125000			YAILAARI	3752.1	0.8	YAI_LAARI	1
IPQKQREI	21.04	1010.59	8	-0.6	506.301	22.87	109000	F2:3829	4	Q9NR30|DDX21_HUMAN	121000	399000		IPQKQREI	3137.7	0.7	IPQKQ_REI	1
LPFDGSTL	21.03	848.428	8	0.3	849.436	80.2	88700	F1:23970	1	Q9Y2K2|SIK3_HUMAN	88700			LPFDGSTL	967.6	0.2	LPFDGS_TL	1
LPISLKKV	21.02	896.606	8	1.3	449.311	41.66	45100	F2:10520	1	Q13444|ADA15_HUMAN		45100		LPISLKKV	1387.6	0.3	LPISL_KKV	1
MPTKVRAI	21.01	914.537	8	-0.5	458.276	29.11	203000	F1:5980	1	Q96DN5|TBC31_HUMAN	203000			MPTKVRAI	1721.9	0.4	MP_TKVRAI	1
MAPMGIRL	20.98	887.472	8	-0.9	444.743	64.3	589000	F1:18722	1	Q9NX62|IMPA3_HUMAN	589000			MAPMGIRL	6657.3	1.4	MA_PMGIRL	1
LPHIPVAV	20.96	844.517	8	-1.1	423.265	65.98	199000	F1:19311	1	Q3SYG4|PTHB1_HUMAN	199000			LPHIPVAV	1158.7	0.25	LP_HIPVAV	1
LPKADIDI	20.95	883.501	8	-0.4	442.758	56.21	235000	F2:15723	1	Q09666|AHNK_HUMAN		235000		LPKADIDI	3544.8	0.7	LPKADID_I	1
FPHNPQFI	20.94	998.497	8	-0.8	500.256	56.57	1970000	F1:15883	1	Q9H9Y2|RPF1_HUMAN	1970000			FPHNPQFI	226.3	0.04	FP_HNPQFI	1
HAYVQHRV	20.89	1008.53	8	-1.9	337.182	20.54	275000	F2:3062	2	Q9C0D5|TANC1_HUMAN		275000		HAYVQHRV	5595.3	1.2	HAYVQ_HRV	1
YPPHSHSI	20.87	936.445	8	1	469.23	23.76	339000	F2:4162	1	P42226|STAT6_HUMAN		339000		YPPHSHSI	578.2	0.125	YP_PHSHSI	1
HAYGIISI	20.86	872.476	8	0.8	873.484	65.09	343000	F1:18987	2	Q9P055|JKAMP_HUMAN	343000			HAYGIISI	6514.6	1.4	HAY_GIISI	1
LPPEVNRI	20.85	936.539	8	0	469.277	46.42	125000000	F2:12235	6	Q9Y3B4|SF3B6_HUMAN	41300000	125000000		LPPEVNRI	455.1	0.09	LP_PEVNRI	1
FPAHLVII	20.85	908.548	8	-2.5	909.553	78.23		F3:14929	2	Q8N3C0|ASCC3_HUMAN		937000		FPAHLVII	133.1	0.02	FP_AHLVII	1
QPYEIPAV	20.82	915.47	8	0.7	916.478	72.33	306000	F1:21453	1	Q96GV9|CE030_HUMAN	306000			QPYEIPAV	1005.5	0.2	QPYEI_PAV	1
YPTSVPVL	20.81	874.48	8	0.6	875.488	77.3	115000	F1:23073	1	O14503|BHE40_HUMAN	115000			YPTSVPVL	3371.2	0.7	YPTSV_PVL	1
YPVQSVII	20.8	917.522	8	0.5	918.53	78.88	319000	F1:23541	1	Q6UXV4|MIC27_HUMAN	319000			YPVQSVII	201.9	0.04	YP_VQSVII	1
TPYVTTTV	20.8	880.454	8	-0.4	881.461	54.76	111000	F1:15216	1	Q9BSJ2|GCP2_HUMAN	111000			TPYVTTTV	541.8	0.125	TPYVT_TTV	1
IPHPFLVV	20.8	920.548	8	1.4	461.282	75.48	622000	F3:14217	1	Q4ADV7|RIC1_HUMAN			622000	IPHPFLVV	608.4	0.125	IPHP_FLVV	1
LPPKDLRI	20.78	950.591	8	0.5	317.871	50.19	10800000	F1:13563	11	P26196|DDX6_HUMAN	10800000	62000000		LPPKDLRI	1550.2	0.4	LP_PKDLRI	1
WPHEIPKV	20.78	1004.54	8	0.8	503.28	50.24	654000	F1:13578	1	Q8WV22|NSE1_HUMAN	654000			WPHEIPKV	1405.7	0.3	WPHEI_PKV	1
NPADVSVI	20.76	813.423	8	-0.2	814.43	60.82	691000	F1:17465	1	P08865|RSSA_HUMAN	691000			NPADVSVI	3254.6	0.7	NPADVSV_I	1
EPSSQPTI	20.74	857.413	8	-0.9	858.419	39.97	906000	F2:9910	1	P10316|1A69_HUMAN:P01891|1A68_HUMAN:P04222|1C03_HUMAN:P30499|1C01_HUMAN:Q29960|1C16_HUMAN:P30510|1C14_HUMAN:Q29963|1C06_HUMAN:P30508|1C12_HUMAN:Q07000|1C15_HUMAN:P10321|1C07_HUMAN:P16189|1A31_HUMAN:P16190|1A33_HUMAN:P30512|1A29_HUMAN:P10314|1A32_HUMAN:P30459|1A74_HUMAN		906000		EPSSQPTI	793.9	0.175	EP_SSQPTI	1
IPIVESEI	20.67	898.501	8	-1	899.507	75.95	88000	F2:22759	1	P53618|COPB_HUMAN		88000		IPIVESEI	417.3	0.08	IPIVES_EI	1
IANAISVV	20.65	785.465	8	1.5	786.473	64.25	569000	F2:18556	2	O95071|UBR5_HUMAN	89300	569000		IANAISVV	5055.6	1.1	IANAISV_V	1
TAAIAPII	20.61	768.475	8	0.1	769.482	78.15	407000	F1:23321	1	Q9BQ52|RNZ2_HUMAN	407000			TAAIAPII	4319.2	0.9	TA_AIAPII	1
LPPNVQII	20.57	892.538	8	0.6	893.546	77.75	323000	F1:23214	2	Q9NQG7|HPS4_HUMAN	323000			LPPNVQII	222.2	0.04	LP_PNVQII	1
LAPQIKVI	20.56	880.575	8	-0.7	441.294	56.69	1440000	F2:15876	2	P00966|ASSY_HUMAN	232000	1440000		LAPQIKVI	2194.3	0.5	LA_PQIKVI	1
EPYNPEEI	20.5	989.434	8	1.2	990.443	57.76	117000	F2:16255	1	Q01415|GALK2_HUMAN		117000		EPYNPEEI	1498.1	0.3	EPY_NPEEI	1
EAFNMLKV	20.49	950.49	8	-1.4	476.251	66.59	95800	F1:19523	1	Q8N6Q8|MET25_HUMAN	95800			EAFNMLKV	8644.5	2	EAFNM_LKV	1
LPIVTPAL	20.47	822.521	8	1.1	823.53	81.22	11500000	F2:24503	2	P52292|IMA1_HUMAN	19600000	11500000		LPIVTPAL	1321.9	0.3	LPIVT_PAL	1
LPLLGHGV	20.46	804.486	8	-1.4	403.25	58.75	355000	F1:16681	1	Q9Y2W2|WBP11_HUMAN	355000			LPLLGHGV	1958.6	0.4	LPL_LGHGV	1
LAPRSSYV	20.45	891.481	8	-0.6	446.748	32.61	803000	F1:7217	1	Q9H694|BICC1_HUMAN	803000			LAPRSSYV	3924.2	0.8	LA_PRSSYV	1
HPYSQALI	20.45	927.481	8	0	464.748	45.3	733000	F2:11829	1	Q7KZ85|SPT6H_HUMAN		733000		HPYSQALI	149	0.02	HPYSQAL_I	1
YPVAVRTL	20.44	917.533	8	1.2	459.775	50.05	617000	F2:13569	1	Q15464|SHB_HUMAN		617000		YPVAVRTL	4637.7	1	YPVAV_RTL	1
LPPPVTLV	20.44	834.521	8	0.3	835.529	81		F1:24267	1	Q13190|STX5_HUMAN				LPPPVTLV	347.1	0.07	LP_PPVTLV	1
LPHLVVSI	20.43	876.543	8	-0.2	439.279	73.84	3870000	F2:21999	2	Q9H583|HEAT1_HUMAN		3870000	70100	LPHLVVSI	359.5	0.07	LP_HLVVSI	1
MPSEGKMV	20.38	877.404	8	-0.1	439.709	33.07	304000	F1:7384	1	O43707|ACTN4_HUMAN	304000			MPSEGKMV	1353.1	0.3	MP_SEGKMV	1
SAIPVATI	20.36	770.454	8	1.9	771.462	70.66	1120000	F2:20853	1	Q9H0E3|SP130_HUMAN		1120000		SAIPVATI	6434.9	1.4	SAIPVA_TI	1
TPIEVIVV	20.34	868.527	8	0.3	869.534	81.2	8030000	F1:24342	1	Q16654|PDK4_HUMAN	8030000			TPIEVIVV	2920.2	0.6	TPI_EVIVV	1
EPPILPRI	20.31	933.565	8	-0.5	467.789	66.5	1270000	F1:19494	1	Q8IVD9|NUDC3_HUMAN	1270000			EPPILPRI	864.4	0.175	EP_PILPRI	1
IPAKIQQV	20.3	895.549	8	0.1	448.782	36.17	332000	F1:8465	2	Q8NCM8|DYHC2_HUMAN	332000	58800		IPAKIQQV	1480.1	0.3	IPAKIQQ_V	1
LPPGSVLL	20.3	794.49	8	1.1	795.498	80.07	2140000	F1:23923	2	O00472|ELL2_HUMAN	2140000			LPPGSVLL	2070.1	0.5	LP_PGSVLL	1
IPPGSVLL	20.3	794.49	8	1.1	795.498	80.07	2140000	F1:23923	2	Q9BZE0|GLIS2_HUMAN	2140000			IPPGSVLL	3122.2	0.7	IP_PGSVLL	1
AATVVPVI	20.29	768.475	8	0	769.482	76.66	155000	F2:23009	1	A7E2V4|ZSWM8_HUMAN		155000		AATVVPVI	7141.1	1.6	_AATVVPVI	1
LPMKVRAL	20.26	926.573	8	-0.5	464.294	39.21	425000	F2:9628	2	Q9BYD3|RM04_HUMAN		669000		LPMKVRAL	6542.4	1.4	LPM_KVRAL	1
LPSNLPQL	20.25	880.502	8	0.3	881.509	77.33	159000	F1:23086	1	Q9NVU7|SDA1_HUMAN	159000			LPSNLPQL	3057.4	0.6	LP_SNLPQL	1
LPVRSKEV	20.24	926.555	8	-0.9	464.284	24.73	210000	F2:4523	1	Q9Y448|SKAP_HUMAN		210000		LPVRSKEV	2494.3	0.5	LP_VRSKEV	1
HPTEDLVV	20.24	908.46	8	-0.4	455.237	43.96	102000	F1:11279	2	P53621|COPA_HUMAN	169000			HPTEDLVV	8495.9	1.9	HP_TEDLVV	1
YPGEASRV	20.23	877.429	8	-0.6	439.722	28.83	246000	F2:5973	1	Q13162|PRDX4_HUMAN		246000		YPGEASRV	5552.8	1.2	YP_GEASRV	1
VAYEAPSL	20.23	848.428	8	-0.1	849.435	63.2	1120000	F2:18177	1	P28070|PSB4_HUMAN		1120000		VAYEAPSL	3963.5	0.8	VAYE_APSL	1
VAPEVLRV	20.19	881.533	8	-1.6	441.773	51.41	500000	F2:14067	1	Q9NX05|F120C_HUMAN:Q9NZB2|F120A_HUMAN		500000		VAPEVLRV	6475.5	1.4	VA_PEVLRV	1
LAPLGLHL	20.18	832.517	8	-0.2	417.266	74.57	88600	F2:22272	1	Q13286|CLN3_HUMAN		88600		LAPLGLHL	7710.4	1.7	LA_PLGLHL	1
EAFHALQI	20.13	927.481	8	-0.6	464.748	62.34	213000	F1:18010	1	Q8N357|S35F6_HUMAN	213000			EAFHALQI	3173.8	0.7	EAF_HALQI	1
SPASVIVI	20.13	784.469	8	0.4	785.477	77.83	173000	F1:23234	1	Q99650|OSMR_HUMAN	173000			SPASVIVI	5093.6	1.1	SP_ASVIVI	1
IARVLTVI	20.12	883.585	8	-0.7	442.8	63.33	946000	F3:12196	2	P42766|RL35_HUMAN	681000		946000	IARVLTVI	5014.9	1.1	IARVL_TVI	1
EAYSSPSI	20.09	852.386	8	3.1	853.396	50.78		F1:13757	1	P46977|STT3A_HUMAN				EAYSSPSI	1628.1	0.4	EAYS_SPSI	1
LATYAPVI	20.09	846.485	8	1.1	847.493	75.13	108000	F1:22349	1	Q9BQE3|TBA1C_HUMAN:Q71U36|TBA1A_HUMAN:P68363|TBA1B_HUMAN	108000			LATYAPVI	1226.7	0.25	LA_TYAPVI	1
IAPIIAAV	20.06	766.495	8	1.1	767.503	80.9	683000	F1:24226	1	Q9BQ52|RNZ2_HUMAN	683000			IAPIIAAV	8085.5	1.8	IAPIIAA_V	1
LQYQQPSI	20.02	975.503	8	1.4	976.511	58.63	106000	F2:16550	1	Q9H4A3|WNK1_HUMAN		106000		LQYQQPSI	3429.1	0.7	LQY_QQPSI	1
VAQIIIRI	20.02	924.612	8	-0.9	463.313	69.73	52000	F2:20529	1	Q7L622|G2E3_HUMAN		52000		VAQIIIRI	8696	2	VA_QIIIRI	1
IPQKGILI	20	880.575	8	0.2	441.295	53.52	6480000	F2:14762	4	P31327|CPSM_HUMAN	4130000	6480000		IPQKGILI	1940.4	0.4	IP_QKGILI	1
DPENLPEI	20	925.439	8	1.2	926.448	77.41	56300	F2:23247	1	Q9UKM7|MA1B1_HUMAN		56300		DPENLPEI	3531.1	0.7	DP_ENLPEI	1
VAPTSLVV	19.96	784.469	8	1.3	785.478	67.32	8680000	F2:19670	1	Q96SK2|TM209_HUMAN		8680000		VAPTSLVV	3636	0.8	VA_PTSLVV	1
YAIIVQEV	19.95	933.517	8	1	934.525	76.71	69800	F1:22865	1	Q9NZJ4|SACS_HUMAN	69800			YAIIVQEV	3584.2	0.7	YAI_IVQEV	1
LPVAAVNV	19.91	781.47	8	-0.1	782.477	66.6	72400	F2:19406	1	Q9NYY8|FAKD2_HUMAN		72400		LPVAAVNV	548.6	0.125	LP_VAAVNV	1
MPKMGKTI	19.86	904.487	8	-1.7	302.503	30.18	192000	F1:6359	2	O75643|U520_HUMAN	699000			MPKMGKTI	465.5	0.09	MP_KMGKTI	1
VPAVTSLV	19.85	784.469	8	1.5	785.478	75.4	159000	F2:22570	1	O43711|TLX3_HUMAN		159000		VPAVTSLV	931.1	0.2	VPAVTSL_V	1
VPAKLPEI	19.84	865.527	8	0.6	433.771	55.28	268000	F2:15417	1	Q9BQ39|DDX50_HUMAN		267000		VPAKLPEI	789.7	0.175	VP_AKLPEI	1
LPYAVEEL	19.83	932.486	8	0.4	933.493	79.63	123000	F1:23756	1	O95071|UBR5_HUMAN	123000			LPYAVEEL	1026.1	0.25	LPYAV_EEL	1
TAYIQAIV	19.77	877.491	8	1.4	878.5	76.48	2850000	F1:22785	2	Q8IX18|DHX40_HUMAN	2850000			TAYIQAIV	3144.5	0.7	TAYIQAI_V	1
QPYSDPHI	19.76	955.44	8	-0.5	478.727	38.85	440000	F1:9443	1	Q8TE02|ELP5_HUMAN	440000			QPYSDPHI	609.4	0.125	QPYSD_PHI	1
VAPFISQV	19.73	859.48	8	-0.7	860.487	75.29	147000	F1:22403	1	Q8N434|SVOPL_HUMAN	147000			VAPFISQV	6169	1.3	VAPFISQ_V	1
LPWTAEQV	19.73	942.481	8	1	943.489	72.77	400000	F1:21607	1	Q14008|CKAP5_HUMAN	400000			LPWTAEQV	531.6	0.125	LPW_TAEQV	1
FPPFAKGI	19.72	875.49	8	-0.4	438.752	65.5	1740000	F2:19025	4	Q96S38|KS6C1_HUMAN		1740000		FPPFAKGI	988.6	0.2	FP_PFAKGI	1
IAKLIHVI	19.7	905.606	8	-0.1	453.81	47.36	825000	F1:12515	1	Q86XI2|CNDG2_HUMAN	825000			IAKLIHVI	7337.5	1.6	IAKLI_HVI	1
EALAALHV	19.7	822.46	8	0	412.237	56.66	836000	F2:15867	1	Q9NY26|S39A1_HUMAN		836000		EALAALHV	6519	1.4	EALA_ALHV	1
DAIPVTFI	19.69	874.48	8	0.5	875.488	81.37	3980000	F2:24573	1	O75128|COBL_HUMAN		3980000		DAIPVTFI	6026.8	1.3	DAIPV_TFI	1
FPILIRQV	19.65	984.612	8	0.4	493.313	72.12	1020000	F2:21387	1	Q8WTW3|COG1_HUMAN		1020000		FPILIRQV	942.1	0.2	FPILI_RQV	1
SPIKTAVV	19.64	813.496	8	-1.5	407.755	35.99	52000	F2:8487	1	Q2KHR2|RFX7_HUMAN		52000		SPIKTAVV	8329.6	1.9	SPIKTAV_V	1
LPHLADLV	19.58	876.507	8	0	439.261	74.24	717000	F2:22148	1	P11473|VDR_HUMAN		717000		LPHLADLV	798.9	0.175	LP_HLADLV	1
DPAPSRKI	19.57	882.492	8	0.6	442.254	22.89	386000	F1:3815	2	Q96SB3|NEB2_HUMAN	386000	416000		DPAPSRKI	7575.3	1.7	DPAP_SRKI	1
VPPGQIQI	19.51	850.491	8	-0.7	851.498	62.3	265000	F2:17855	1	P23511|NFYA_HUMAN		265000		VPPGQIQI	704.4	0.15	VP_PGQIQI	1
IPNIAPDI	19.5	851.475	8	0.8	852.483	78.5	107000	F1:23428	1	Q9UBD5|ORC3_HUMAN	107000			IPNIAPDI	795	0.175	IP_NIAPDI	1
IGLPTSTI	19.49	800.464	8	0.3	801.472	73.53	443000	F1:21864	2	P55735|SEC13_HUMAN	443000	3060000		IGLPTSTI	7223.4	1.6	IGLPTS_TI	1
MPKEILQI	19.49	970.552	8	1	486.284	64.96	675000	F1:18944	1	Q8NBI6|XXLT1_HUMAN	675000			MPKEILQI	329.6	0.06	MPKEILQ_I	1
LPPKLLTM	19.49	911.551	8	0.1	456.783	62.23	983000	F1:17969	2	Q8TEQ8|PIGO_HUMAN	3720000			LPPKLLTM	2695.6	0.6	LP_PKLLTM	1
EALQALTI	19.48	857.486	8	1.1	858.494	80.26		F1:23993	1	Q14204|DYHC1_HUMAN				EALQALTI	1797.7	0.4	EAL_QALTI	1
SPHSGSTI	19.47	784.371	8	0.7	393.193	22.5	326000	F1:3686	1	Q68CZ2|TENS3_HUMAN	326000			SPHSGSTI	5238	1.1	SPHSGS_TI	1
VALTGLTV	19.46	772.469	8	-0.3	773.476	77.6	934000	F1:23171	2	P06576|ATPB_HUMAN	934000	228000		VALTGLTV	3080	0.6	VAL_TGLTV	1
QAAAALEI	19.39	785.428	8	-0.3	786.435	63.7		F1:18499	1	Q9GZR7|DDX24_HUMAN				QAAAALEI	7609.2	1.7	QA_AAALEI	1
VPFAPPEV	19.38	854.454	8	0	855.461	76.16	2450000	F1:22679	1	Q6ZSR9|YJ005_HUMAN	2450000			VPFAPPEV	295.9	0.06	VPFAP_PEV	1
TALLAHEI	19.36	866.486	8	0.8	434.251	50.99	986000	F2:13911	1	Q99497|PARK7_HUMAN		986000		TALLAHEI	6832.3	1.5	TAL_LAHEI	1
LPGLLKTI	19.36	853.564	8	-0.7	427.789	68.1	983000	F2:19952	1	Q9NSD9|SYFB_HUMAN		983000		LPGLLKTI	1322.5	0.3	LP_GLLKTI	1
EPPPVREI	19.35	935.508	8	-0.5	468.761	38.1	33600000	F1:9176	2	Q99558|M3K14_HUMAN	33600000			EPPPVREI	3042	0.6	EP_PPVREI	1
VARIQLQI	19.34	939.587	8	-2.2	470.8	60.87	464000	F1:17481	1	O75694|NU155_HUMAN	464000			VARIQLQI	4525.6	0.9	VARIQLQ_I	1
LPDISAEI	19.32	856.454	8	0.1	857.462	80.94	298000	F1:24243	1	P35790|CHKA_HUMAN	298000			LPDISAEI	574.8	0.125	LP_DISAEI	1
IPPEVQRI	19.32	950.555	8	-0.1	476.285	44.43	10400000	F1:11448	2	Q8N766|EMC1_HUMAN	10400000	6040000		IPPEVQRI	514.4	0.1	IP_PEVQRI	1
HAYGVSYI	19.32	908.439	8	0.2	455.227	49.88	103000	F2:13506	1	Q9H7D7|WDR26_HUMAN		103000		HAYGVSYI	4280.7	0.9	HAY_GVSYI	1
HPVLASVI	19.3	834.496	8	-0.4	418.255	56.81		F2:15914	1	Q86X10|RLGPB_HUMAN				HPVLASVI	1884.5	0.4	HP_VLASVI	1
IASSGLTV	19.3	746.417	8	1.9	747.426	53.59	2420000	F1:14774	1	P05783|K1C18_HUMAN	2420000			IASSGLTV	5212.8	1.1	IA_SSGLTV	1
LPHRPLLV	19.24	943.597	8	0.7	472.806	40.13	1450000	F1:9916	2	Q8N4C8|MINK1_HUMAN	1450000	79700		LPHRPLLV	964.1	0.2	LP_HRPLLV	1
EPYTASVV	19.24	864.423	8	0.3	865.43	54.82	378000	F1:15239	1	Q70SY1|CR3L2_HUMAN	378000			EPYTASVV	602.5	0.125	EPY_TASVV	1
VPATLPQL	19.23	837.496	8	-0.9	838.503	76	64100	F1:22616	1	P04150|GCR_HUMAN	64100			VPATLPQL	2926.3	0.6	VP_ATLPQL	1
LPYVLTDI	19.21	932.522	8	0.4	933.529	81.25		F2:24518	1	Q9Y666|S12A7_HUMAN				LPYVLTDI	137.2	0.02	LPYVLTD_I	1
LAPLAKVI	19.2	823.553	8	-1.2	412.783	61.41	40900	F3:11850	1	P04406|G3P_HUMAN			40900	LAPLAKVI	1995.8	0.4	LA_PLAKVI	1
EPRKIITV	19.2	954.586	8	0.4	478.301	32.72	532000	F1:7259	1	O43432|IF4G3_HUMAN	532000			EPRKIITV	8798.9	2	EPRKI_ITV	1
MPGKLIKI	19.19	898.567	8	0.1	450.291	43.12	105000	F2:11043	1	Q8NDL9|CBPC5_HUMAN		105000		MPGKLIKI	2036.5	0.4	MP_GKLIKI	1
PLPVILHV	19.19	886.564	8	-0.4	444.289	76.34	539000	F2:22904	1	Q6VMQ6|MCAF1_HUMAN		539000		PLPVILHV	1902.2	0.4	_PLPVILHV	1
YPTKTEKI	19.18	978.539	8	1	490.277	25.35	44000	F2:4751	1	Q8IYA7|MKX_HUMAN		44000		YPTKTEKI	5718.1	1.2	YP_TKTEKI	1
EPPSSLQV	19.16	855.434	8	0.3	856.441	54.24	1040000	F1:15020	1	O00257|CBX4_HUMAN	1040000			EPPSSLQV	2889.4	0.6	EP_PSSLQV	1
DPMKDILI	19.1	943.505	8	-0.7	472.759	77.44	300000	F1:23124	1	Q53G44|IF44L_HUMAN	300000			DPMKDILI	5476.2	1.1	DPMKDIL_I	1
VAPVEKTI	19.07	855.506	8	-0.6	428.76	33.19	54900	F2:7517	1	A6NHR9|SMHD1_HUMAN:P30622|CLIP1_HUMAN		54900		VAPVEKTI	7928.2	1.8	VA_PVEKTI	1
EAPHMLVV	19.07	894.463	8	0.4	448.239	56.75	88000	F1:15946	1	Q9BXB5|OSB10_HUMAN	88000			EAPHMLVV	7790.7	1.7	EA_PHMLVV	1
KPFISVTV	19.06	889.527	8	-0.6	445.771	61.5	1390000	F1:17708	1	Q9Y2H0|DLGP4_HUMAN	1390000			KPFISVTV	4217.8	0.9	KPF_ISVTV	1
DPHLLLSV	19.01	892.502	8	-0.4	447.258	77.04	41300	F1:22977	1	Q29RF7|PDS5A_HUMAN	41300			DPHLLLSV	6027.3	1.3	DP_HLLLSV	1
YARSILTI	19	935.544	8	-0.8	468.779	60.64	270000	F1:17394	1	Q9BXB5|OSB10_HUMAN	270000			YARSILTI	3526.2	0.7	YARSI_LTI	1
MAATLRII	18.99	887.526	8	-0.4	444.77	67.34	843000	F2:19680	2	Q9UBU9|NXF1_HUMAN	1530000	843000		MAATLRII	1605	0.4	MA_ATLRII	1
LPAELGGL	18.99	768.438	8	3.9	769.448	76.99	41700	F1:22956	1	Q14160|SCRIB_HUMAN	41600			LPAELGGL	7084.5	1.5	LPAELGG_L	1
EPGGVLTI	18.99	784.433	8	0.5	785.441	73.37	370000	F2:21825	1	Q9NU22|MDN1_HUMAN		370000		EPGGVLTI	4179.9	0.9	EP_GGVLTI	1
VPIDVETV	18.99	870.47	8	0.7	871.478	66.82		F2:19488	1	Q9P2N6|KANL3_HUMAN				VPIDVETV	1716.1	0.4	VPIDV_ETV	1
MAHAVTQL	18.93	869.443	8	0.1	435.729	35.99		F1:8400	1	P78371|TCPB_HUMAN				MAHAVTQL	6751.2	1.5	MAHAV_TQL	1
VPIKVEQI	18.89	924.564	8	0.6	463.29	50.16	2330000	F2:13608	1	Q16881|TRXR1_HUMAN		2330000		VPIKVEQI	2541.4	0.5	VPIKVEQ_I	1
YPTGALIV	18.89	832.469	8	1.2	833.478	77.26	365000	F1:23058	1	Q641Q3|METRL_HUMAN	365000			YPTGALIV	1300.4	0.25	YP_TGALIV	1
SPLNFSTV	18.85	863.439	8	0.2	864.446	72.75	232000	F1:21602	1	Q69YH5|CDCA2_HUMAN	232000			SPLNFSTV	5532.3	1.2	SPL_NFSTV	1
NAFIQAGI	18.84	832.444	8	1.2	833.453	72.13	58800	F1:21396	1	O60671|RAD1_HUMAN	58800			NAFIQAGI	7499.9	1.7	NAFIQAG_I	1
IAPVTLKV	18.83	839.548	8	1	420.782	55.64	149000	F2:15535	1	O00469|PLOD2_HUMAN		149000		IAPVTLKV	6123.5	1.3	IA_PVTLKV	1
LATVLQAV	18.81	813.496	8	1	814.504	73.83	671000	F2:21994	1	O60613|SEP15_HUMAN		671000		LATVLQAV	5528.1	1.2	LA_TVLQAV	1
LPRENQVV	18.8	953.529	8	1.7	954.538	42.27	74900	F1:10653	1	Q92917|GPKOW_HUMAN	74900			LPRENQVV	1609.4	0.4	LPREN_QVV	1
VPPPTKVV	18.8	835.517	8	0.3	418.766	33.41	694000	F2:7585	1	O60885|BRD4_HUMAN		694000		VPPPTKVV	2256.1	0.5	VP_PPTKVV	1
VPPKVSHI	18.78	875.523	8	0.5	438.769	26.1	580000	F2:5019	2	O14672|ADA10_HUMAN		580000		VPPKVSHI	1169	0.25	VP_PKVSHI	1
FPAELHLV	18.78	924.507	8	-0.8	463.26	70.9		F2:20942	1	Q9Y2D0|CAH5B_HUMAN				FPAELHLV	351	0.07	FP_AELHLV	1
EALEAARI	18.77	871.476	8	-0.2	436.745	42.87	5700000	F1:10876	1	P27635|RL10_HUMAN:Q96L21|RL10L_HUMAN	5700000			EALEAARI	7132.2	1.6	EALEAA_RI	1
SAIPTPTV	18.77	784.433	8	-0.1	785.44	61.62	962000	F2:17610	1	Q8WXI7|MUC16_HUMAN		962000		SAIPTPTV	8442.5	1.9	SAIPT_PTV	1
LPQPQPRV	18.75	933.54	8	0.4	467.777	35.72	252000	F1:8304	1	Q86Y97|SV422_HUMAN	252000			LPQPQPRV	443.1	0.08	LPQPQ_PRV	1
IAPETLRV	18.71	897.528	8	-1	449.771	48.26	2840000	F2:12910	1	O95347|SMC2_HUMAN		2840000		IAPETLRV	6377.6	1.4	IA_PETLRV	1
NPVKLSEI	18.71	898.512	8	-1	450.263	47.27	93400	F2:12544	1	Q96EB6|SIR1_HUMAN		93400		NPVKLSEI	6781.4	1.5	NP_VKLSEI	1
VAAVLTQV	18.69	799.48	8	3.4	800.49	62.83	3710000	F1:18188	1	Q99720|SGMR1_HUMAN	3710000			VAAVLTQV	6197.7	1.3	VA_AVLTQV	1
IAWVGKGI	18.66	842.501	8	-0.5	422.258	57.84	321000	F1:16349	1	Q8NDH3|PEPL1_HUMAN	321000			IAWVGKGI	6149.4	1.3	IAW_VGKGI	1
NALGVPHI	18.64	819.46	8	0.9	410.738	55.57	211000	F2:15513	1	Q13002|GRIK2_HUMAN		211000		NALGVPHI	7991.9	1.8	NAL_GVPHI	1
YPLLLKEI	18.64	987.6	8	0.5	494.808	76.9	164000	F2:23093	1	Q7Z628|ARHG8_HUMAN		164000		YPLLLKEI	706.2	0.15	YPL_LLKEI	1
YPLILKEL	18.64	987.6	8	0.5	494.808	76.9	164000	F2:23093	1	Q70Z35|PREX2_HUMAN		164000		YPLILKEL	4909.5	1	YPL_ILKEL	1
YPLLLKEL	18.64	987.6	8	0.5	494.808	76.9	164000	F2:23093	1	Q8IVF5|TIAM2_HUMAN:Q8TCU6|PREX1_HUMAN		164000		YPLLLKEL	5378.2	1.1	YPL_LLKEL	1
IAFLSPKV	18.63	873.532	8	-1	437.773	63.04		F2:18121	2	O15258|RER1_HUMAN	526000			IAFLSPKV	2371.2	0.5	IAF_LSPKV	1
TALTVPAI	18.62	784.469	8	0.8	785.477	78.99	2220000	F1:23573	1	O75179|ANR17_HUMAN	2220000			TALTVPAI	5444.3	1.1	TAL_TVPAI	1
LPPYLRVI	18.62	969.601	8	-0.4	485.808	75.94	462000	F3:14330	1	P43490|NAMPT_HUMAN			462000	LPPYLRVI	434	0.08	LP_PYLRVI	1
VAASIQKI	18.57	828.507	8	0.3	415.261	36.41		F2:8638	1	Q8NFU5|IPMK_HUMAN				VAASIQKI	4007.1	0.8	VAASIQ_KI	1
YPPEAPEL	18.57	914.438	8	0.1	915.446	64.18	1310000	F2:18528	1	Q9Y2L5|TPPC8_HUMAN		1310000		YPPEAPEL	2266.9	0.5	YP_PEAPEL	1
VALETRSV	18.55	873.492	8	1.2	437.754	35.11	102000	F2:8160	1	Q63ZY3|KANK2_HUMAN		102000		VALETRSV	8473.7	1.9	VALET_RSV	1
VAPAVPTV	18.55	752.443	8	0.6	753.451	58.62	87600	F1:16632	1	Q9UPN6|SCAF8_HUMAN	87600			VAPAVPTV	2649.7	0.6	VA_PAVPTV	1
TPPPGHII	18.54	830.465	8	-1.6	416.239	37.45	306000	F1:8933	1	Q75N03|HAKAI_HUMAN	306000			TPPPGHII	2200.7	0.5	TP_PPGHII	1
VPPKISLL	18.51	865.564	8	1.6	866.572	62.22	278000	F1:17965	1	Q15392|DHC24_HUMAN	278000			VPPKISLL	6807.3	1.5	VP_PKISLL	1
SPLTVSVI	18.51	814.48	8	0.9	815.488	78.96	248000	F1:23564	1	P61421|VA0D1_HUMAN	248000			SPLTVSVI	2746.1	0.6	SPL_TVSVI	1
TPLISTKV	18.46	857.522	8	-3.2	429.767	45.85		F1:11960	1	Q96QU8|XPO6_HUMAN				TPLISTKV	3345.5	0.7	TPL_ISTKV	1
HPMVTIRI	18.45	965.548	8	-1.4	483.781	48.43	906000	F1:12911	1	O43149|ZZEF1_HUMAN	906000			HPMVTIRI	1480.9	0.3	HPMVT_IRI	1
LPNKAVEV	18.42	868.502	8	0.1	435.258	34.81	160000	F1:7986	2	O60313|OPA1_HUMAN	160000	198000		LPNKAVEV	1480.3	0.3	LP_NKAVEV	1
LPAAQLQI	18.41	852.507	8	-0.3	853.514	73.45	111000	F2:21854	1	Q13085|ACACA_HUMAN:O00763|ACACB_HUMAN		111000		LPAAQLQI	117.3	0.015	LPAAQLQ_I	1
VPLKPFLV	18.37	911.584	8	-0.6	456.799	71.24	113000	F2:21068	1	Q6PCB8|EMB_HUMAN		113000		VPLKPFLV	1566.8	0.4	VPLKPFL_V	1
VAIKANIV	18.34	826.528	8	0	414.271	46.12	448000	F1:12053	1	P55060|XPO2_HUMAN	448000			VAIKANIV	8244.2	1.9	VAI_KANIV	1
IPPAPRGV	18.34	805.481	8	1.5	806.489	34.35	225000	F1:7817	2	P11021|GRP78_HUMAN:P11142|HSP7C_HUMAN:P0DMV9|HS71B_HUMAN:P0DMV8|HS71A_HUMAN:P34931|HS71L_HUMAN:P38646|GRP75_HUMAN	19000000			IPPAPRGV	5984.8	1.3	IP_PAPRGV	1
LPIAFKVV	18.33	885.569	8	-2.4	443.791	73.71	541000	F2:21954	1	Q01196|RUNX1_HUMAN		541000		LPIAFKVV	619.4	0.125	LPIA_FKVV	1
IPPVTPSI	18.32	822.485	8	1.1	823.493	70.4	310000	F2:20764	1	Q8NCT1|ARRD4_HUMAN		310000		IPPVTPSI	236.2	0.04	IP_PVTPSI	1
DPIRAGEI	18.31	869.461	8	-0.2	435.738	44.41	91500	F1:11443	1	Q9BY50|SC11C_HUMAN	91500			DPIRAGEI	6581.5	1.4	DPI_RAGEI	1
TANQIPII	18.3	868.502	8	1.5	869.51	76.83	801000	F1:22904	1	Q9NR56|MBNL1_HUMAN	801000			TANQIPII	6717.5	1.4	TA_NQIPII	1
FPYQPSAL	18.28	921.46	8	0.2	922.467	73.29	598000	F1:21785	1	Q5T5C0|STXB5_HUMAN	598000			FPYQPSAL	479.3	0.09	FPY_QPSAL	1
SAFELQTI	18.22	907.465	8	-1	908.471	80.1	373000	F1:23934	1	P17655|CAN2_HUMAN	373000			SAFELQTI	5082.1	1.1	SAFEL_QTI	1
WAPGGHTI	18.22	837.413	8	0.1	419.714	40.42		F2:10070	1	Q00597|FANCC_HUMAN				WAPGGHTI	4183.6	0.9	WA_PGGHTI	1
LPSSHREI	18.21	937.498	8	-1	469.756	24.81	100000	F2:4551	1	Q9C0D2|CE295_HUMAN		100000		LPSSHREI	1897.5	0.4	LP_SSHREI	1
LAWASAQI	18.21	858.46	8	1.6	859.469	76.4	66900	F1:22761	1	Q92546|RGP1_HUMAN	66900			LAWASAQI	466.4	0.09	LAWASAQ_I	1
YPLRPKKI	18.21	1013.64	8	-1.1	338.886	25.9	20600000	F1:4871	2	Q96IY1|NSL1_HUMAN	20600000	802000		YPLRPKKI	2309.2	0.5	YPL_RPKKI	1
TAFQDLSI	18.2	893.449	8	0.8	894.457	80.85	41400	F1:24211	1	Q8NG31|CASC5_HUMAN	41400			TAFQDLSI	6202.4	1.3	TAF_QDLSI	1
VAPQVPHL	18.13	859.492	8	0	430.753	52.05	56600	F1:14220	1	Q14249|NUCG_HUMAN	56600			VAPQVPHL	6740.4	1.5	VA_PQVPHL	1
LARSGMKI	18.12	874.506	8	0.7	438.26	28.12	425000	F1:5620	1	P62263|RS14_HUMAN	425000			LARSGMKI	6744.3	1.5	LARS_GMKI	1
IPSTVSTI	18.06	816.459	8	1.6	817.468	57.24	226000	F1:16126	1	P38398|BRCA1_HUMAN	226000			IPSTVSTI	275.7	0.05	IP_STVSTI	1
LPHILKEL	18.04	961.596	8	-1.1	481.805	54.53	41200	F2:15141	2	Q9BQI6|SLF1_HUMAN	985000	41200		LPHILKEL	5130.5	1.1	LP_HILKEL	1
YAWAVQNI	18.03	963.481	8	0.2	964.489	79.63	317000	F2:23904	1	O95714|HERC2_HUMAN:Q9BVR0|HRC23_HUMAN		317000		YAWAVQNI	657.5	0.15	YAWAV_QNI	1
MPTSLPNL	18	871.447	8	-0.1	872.455	77.65	133000	F1:23187	1	Q04721|NOTC2_HUMAN	133000			MPTSLPNL	1606.7	0.4	MPTSL_PNL	1
TPMAVHRV	17.99	909.486	8	0.1	304.169	25.4	48400	F2:4767	1	O95071|UBR5_HUMAN		48400		TPMAVHRV	2748.7	0.6	TPMAV_HRV	1
VATFLQSV	17.95	863.475	8	0.1	864.482	77.8	273000	F1:23228	1	P22314|UBA1_HUMAN	273000			VATFLQSV	7138.6	1.6	VATFLQ_SV	1
QPFQVAEV	17.9	916.465	8	2.8	917.475	67.16	107000	F2:19616	1	P06576|ATPB_HUMAN		107000		QPFQVAEV	2015.2	0.4	QPF_QVAEV	1
LPKADVVV	17.86	839.512	8	-1.2	420.763	47.42	1900000	F2:12599	1	Q09666|AHNK_HUMAN		1900000		LPKADVVV	2666.1	0.6	LPKAD_VVV	1
LPHRVWKV	17.86	1033.62	8	-0.4	345.547	30.81	1260000	F2:6664	1	O95714|HERC2_HUMAN		1260000		LPHRVWKV	3201.5	0.7	LP_HRVWKV	1
LPRIPQVL	17.85	934.596	8	0	468.305	70.71	2990000	F2:20869	1	P30291|WEE1_HUMAN		2990000		LPRIPQVL	4277.5	0.9	LPR_IPQVL	1
LPNSQKAV	17.85	855.481	8	-0.7	428.748	25.27		F2:4722	1	P29084|T2EB_HUMAN				LPNSQKAV	1858.9	0.4	LPNSQ_KAV	1
LPFTPRTL	17.8	943.549	8	-0.3	472.782	61.05	667000	F1:17550	1	Q9P0W8|SPAT7_HUMAN	667000			LPFTPRTL	1219.9	0.25	LPF_TPRTL	1
LPALPHAI	17.75	830.501	8	0.5	416.258	62.66	168000	F1:18128	1	Q9NQX3|GEPH_HUMAN	168000			LPALPHAI	460	0.09	LP_ALPHAI	1
LPPVLTTV	17.75	838.516	8	-0.3	839.523	79.98	1690000	F1:23885	1	Q6PKG0|LARP1_HUMAN	1690000			LPPVLTTV	240.3	0.04	LP_PVLTTV	1
FPARAPLL	17.73	883.528	8	-1.2	442.771	59.39	459000	F1:16925	1	Q96K49|TM87B_HUMAN	459000			FPARAPLL	883.4	0.175	FP_ARAPLL	1
IAPKLLQI	17.73	894.59	8	-0.4	448.302	65.94	145000	F3:12564	1	Q4G0N8|SL9C1_HUMAN			145000	IAPKLLQI	4179.7	0.9	IA_PKLLQI	1
LPKADIDV	17.71	869.486	8	0.1	435.75	50.24	544000	F2:13635	2	Q09666|AHNK_HUMAN	208000	544000		LPKADIDV	6336.8	1.4	LPKADID_V	1
MPPTTVIL	17.71	870.489	8	-0.6	871.495	79.83	385000	F1:23831	1	Q14126|DSG2_HUMAN	385000			MPPTTVIL	1039.1	0.25	MP_PTTVIL	1
VAIINKSI	17.66	856.538	8	-0.6	429.276	45.34	302000	F1:11771	1	P50570|DYN2_HUMAN	302000			VAIINKSI	8339.1	1.9	VAI_INKSI	1
EPSSQSTI	17.65	847.392	8	0.3	848.4	31.08	299000	F1:6678	1	P18464|1B51_HUMAN:P30498|1B78_HUMAN:P30490|1B52_HUMAN:P30491|1B53_HUMAN:P30685|1B35_HUMAN:P10319|1B58_HUMAN:P30484|1B46_HUMAN:P30464|1B15_HUMAN:P30492|1B54_HUMAN:P30483|1B45_HUMAN:P30488|1B50_HUMAN:P30487|1B49_HUMAN:P18463|1B37_HUMAN	299000			EPSSQSTI	1414.1	0.3	EP_SSQSTI	1
NAPQPSHI	17.63	862.43	8	-0.6	432.222	26.44		F2:5142	1	P02751|FINC_HUMAN				NAPQPSHI	8256.6	1.9	NA_PQPSHI	1
LPVESIQI	17.62	897.517	8	0.7	898.525	80.24	677000	F1:23986	1	Q9BRG1|VPS25_HUMAN	677000			LPVESIQI	381.4	0.07	LP_VESIQI	1
IPYKLLHL	17.6	995.617	8	-0.9	332.879	59.49	125000	F2:16860	1	Q9UPT9|UBP22_HUMAN:Q70EK9|UBP51_HUMAN		125000		IPYKLLHL	1722.7	0.4	IPY_KLLHL	1
IPQSVPGV	17.58	795.449	8	0	796.456	56.99	276000	F1:16033	1	Q8WWQ0|PHIP_HUMAN:Q6RI45|BRWD3_HUMAN	276000			IPQSVPGV	3249.6	0.7	IPQSV_PGV	1
YAIKILAI	17.57	903.579	8	-1.2	452.796	78.29	48000	F2:23526	1	Q9H892|TTC12_HUMAN		48000		YAIKILAI	4873.9	1	YAIKI_LAI	1
IAGRAVLI	17.56	811.528	8	-0.2	406.771	48.15	2330000	F2:12868	1	Q9Y230|RUVB2_HUMAN		2330000		IAGRAVLI	7159.3	1.6	IA_GRAVLI	1
EATAGFTI	17.55	808.397	8	2.6	809.406	70.69	86600	F2:20864	1	Q93074|MED12_HUMAN		86600		EATAGFTI	7889.1	1.8	EATAGF_TI	1
LAPVVKEI	17.52	867.543	8	0.3	434.779	49.13	2980000	F2:13231	1	P46940|IQGA1_HUMAN:Q13576|IQGA2_HUMAN		2980000		LAPVVKEI	2953.4	0.6	LA_PVVKEI	1
LPSVVLKL	17.52	867.579	8	-0.5	434.797	74.72		F2:22328	1	Q99075|HBEGF_HUMAN				LPSVVLKL	3093.8	0.7	LP_SVVLKL	1
VAHIIQKI	17.5	920.581	8	1.1	461.298	33.01	126000	F1:7367	1	Q8NDZ2|SIMC1_HUMAN	126000			VAHIIQKI	4967.4	1	VAHIIQ_KI	1
LPKADVDV	17.45	855.47	8	-0.8	428.742	42.67		F1:10800	1	Q09666|AHNK_HUMAN				LPKADVDV	5213.1	1.1	LPKADVD_V	1
MPHTTPEL	17.4	924.438	8	-0.2	463.226	41.11	62000	F1:10259	1	Q8NDV7|TNR6A_HUMAN	62000			MPHTTPEL	1096.4	0.25	MP_HTTPEL	1
LPKQPVIV	17.32	892.575	8	0.5	447.295	48.38	3430000	F2:12952	1	P46776|RL27A_HUMAN		3430000		LPKQPVIV	915.9	0.2	LP_KQPVIV	1
MAPFVRTL	17.32	933.511	8	-0.7	467.762	59.68	163000	F1:17033	1	Q8NDL9|CBPC5_HUMAN	163000			MAPFVRTL	7450.7	1.6	MA_PFVRTL	1
LPRAALGV	17.3	795.497	8	-2.3	398.755	47.16	638000	F2:12507	1	Q9NWW0|HPIP_HUMAN		638000		LPRAALGV	3139.8	0.7	LPRA_ALGV	1
EPPAVSLL	17.28	824.464	8	2	825.473	80.28	152000	F1:23997	1	Q9BUA3|CK084_HUMAN	152000			EPPAVSLL	7109.7	1.6	EP_PAVSLL	1
LPASLRSV	17.21	841.502	8	0.5	421.759	44.06	360000	F1:11313	1	O43933|PEX1_HUMAN	360000			LPASLRSV	1411.9	0.3	LP_ASLRSV	1
SPVGLPSI	17.18	768.438	8	0.2	769.446	77.72	125000	F1:23207	1	Q8IWZ3|ANKH1_HUMAN	125000			SPVGLPSI	4833.3	1	SP_VGLPSI	1
IPPYVPRF	17.17	987.554	8	0.9	494.785	67.06		F2:19578	1	Q12929|EPS8_HUMAN				IPPYVPRF	2662.8	0.6	IP_PYVPRF	1
VALVIHNI	17.17	877.538	8	0.5	439.777	59.58	130000	F1:16997	1	Q7KYR7|BT2A1_HUMAN	130000			VALVIHNI	2864.5	0.6	VALVI_HNI	1
LPRSVTTV	17.16	871.513	8	-0.9	436.763	37.06	322000	F1:8787	1	Q6P2Q9|PRP8_HUMAN	322000			LPRSVTTV	735.9	0.15	LPRSV_TTV	1
LPMSIIIV	17.15	884.54	8	-0.7	885.547	81.47		F3:16024	1	Q96FN4|CPNE2_HUMAN:O75131|CPNE3_HUMAN:O95741|CPNE6_HUMAN				LPMSIIIV	324.7	0.06	LPMSI_IIV	1
LPGLIHKV	17.14	875.559	8	0.4	438.787	39.52	481000	F2:9743	1	Q13630|FCL_HUMAN		481000		LPGLIHKV	4469	0.9	LP_GLIHKV	1
HPPLLPLV	17.14	884.548	8	-0.3	443.281	75.19	76000	F2:22497	1	Q96LI5|CNO6L_HUMAN		76000		HPPLLPLV	1883.5	0.4	HP_PLLPLV	1
RPFISQKI	17.14	987.587	8	2	494.801	35.06	47400	F2:8143	1	O75530|EED_HUMAN		47400		RPFISQKI	3982.8	0.8	RPF_ISQKI	1
VPAEVTVI	17.14	826.48	8	1.5	827.489	67.95		F2:19898	1	Q9UHY7|ENOPH_HUMAN				VPAEVTVI	419	0.08	VP_AEVTVI	1
MAPVTTRI	17.12	887.49	8	-1	444.752	41.03	754000	F1:10230	1	Q16656|NRF1_HUMAN	754000			MAPVTTRI	1231.2	0.25	MA_PVTTRI	1
YPLVINTL	17.06	931.538	8	1.8	932.547	81.19	2170000	F2:24494	2	Q2PZI1|D19L1_HUMAN		2250000		YPLVINTL	1782.6	0.4	YPLVI_NTL	1
TPAEVALI	17.03	812.464	8	2	813.473	74.61		F2:22290	1	Q02978|M2OM_HUMAN				TPAEVALI	1475.9	0.3	TPAEVAL_I	1
LPYGLRYI	17.02	993.565	8	-0.3	497.789	71.16		F2:21042	1	Q13576|IQGA2_HUMAN				LPYGLRYI	192.3	0.03	LPY_GLRYI	1
NALETNII	17.01	886.476	8	0.7	887.484	71.1		F2:21017	1	Q9UBQ0|VPS29_HUMAN				NALETNII	7814.1	1.7	NALET_NII	1
LPHVAPMV	17	862.473	8	-0.5	432.244	55.81	156000	F1:15598	1	Q9BRG2|SH23A_HUMAN	156000			LPHVAPMV	387.6	0.07	LP_HVAPMV	1
VPMPSRAV	17	855.464	8	-0.9	428.739	35.96	315000	F1:8388	1	Q99941|ATF6B_HUMAN	315000			VPMPSRAV	1571	0.4	VPMP_SRAV	1
LPASARKV	17	840.518	8	0.6	421.267	22.91	251000	F1:3823	1	O75330|HMMR_HUMAN	251000			LPASARKV	1944.2	0.4	LP_ASARKV	1
IAKQSVTI	16.99	858.518	8	-0.6	430.266	33.98	123000	F1:7699	1	P63208|SKP1_HUMAN	123000			IAKQSVTI	2498.3	0.5	IA_KQSVTI	1
NPPPSLAI	16.99	807.449	8	0.4	808.457	65.31	169000	F2:18958	1	Q6T4R5|NHS_HUMAN		169000		NPPPSLAI	3252.7	0.7	NP_PPSLAI	1
IATLLQQV	16.97	884.533	8	1.2	885.541	77.35	101000	F1:23093	1	Q53H54|TYW2_HUMAN	101000			IATLLQQV	6789	1.5	IA_TLLQQV	1
SPAKPVLI	16.95	823.517	8	-1.7	412.765	43.29		F2:11102	1	Q8N3C0|ASCC3_HUMAN				SPAKPVLI	6938.4	1.5	SP_AKPVLI	1
YPPSTTKI	16.94	905.486	8	-1.3	453.75	33.4	1320000	F1:7488	2	Q2KHR3|QSER1_HUMAN	1320000			YPPSTTKI	811.6	0.175	YP_PSTTKI	1
IAVLAKYI	16.92	889.564	8	-0.8	445.789	67.92	345000	F2:19889	1	Q5SRE5|NU188_HUMAN		345000		IAVLAKYI	3725.8	0.8	IA_VLAKYI	1
VPKRLLEI	16.92	966.623	8	0.5	484.319	45.58	482000	F1:11862	1	Q6PII5|HAGHL_HUMAN	482000			VPKRLLEI	2084.6	0.5	VP_KRLLEI	1
LPAHTVII	16.87	862.528	8	-1.6	432.27	53.52	168000	F3:10436	2	O75643|U520_HUMAN		52500000	168000	LPAHTVII	248.3	0.05	LP_AHTVII	1
PKTGVLTV	16.8	813.496	8	-0.7	407.755	39.87	622000	F1:9820	1	O15460|P4HA2_HUMAN	622000			PKTGVLTV	8474.4	1.9	_PKTGVLTV	1
TAHPMVTI	16.76	868.448	8	0	435.231	45.38	859000	F2:11858	1	O43149|ZZEF1_HUMAN		859000		TAHPMVTI	4197	0.9	TAHPMV_TI	1
TPPPGTRV	16.76	823.455	8	-1.7	412.734	24.69	2600000	F2:4507	2	P04637|P53_HUMAN	2800000	2600000		TPPPGTRV	5456.1	1.1	TP_PPGTRV	1
LPPDAVLV	16.73	822.485	8	0.8	823.493	76.56	903000	F1:22811	1	Q96IC2|REXON_HUMAN	903000			LPPDAVLV	623.1	0.125	LP_PDAVLV	1
IPHGAFQI	16.73	881.476	8	-0.7	441.745	55.69	1100000	F1:15558	1	Q8N999|CL029_HUMAN	1100000			IPHGAFQI	932	0.2	IP_HGAFQI	1
EAAVFPEV	16.71	860.428	8	1.8	861.437	76.75	558000	F1:22877	1	O14730|RIOK3_HUMAN	558000			EAAVFPEV	6869.3	1.5	EA_AVFPEV	1
KPYKILVI	16.7	972.637	8	-0.2	487.326	50.75	815000	F2:13823	1	Q9UBF8|PI4KB_HUMAN		815000		KPYKILVI	3517.3	0.7	KPY_KILVI	1
LPPQDLHL	16.65	931.513	8	0.9	466.764	56.26		F2:15743	1	Q9Y5F2|PCDBB_HUMAN				LPPQDLHL	2178.5	0.5	LP_PQDLHL	1
LPADGRVV	16.64	825.471	8	-1.4	413.742	35.97	1290000	F2:8478	1	Q86VU5|CMTD1_HUMAN		1290000		LPADGRVV	2262.5	0.5	LPAD_GRVV	1
VPHQISVV	16.62	877.502	8	1	439.759	41.81		F1:10487	1	P35573|GDE_HUMAN				VPHQISVV	1435.5	0.3	VP_HQISVV	1
IAYELNSV	16.61	907.465	8	0.4	908.473	66.07	258000	F2:19220	1	Q13085|ACACA_HUMAN		258000		IAYELNSV	1604.5	0.4	IAYEL_NSV	1
TPQLTSTI	16.54	859.465	8	-1.1	860.471	58.92	84700	F1:16744	1	Q8N3U4|STAG2_HUMAN	84700			TPQLTSTI	3016.6	0.6	TPQLTS_TI	1
LAAKIIKV	16.52	854.595	8	-0.8	428.305	37.14	601000	F2:8898	1	Q32MK0|MYLK3_HUMAN		601000		LAAKIIKV	8813.9	2	LA_AKIIKV	1
KPFINREI	16.5	1015.58	8	1.2	508.799	34.92	410000	F2:8093	1	Q96HI0|SENP5_HUMAN		410000		KPFINREI	8535.2	1.9	KPFIN_REI	1
VAYLALRI	16.48	917.57	8	-1	459.792	74.1	86600	F2:22093	1	Q53GQ0|DHB12_HUMAN		86600		VAYLALRI	1142.8	0.25	VAY_LALRI	1
LPPPTLRI	16.43	905.57	8	0.2	453.792	60.13	53100000	F1:17207	1	Q5I0X4|CF226_HUMAN	53100000			LPPPTLRI	261.1	0.05	LPPPT_LRI	1
EPPKSVEV	16.42	883.465	8	0.4	442.74	32.33	3080000	F2:7204	1	Q9H2G9|GO45_HUMAN		3080000		EPPKSVEV	4695.8	1	EP_PKSVEV	1
APPKANFI	16.42	856.481	8	1	429.248	41.86	374000	F2:10585	1	Q9Y6D5|BIG2_HUMAN		374000		APPKANFI	7633.5	1.7	AP_PKANFI	1
IPGAAIRI	16.37	809.512	8	0.2	405.764	54.53		F2:15139	1	Q8N392|RHG18_HUMAN				IPGAAIRI	2018.1	0.4	IP_GAAIRI	1
LPPASRFI	16.36	899.523	8	-0.2	450.769	56.43	902000	F1:15829	1	P35610|SOAT1_HUMAN	902000			LPPASRFI	482.4	0.09	LP_PASRFI	1
IPALPPGI	16.34	776.48	8	0.6	777.487	81.14	2790000	F1:24318	1	P49756|RBM25_HUMAN	2790000			IPALPPGI	848.9	0.175	IP_ALPPGI	1
MPPPVGMV	16.33	826.408	8	1.5	827.417	70.28		F1:20768	1	Q8WU79|SMAP2_HUMAN				MPPPVGMV	370.7	0.07	MPPPVGM_V	1
LPHGLGGI	16.33	762.439	8	-1.2	382.226	51.12		F2:13963	1	P52272|HNRPM_HUMAN				LPHGLGGI	3050.3	0.6	LPHGLGG_I	1
LPVPLLTI	16.32	864.568	8	-1	865.575	81.5	2770000	F3:16037	1	Q53GQ0|DHB12_HUMAN			2770000	LPVPLLTI	127	0.02	LP_VPLLTI	1
SPPKGLSI	16.31	797.465	8	-1.1	399.739	42.01	1900000	F1:10556	1	P98082|DAB2_HUMAN	1900000			SPPKGLSI	7356.2	1.6	SP_PKGLSI	1
IAESSVTV	16.27	804.423	8	0.5	805.431	60.06	258000	F1:17178	1	Q8NDG6|TDRD9_HUMAN	258000			IAESSVTV	5226.7	1.1	IA_ESSVTV	1
LAALGRQV	16.26	826.502	8	0.6	414.259	39.67	182000	F1:9752	1	Q8IUR0|TPPC5_HUMAN	182000			LAALGRQV	8448.2	1.9	LA_ALGRQV	1
FAPIINHV	16.24	909.507	8	0.6	455.761	56.12		F2:15690	1	Q99829|CPNE1_HUMAN				FAPIINHV	2599.9	0.6	FA_PIINHV	1
TPIKLLAV	16.23	853.564	8	-0.9	427.789	65.56	165000	F1:19156	1	P18206|VINC_HUMAN	165000			TPIKLLAV	6690.4	1.4	TPI_KLLAV	1
DPIISPEV	16.21	868.454	8	1.2	869.462	74.74	436000	F2:22333	1	O43175|SERA_HUMAN		436000		DPIISPEV	2696.7	0.6	DPI_ISPEV	1
LPPIIARF	16.16	925.575	8	-0.9	463.794	75.66	226000	F2:22652	1	Q96PD2|DCBD2_HUMAN		226000		LPPIIARF	4201.5	0.9	LPPIIA_RF	1
LPAGARVV	16.15	781.481	8	-0.4	391.748	35.53	506000	F2:8318	1	Q9BQD7|F173A_HUMAN		506000		LPAGARVV	1270.9	0.25	LP_AGARVV	1
EPLQVVKI	16.14	924.564	8	-0.2	463.289	59.48	174000	F2:16856	1	Q8NFZ0|FBH1_HUMAN		174000		EPLQVVKI	887	0.175	EPL_QVVKI	1
LPQTLPEI	16.13	909.517	8	-2.7	910.522	80.05	120000	F1:23914	1	O43765|SGTA_HUMAN	120000			LPQTLPEI	249.3	0.05	LP_QTLPEI	1
TPLHLAVI	16.13	862.528	8	0	432.271	65.87	690000	F1:19270	1	P19838|NFKB1_HUMAN:P20749|BCL3_HUMAN:Q00653|NFKB2_HUMAN	690000			TPLHLAVI	1251.3	0.25	TPLHLAV_I	1
VPPGTNHI	16.1	833.439	8	0.3	417.727	28.02		F2:5691	1	Q9UPN9|TRI33_HUMAN				VPPGTNHI	1122	0.25	VP_PGTNHI	1
VAHVSETI	16.1	854.45	8	-0.4	428.232	33.31	566000	F2:7554	1	Q13309|SKP2_HUMAN		566000		VAHVSETI	5808.3	1.2	VA_HVSETI	1
TAIPISMV	16.08	830.457	8	2	831.466	81.08		F1:24296	1	Q9BX95|SGPP1_HUMAN				TAIPISMV	7217.6	1.6	TAIPISM_V	1
TAISMSAI	16.01	792.405	8	-1.8	793.411	68.02		F2:19921	1	Q9Y666|S12A7_HUMAN:Q9UHW9|S12A6_HUMAN				TAISMSAI	6495.8	1.4	TAISMSA_I	1
LPPPSIRV	16	877.538	8	0.5	439.777	50.2	23500000	F2:13620	1	O15269|SPTC1_HUMAN		23500000		LPPPSIRV	753.6	0.15	LP_PPSIRV	1
MPHSIMRV	15.86	969.489	8	-0.6	324.17	36.04	680000	F2:8502	1	P42025|ACTY_HUMAN		680000		MPHSIMRV	525.6	0.125	MPHSIM_RV	1
TPLQPPSI	15.83	851.475	8	2.5	852.485	67.17	414000	F2:19617	1	P35869|AHR_HUMAN		414000		TPLQPPSI	605.4	0.125	TPL_QPPSI	1
EPFSSVEI	15.79	906.433	8	-0.4	907.44	77.19	606000	F1:23033	1	P25205|MCM3_HUMAN	606000			EPFSSVEI	582	0.125	EPFS_SVEI	1
LPTEVNHV	15.79	907.476	8	1.2	454.746	37.11	456000	F1:8805	1	Q96T58|MINT_HUMAN	456000			LPTEVNHV	1081.4	0.25	LP_TEVNHV	1
LAHFVNEI	15.78	941.497	8	-1.1	471.755	54.68		F1:15185	1	Q9UBW7|ZMYM2_HUMAN				LAHFVNEI	2174.3	0.5	LAHFV_NEI	1
VPVRLESV	15.73	897.528	8	-1.4	449.771	46.27	269000	F1:12109	1	Q29RF7|PDS5A_HUMAN	269000			VPVRLESV	4767.8	1	VP_VRLESV	1
MAPGSYLI	15.69	850.426	8	1.2	851.434	77.39	1110000	F1:23108	1	P21333|FLNA_HUMAN	1110000			MAPGSYLI	1013.6	0.2	MA_PGSYLI	1
YPLLIRSI	15.67	973.596	8	-0.2	487.805	73.73	360000	F2:21959	1	Q9NZM3|ITSN2_HUMAN		360000		YPLLIRSI	793.6	0.175	YPLLI_RSI	1
TAVAIQTI	15.64	815.475	8	1	816.483	62.68	101000	F1:18137	1	O60281|ZN292_HUMAN	101000			TAVAIQTI	5134.5	1.1	TAVAI_QTI	1
EAIEGTYI	15.6	894.433	8	0.4	895.441	65.65	90200	F2:19076	1	P62280|RS11_HUMAN		90200		EAIEGTYI	4871.3	1	EAI_EGTYI	1
IATISPGI	15.59	770.454	8	1.2	771.462	65.44	49700	F1:19119	1	Q99661|KIF2C_HUMAN	49700			IATISPGI	6001.6	1.3	IA_TISPGI	1
QPAKIITI	15.56	882.554	8	0.7	442.284	50.61		F2:13773	1	Q15723|ELF2_HUMAN				QPAKIITI	3104.1	0.7	QP_AKIITI	1
FPHKPIIL	15.56	963.591	8	-0.3	482.802	46.9	398000	F1:12345	1	Q9P2N6|KANL3_HUMAN	398000			FPHKPIIL	3755.9	0.8	FP_HKPIIL	1
EAFPLRVI	15.54	943.549	8	0.4	472.782	74.25	262000	F2:22150	1	P49641|MA2A2_HUMAN		262000		EAFPLRVI	4438.7	0.9	EAFPL_RVI	1
LPAGGILV	15.53	738.464	8	0.6	739.472	77.67	61800	F1:23193	1	Q8IY37|DHX37_HUMAN	61800			LPAGGILV	1037	0.25	LP_AGGILV	1
PAYSVSTI	15.51	836.428	8	2.1	837.437	57.45	19500	F2:16156	1	O94991|SLIK5_HUMAN		19500		PAYSVSTI	2286.9	0.5	_PAYSVSTI	1
LPPVLLKL	15.5	891.616	8	-0.3	446.815	80.9	274000	F3:15790	1	Q5VYK3|ECM29_HUMAN			274000	LPPVLLKL	2343.7	0.5	LP_PVLLKL	1
IAVEAQEI	15.48	871.465	8	1.5	872.474	58.67	137000	F1:16650	1	Q14254|FLOT2_HUMAN	137000			IAVEAQEI	2511.6	0.5	IA_VEAQEI	1
SPPVILLI	15.48	850.553	8	0.2	851.56	81.51	2810000	F3:16040	1	P04156|PRIO_HUMAN			2810000	SPPVILLI	4135.6	0.9	SP_PVILLI	1
SPFITPGI	15.45	830.454	8	2.6	831.463	80.26	102000	F1:23991	1	Q6ZRS2|SRCAP_HUMAN	102000			SPFITPGI	3554.8	0.7	SPFIT_PGI	1
LPSVAVGV	15.43	740.443	8	1.5	741.452	69.34	188000	F2:20386	1	P98161|PKD1_HUMAN		188000		LPSVAVGV	1678	0.4	LP_SVAVGV	1
EALTTLEV	15.4	874.465	8	0.5	875.472	74.11	2480000	F2:22097	1	P35544|UBIM_HUMAN:A6NDN8|UBIML_HUMAN		2480000		EALTTLEV	8394	1.9	EALTT_LEV	1
YPRLGQMI	15.39	976.516	8	1.2	489.266	61.93	336000	F2:17723	1	Q9Y2A7|NCKP1_HUMAN		336000		YPRLGQMI	1336.5	0.3	YPR_LGQMI	1
EALEINEI	15.39	929.471	8	0.1	930.478	75.72	294000	F2:22672	1	Q9NRC1|ST7_HUMAN		294000		EALEINEI	5843	1.2	EALEI_NEI	1
TPPLAPVV	15.34	792.475	8	3.1	793.484	68.99	354000	F2:20254	1	Q6ZRS2|SRCAP_HUMAN		354000		TPPLAPVV	1319	0.3	TP_PLAPVV	1
IPVVVRQV	15.24	908.581	8	-0.6	455.297	48.16	843000	F2:12871	1	Q5VV67|PPRC1_HUMAN		843000		IPVVVRQV	2543.7	0.5	IP_VVVRQV	1
SPYHSPKV	15.24	913.466	8	-2.4	305.495	24.84	70200	F2:4565	1	P55771|PAX9_HUMAN		70200		SPYHSPKV	2579.2	0.5	SPY_HSPKV	1
YAILTHGI	15.17	886.491	8	-1.1	444.252	57.13	594000	F1:16085	1	P11908|PRPS2_HUMAN:P60891|PRPS1_HUMAN:P21108|PRPS3_HUMAN	594000			YAILTHGI	7314.7	1.6	YAILT_HGI	1
LPHAQTYV	15.16	927.481	8	-0.6	464.748	39.37	982000	F1:9640	1	Q9BQ65|USB1_HUMAN	982000			LPHAQTYV	243.7	0.04	LPHAQ_TYV	1
RPPSLLVI	15.12	893.57	8	0	447.792	68.79	3070000	F2:20185	1	O15042|SR140_HUMAN		3070000		RPPSLLVI	6022.9	1.3	RP_PSLLVI	1
EALETLQI	15.06	915.491	8	0.7	916.499	79.96		F1:23879	1	O43502|RA51C_HUMAN				EALETLQI	3859.2	0.8	EALETLQ_I	1
VPPGSAII	15.06	752.443	8	0.9	753.451	61.36	514000	F1:17663	1	Q14676|MDC1_HUMAN	514000			VPPGSAII	857.6	0.175	VP_PGSAII	1
NPYLIRRI	15.02	1043.62	8	-0.3	522.819	41.1	1890000	F1:10254	1	Q13330|MTA1_HUMAN:Q9BTC8|MTA3_HUMAN	1890000			NPYLIRRI	2718	0.6	NPYLI_RRI	1
VPSPVLRI	15	879.554	8	-0.5	440.784	60.04	1600000	F1:17173	1	Q9UID6|ZN639_HUMAN	1600000			VPSPVLRI	889.3	0.175	VP_SPVLRI	1
SSYVVKKV	49.82	908.533	8	0.7	455.274	25.48	1850000	F2:4797	1	O95714|HERC2_HUMAN		1850000		SSYVVKKV	31591.4	33	SSYVV_KKV	0
DSYTPKVI	48.24	921.481	8	2	922.49	50.8	19000000	F1:13763	7	Q96BY9|SARAF_HUMAN	61700000	104000000	42500	DSYTPKVI	21656.8	10	DSY_TPKVI	0
DVYPIHMI	47.44	986.49	8	1.2	987.498	76.51	59200	F2:22961	2	Q12789|TF3C1_HUMAN		944000		DVYPIHMI	16216.2	5.5	DVYPI_HMI	0
MGYVHRSV	46.26	947.465	8	0.7	474.74	25.78	943000	F2:4906	3	Q7RTN6|STRAA_HUMAN		1360000		MGYVHRSV	11122	3	MGYVH_RSV	0
DMYLVPKL	45.26	977.526	8	-1.5	978.531	80.58	187000	F2:24257	3	Q9BUI4|RPC3_HUMAN		2230000	79100	DMYLVPKL	28573.8	23	DMY_LVPKL	0
DVFYSHEV	45	994.44	8	-0.4	995.447	53.77	149000	F2:14859	2	Q9NYU1|UGGG2_HUMAN		3140000		DVFYSHEV	26697.9	18	DVFY_SHEV	0
MSAYVKKI	44.36	938.526	8	-0.5	470.27	30.1	480000	F1:6331	1	O95619|YETS4_HUMAN	480000			MSAYVKKI	17478.4	6	MS_AYVKKI	0
NAFLSHVV	43.93	885.471	8	-0.1	886.478	56.55		F1:15874	2	P25705|ATPA_HUMAN	1630000			NAFLSHVV	10456	3	NAF_LSHVV	0
EAYLGKKV	43.26	906.518	8	1.5	907.526	26.74	436000	F2:5247	5	P11021|GRP78_HUMAN	4710000	94900000	52600	EAYLGKKV	11902.7	3.5	EAY_LGKKV	0
TGYQAKQV	43.11	893.461	8	-1.1	447.737	24.46	388000	F1:4364	1	P49327|FAS_HUMAN	388000			TGYQAKQV	23850.9	13	TGY_QAKQV	0
DMYLAPHV	43.02	944.443	8	1.3	473.229	62.74	1410000	F1:18156	3	Q13098|CSN1_HUMAN	1560000	46200		DMYLAPHV	20431.9	8.5	D_MYLAPHV	0
HGYSISHV	42.7	898.43	8	-1	450.222	28.78	341000	F1:5857	1	Q8NEY1|NAV1_HUMAN	341000			HGYSISHV	18959	7.5	HGYSIS_HV	0
HMFAPRHV	42.4	993.497	8	-1.1	332.173	25.68	3550000	F1:4795	1	Q9P2D3|HTR5B_HUMAN:Q86XA9|HTR5A_HUMAN	3550000			HMFAPRHV	26185.5	17	HMFAP_RHV	0
DGGFVLKV	42.36	833.465	8	1.1	417.74	70.37	123000	F3:13340	6	O75147|OBSL1_HUMAN	20900000		123000	DGGFVLKV	34302.7	45	DG_GFVLKV	0
SGYKAKTI	41.9	866.486	8	0.3	434.25	22.88	110000	F1:3812	2	Q14156|EFR3A_HUMAN	110000	266000		SGYKAKTI	27595.7	20	SGY_KAKTI	0
DMFIVHTI	41.77	974.49	8	0.9	488.252	80.4	59300	F3:15605	3	O43707|ACTN4_HUMAN		1010000	59300	DMFIVHTI	18218.8	7	_DMFIVHTI	0
YAYDGKDY	41.67	993.408	8	-0.9	994.414	37.11	238000	F2:8889	5	P18464|1B51_HUMAN:P30498|1B78_HUMAN:P30490|1B52_HUMAN:P10316|1A69_HUMAN:P05534|1A24_HUMAN:P04222|1C03_HUMAN:P30486|1B48_HUMAN:Q31610|1B81_HUMAN:P01889|1B07_HUMAN:P30480|1B42_HUMAN:P30479|1B41_HUMAN:P17693|HLAG_HUMAN:P30499|1C01_HUMAN	4790000	12400000		YAYDGKDY	23686	13	YAYDGKDY_	0
DAAYMSKV	41.62	883.411	8	2.8	884.421	40.33	10700000	F1:9987	7	P08729|K2C7_HUMAN	105000000	3710000		DAAYMSKV	16989.6	6	DAAYMS_KV	0
DAMRLYYV	41.58	1029.5	8	0.4	1030.5	70.56	3000000	F2:20817	5	P36954|RPB9_HUMAN	65600	40500000	1700000	DAMRLYYV	13533.2	4	DAM_RLYYV	0
HAYSVRRL	41.51	1000.56	8	-0.3	501.286	24.76	776000	F1:4479	2	O75843|AP1G2_HUMAN	7180000			HAYSVRRL	18471.8	7	HAYSV_RRL	0
DAAHPTNV	41.48	823.382	8	0.1	824.39	24.95	942000	F1:4549	4	P35222|CTNB1_HUMAN	8370000	3090000		DAAHPTNV	15442.4	5	DA_AHPTNV	0
DAHAIWHI	41.48	961.477	8	-0.3	481.746	56.23	1090000	F1:15757	1	Q96FM1|PGAP3_HUMAN	1090000			DAHAIWHI	12451.7	3.5	DAHAIW_HI	0
DAPAGRKV	41.26	812.45	8	0.7	813.458	20.13	774000	F1:2886	4	P62917|RL8_HUMAN	52700000	11600000		DAPAGRKV	23411.6	12	DA_PAGRKV	0
TAYVAKKL	41.19	892.538	8	0.2	447.276	26.29	328000	F2:5090	1	O95070|YIF1A_HUMAN		328000		TAYVAKKL	19410.7	7.5	TAY_VAKKL	0
DSFVFRKV	40.96	996.539	8	0.5	499.277	46.24	2870000	F1:12097	1	O95573|ACSL3_HUMAN	2870000			DSFVFRKV	30417.1	28	DSF_VFRKV	0
EAAYIWKV	40.64	978.518	8	0.9	979.526	64.41	490000	F2:18617	3	Q9NZJ0|DTL_HUMAN		31900000	423000	EAAYIWKV	16636.8	5.5	EAAYIW_KV	0
DGFKGQKV	40.6	877.466	8	1.4	439.741	24.2	2340000	F2:4320	2	Q9P2J5|SYLC_HUMAN	1100000	2340000		DGFKGQKV	31763.1	33	DGF_KGQKV	0
DSYGPKKV	40.36	892.465	8	-0.2	447.24	23.32	7320000	F2:4001	3	Q9NVI1|FANCI_HUMAN	6080000	7400000		DSYGPKKV	31237.9	31	DSY_GPKKV	0
AYKFGKTV	40.35	912.507	8	0	457.261	36.81	1630000	F2:8780	1	Q96BY9|SARAF_HUMAN		1630000		AYKFGKTV	12652.8	3.5	_AYKFGKTV	0
VGFKISKV	40.32	876.543	8	-1.2	439.278	37.7	833000	F2:9092	1	Q9BZG1|RAB34_HUMAN		833000		VGFKISKV	24042.3	13	VGFKIS_KV	0
DAYVLPKL	40.32	917.522	8	0.9	459.769	73.24	16400000	F1:21769	5	P62854|RS26_HUMAN:Q5JNZ5|RS26L_HUMAN	21500000	3470000	186000	DAYVLPKL	13882.2	4	DAYVL_PKL	0
HASIQMNV	40.18	898.433	8	1.1	899.441	40.18		F1:9933	1	P63220|RS21_HUMAN				HASIQMNV	12438.2	3.5	HA_SIQMNV	0
DAHMNAKI	40.12	898.433	8	1.3	450.224	27.46	965000	F2:5502	1	Q13131|AAPK1_HUMAN		965000		DAHMNAKI	15448.9	5	DAHMNA_KI	0
DGYEQAAR	40.08	908.399	8	-1.4	455.206	23.24	199000	F2:3968	1	P48643|TCPE_HUMAN		199000		DGYEQAAR	36468.3	60	DGYEQAAR_	0
HAMEARAI	40.04	897.449	8	1.3	449.732	25.48	221000	F2:4798	1	Q9Y4A5|TRRAP_HUMAN		221000		HAMEARAI	10862.8	3	HAME_ARAI	0
NAYQHSKV	40.01	945.467	8	0	473.741	20.42	438000	F1:2991	1	P63172|DYLT1_HUMAN	438000			NAYQHSKV	11599.1	3	NAY_QHSKV	0
GSHSMRYF	39.87	983.428	8	0	492.721	32.27	1460000	F2:7183	2	P18464|1B51_HUMAN:P30498|1B78_HUMAN:P30490|1B52_HUMAN:P30491|1B53_HUMAN:P30685|1B35_HUMAN:P10319|1B58_HUMAN:P30484|1B46_HUMAN:P30464|1B15_HUMAN:P30492|1B54_HUMAN:P30475|1B39_HUMAN:Q95365|1B38_HUMAN:P30462|1B14_HUMAN:Q29836|1B67_HUMAN:P30483|1B45_HUMAN:P30488|1B50_HUMAN:P30487|1B49_HUMAN:P18463|1B37_HUMAN:P10316|1A69_HUMAN:P05534|1A24_HUMAN:P01891|1A68_HUMAN:P18465|1B57_HUMAN:P04222|1C03_HUMAN:P30…	35500	1460000		GSHSMRYF	36300.2	60	GSHSM_RYF	0
SATFLRVV	39.64	891.518	8	-0.8	446.766	61.07	3870000	F1:17558	3	P62191|PRS4_HUMAN	4040000	98300		SATFLRVV	23498.9	13	SATFL_RVV	0
MGYKTIMV	39.63	941.471	8	-1.1	471.743	55	10200000	F1:15307	1	P27708|PYR1_HUMAN	10200000			MGYKTIMV	9467.3	2.5	MGYKT_IMV	0
HGFHPTTV	39.49	894.435	8	-1.5	448.224	27.44	1460000	F1:5394	1	Q15797|SMAD1_HUMAN	1460000			HGFHPTTV	21263	9.5	HGF_HPTTV	0
DAANFRTV	39.49	892.44	8	-1.1	893.447	38.67	663000	F1:9377	4	O43795|MYO1B_HUMAN	24300000	936000		DAANFRTV	17584.3	6.5	DA_ANFRTV	0
AHIYLNHI	39.18	979.524	8	0.6	490.769	38.56	868000	F2:9383	1	P04818|TYSY_HUMAN		868000		AHIYLNHI	11327	3	_AHIYLNHI	0
MGVIVHII	39.07	880.52	8	0.9	441.268	72.72	544000	F3:13712	4	P49720|PSB3_HUMAN		16800000	544000	MGVIVHII	9424.2	2.5	MG_VIVHII	0
DAWLVHSV	39.02	925.466	8	0.7	926.474	67.05	108000	F1:19678	2	Q9Y4A8|NF2L3_HUMAN	1470000			DAWLVHSV	10020.9	2.5	DAW_LVHSV	0
GYEQAARV	39	892.44	8	0.3	893.448	30	725000	F2:6370	2	P48643|TCPE_HUMAN		3850000		GYEQAARV	21354.5	9.5	_GYEQAARV	0
HGVFLPLV	39	880.517	8	0.7	881.525	80.89	167000	F3:15789	2	Q92537|SUSD6_HUMAN			1540000	HGVFLPLV	24790.7	15	HG_VFLPLV	0
TGAAILHV	38.9	780.449	8	0.8	391.232	47.99	817000	F2:12809	1	Q02388|CO7A1_HUMAN		817000		TGAAILHV	26394.9	17	TGAAI_LHV	0
TALKIMKV	38.85	902.562	8	0.2	452.288	39.59	1610000	F1:9724	4	Q9UH92|MLX_HUMAN	1610000	53500000		TALKIMKV	17389.2	6	TALKIM_KV	0
HGLLLPHI	38.85	898.539	8	0.5	450.277	57.22	489000	F2:16073	1	Q9C0I1|MTMRC_HUMAN		489000		HGLLLPHI	19397.4	7.5	HGL_LLPHI	0
SAYDQKNI	38.82	937.451	8	0.4	938.458	28.76	97600	F2:5948	3	Q14186|TFDP1_HUMAN	819000	2020000		SAYDQKNI	10050.3	2.5	SAYDQ_KNI	0
HAPHGHFV	38.72	900.435	8	1.4	451.226	22.27		F2:3614	2	Q14517|FAT1_HUMAN		155000		HAPHGHFV	13556	4	HA_PHGHFV	0
HGPKALKV	38.63	848.523	8	1.1	849.531	22.84	27600	F2:3819	4	O75153|CLU_HUMAN	126000	3300000		HGPKALKV	30374	28	HG_PKALKV	0
SGYNTKKI	38.47	909.492	8	0.6	455.753	22.71	86800	F1:3756	2	Q8TEW0|PARD3_HUMAN	86800	161000		SGYNTKKI	30758.7	29	SGYNT_KKI	0
MSVKTPKI	38.3	902.526	8	-0.5	452.27	35.55	430000	F1:8242	2	Q09666|AHNK_HUMAN	430000	1120000		MSVKTPKI	15403	5	MSVKT_PKI	0
SAAELRHV	38.1	881.472	8	-0.3	441.743	24.44	744000	F2:4413	1	P62158|CALM_HUMAN		744000		SAAELRHV	22699	11	SA_AELRHV	0
AFSAKSHI	38.04	859.455	8	-1	430.735	36.37	91000	F2:8624	1	P51571|SSRD_HUMAN		91000		AFSAKSHI	9946.7	2.5	_AFSAKSHI	0
SAYRGMKV	38.03	910.47	8	0.6	456.242	27.08	3920000	F1:5267	1	Q8IZT6|ASPM_HUMAN	3920000			SAYRGMKV	17746.8	6.5	SAY_RGMKV	0
YGWHPATV	37.84	929.439	8	-0.9	465.727	47.38	2770000	F2:12583	2	Q15796|SMAD2_HUMAN:P84022|SMAD3_HUMAN	2520000	2770000		YGWHPATV	12788.4	3.5	YGWHPAT_V	0
DMPHSPTL	37.8	896.406	8	0.9	449.211	49.13	652000	F1:13170	1	Q6W2J9|BCOR_HUMAN	652000			DMPHSPTL	23942.6	13	_DMPHSPTL	0
DGPHSKVI	37.75	851.45	8	-0.5	426.732	24.34	170000	F2:4373	1	Q8N5I9|CL045_HUMAN		170000		DGPHSKVI	27882	21	DG_PHSKVI	0
DMALGHVI	37.72	854.432	8	-1.8	428.223	66.22	246000	F1:19389	2	Q9NVR2|INT10_HUMAN	246000	138000		DMALGHVI	20953.1	9	_DMALGHVI	0
DPHGISHV	37.69	860.414	8	0	431.214	24.9	559000	F2:4587	2	Q9Y6Y0|NS1BP_HUMAN	172000	559000		DPHGISHV	10199.4	2.5	DP_HGISHV	0
VAPRAKSV	37.68	826.502	8	-0.5	414.258	20.27		F1:2940	1	P11388|TOP2A_HUMAN				VAPRAKSV	11601.8	3	VA_PRAKSV	0
DGWTPLHV	37.55	923.45	8	0	462.732	72.47	274000	F3:13672	7	Q9H672|ASB7_HUMAN	21300000	6450000	274000	DGWTPLHV	23301.7	12	DGW_TPLHV	0
YGIKVKGV	37.5	862.528	8	0.5	432.271	33.69	259000	F1:7594	1	Q6P4F7|RHGBA_HUMAN	259000			YGIKVKGV	32430.9	36	YGI_KVKGV	0
TYVFLHTV	37.4	978.518	8	0	979.525	63.56	214000	F2:18302	5	Q53FV1|ORML2_HUMAN	1760000	18500000	341000	TYVFLHTV	18318.2	7	_TYVFLHTV	0
DAPVTGMV	37.34	788.374	8	1.3	789.382	61.7	145000	F1:17773	1	Q9UJY4|GGA2_HUMAN	145000			DAPVTGMV	16758.1	6	DAPVTGM_V	0
DNKKTRII	37.31	986.587	8	-1.1	494.3	23.69	962000	F1:4092	4	P0C0S8|H2A1_HUMAN:Q93077|H2A1C_HUMAN:Q6FI13|H2A2A_HUMAN:Q16777|H2A2C_HUMAN	4020000	15200000		DNKKTRII	34465.7	46	D_NKKTRII	0
HAAITAEI	37.31	824.439	8	0.8	825.447	42.12	133000	F1:10600	1	O95714|HERC2_HUMAN	133000			HAAITAEI	9422.5	2.5	HAAITA_EI	0
TKGTSSFG	37.25	783.376	8	0.3	784.384	23.27	521000	F2:3982	4	P61927|RL37_HUMAN		4020000	279000	TKGTSSFG	40394.8	90	_TKGTSSFG	0
HALVTPWL	37.19	935.523	8	-0.2	468.769	75.98	70300	F3:14341	1	O94822|LTN1_HUMAN			70300	HALVTPWL	16020.2	5.5	HALVT_PWL	0
MAHMASKE	37.19	903.394	8	0.3	452.705	20.3		F1:2951	1	P04406|G3P_HUMAN				MAHMASKE	21828.3	10	MAHMASKE_	0
IKMPKFNF	37.16	1023.56	8	-1.2	512.785	64.05	3000000	F3:12293	3	Q09666|AHNK_HUMAN			3000000	IKMPKFNF	28814.7	23	IKMPKFN_F	0
DAHLTKKL	37.13	924.539	8	-0.1	463.277	23.52		F2:4078	1	P55769|NH2L1_HUMAN				DAHLTKKL	29542	25	DA_HLTKKL	0
HAPSIIFM	37.11	914.468	8	0.2	458.242	70.25	113000	F2:20711	1	P62195|PRS8_HUMAN		113000		HAPSIIFM	22460.8	11	HAPSI_IFM	0
HSPFASEV	37.09	872.403	8	1.2	873.411	39.05	286000	F1:9518	2	O15417|TNC18_HUMAN	654000			HSPFASEV	27031.8	19	HS_PFASEV	0
SAYRVKTV	37.07	922.524	8	1.6	462.27	25.15	3070000	F2:4678	3	O95789|ZMYM6_HUMAN		3070000		SAYRVKTV	16002.7	5.5	SAY_RVKTV	0
DPGKIKRI	37.05	925.571	8	-0.1	463.793	22.91		F2:3845	1	Q9Y2P8|RCL1_HUMAN				DPGKIKRI	20452	8.5	DP_GKIKRI	0
DPGKIKRL	37.05	925.571	8	-0.1	463.793	22.91		F2:3845	1	P41235|HNF4A_HUMAN				DPGKIKRL	30153.7	27	DP_GKIKRL	0
DGYVKPQI	36.95	918.481	8	1	460.248	45.66	832000	F1:11894	1	P42229|STA5A_HUMAN	832000			DGYVKPQI	20648.4	9	DGYVK_PQI	0
DGDSIKKI	36.88	874.476	8	-0.4	438.245	26.29	302000	F2:5089	1	Q9P2I0|CPSF2_HUMAN		302000		DGDSIKKI	34070.4	44	DGDSI_KKI	0
SAAHVSRV	36.86	825.446	8	-0.3	413.73	20.49		F1:3018	1	P49005|DPOD2_HUMAN				SAAHVSRV	21113.5	9.5	SA_AHVSRV	0
DMLQVRKV	36.81	987.553	8	-0.1	494.784	37.68	2280000	F1:9019	1	Q8TAF3|WDR48_HUMAN	2280000			DMLQVRKV	30936.2	30	_DMLQVRKV	0
NSFKVPSI	36.8	890.486	8	-0.2	446.25	60	953000	F1:17156	1	Q9H3R0|KDM4C_HUMAN	953000			NSFKVPSI	22898.8	12	NSFKV_PSI	0
SAYSVRFV	36.79	927.481	8	-1.5	464.747	54.3	432000	F1:15043	1	Q14315|FLNC_HUMAN	432000			SAYSVRFV	15005.2	4.5	SAYSV_RFV	0
HAPSIVFI	36.59	882.496	8	2.2	883.506	70.87	98400	F3:13415	5	P62191|PRS4_HUMAN		14900000	521000	HAPSIVFI	8890.8	2.5	HA_PSIVFI	0
EAHRILYV	36.58	999.55	8	-0.9	500.782	39.85	1370000	F2:9864	1	Q68D06|SLN13_HUMAN:Q7Z7L1|SLN11_HUMAN		1370000		EAHRILYV	14661.3	4.5	EA_HRILYV	0
DVYILTKV	36.58	949.548	8	0.7	475.782	70.2	462000	F1:20737	2	O00410|IPO5_HUMAN	610000			DVYILTKV	23588.1	13	DVY_ILTKV	0
SAYRFSGV	36.55	885.434	8	-0.4	443.724	43.58	366000	F2:11207	1	Q8WYP5|ELYS_HUMAN		366000		SAYRFSGV	19515.3	8	SAY_RFSGV	0
DGPTAKKL	36.52	828.471	8	0	415.243	22.6	141000	F1:3717	2	P13010|XRCC5_HUMAN	141000	75700		DGPTAKKL	35374.7	55	DG_PTAKKL	0
APIVAHLW	36.34	905.512	8	-0.5	453.763	67.82	65600	F2:19851	1	P50416|CPT1A_HUMAN		65600		APIVAHLW	18226.4	7	API_VAHLW	0
NGYLGHVI	36.27	871.455	8	-0.2	436.735	52.27	4740000	F2:14325	2	Q68CR1|SE1L3_HUMAN	200000	4740000		NGYLGHVI	20015.7	8.5	NGY_LGHVI	0
VGSYVLKV	36.25	863.512	8	-0.2	432.763	53.05		F1:14568	1	O00443|P3C2A_HUMAN				VGSYVLKV	25277.1	15	VG_SYVLKV	0
DAPKSFTF	36.14	911.439	8	0.1	912.446	59.84	1230000	F1:17095	2	O43896|KIF1C_HUMAN	13300000			DAPKSFTF	22483.4	11	DA_PKSFTF	0
EAWKLLKV	36.14	985.596	8	2.9	493.807	57.28	241000000	F2:16094	11	O95235|KI20A_HUMAN		241000000	141000	EAWKLLKV	11352.2	3	EAW_KLLKV	0
HLYEQPKI	36.12	1026.55	8	0.6	514.283	35.46	4610000	F2:8292	1	Q12796|PNRC1_HUMAN		4610000		HLYEQPKI	18198.8	7	HLYEQ_PKI	0
NAPSSMMV	36.07	835.357	8	0.1	836.364	52.95	1380000	F1:14529	1	Q13485|SMAD4_HUMAN	1380000			NAPSSMMV	14248.6	4.5	NA_PSSMMV	0
DSAKTLAV	36.05	803.439	8	1	804.447	36.25	73500	F2:8577	2	P11388|TOP2A_HUMAN		336000		DSAKTLAV	32069.4	34	DS_AKTLAV	0
DPPDGIKV	36.01	839.439	8	-2.1	840.444	45.94	2530000	F1:11989	6	Q16763|UBE2S_HUMAN	60300000			DPPDGIKV	11036.9	3	DP_PDGIKV	0
DAPKAGQL	35.98	798.423	8	1.5	799.432	29.77	534000	F2:6289	4	P51532|SMCA4_HUMAN	1740000	2470000		DAPKAGQL	28312.5	22	DAPKAGQ_L	0
PDAKIRIF	35.92	958.56	8	-0.3	480.287	54.54	1500000	F1:15132	2	P27635|RL10_HUMAN:Q96L21|RL10L_HUMAN	1500000			PDAKIRIF	25193.6	15	_PDAKIRIF	0
DGFKSKIL	35.86	906.518	8	0.6	454.266	40.41	3540000	F2:10066	1	P52701|MSH6_HUMAN		3540000		DGFKSKIL	34518.6	47	DGF_KSKIL	0
DAFRLINA	35.83	918.492	8	0.1	919.5	67.5	128000	F1:19837	2	O00487|PSDE_HUMAN	2520000			DAFRLINA	30717.1	29	DAF_RLINA	0
QAPTVTMV	35.78	845.432	8	0.3	846.439	57.13	171000	F2:16037	2	P85037|FOXK1_HUMAN	2250000	171000		QAPTVTMV	10149.6	2.5	QA_PTVTMV	0
DAYRPVGL	35.65	889.466	8	0.1	445.74	52.4	151000000	F2:14363	6	O15534|PER1_HUMAN	2880000	157000000	216000	DAYRPVGL	23129.6	12	DAY_RPVGL	0
HAYTVQRL	35.57	986.53	8	-0.4	494.272	29.61	422000	F1:6156	1	O43747|AP1G1_HUMAN	422000			HAYTVQRL	13153.2	4	HAY_TVQRL	0
MNIKVPKI	35.56	941.573	8	0.5	471.794	52.01	251000	F1:14204	1	Q09666|AHNK_HUMAN	251000			MNIKVPKI	15000.7	4.5	MNI_KVPKI	0
PDDHARKI	35.53	950.493	8	-0.2	476.254	22.96	494000	F2:3864	1	Q96AE7|TTC17_HUMAN		494000		PDDHARKI	11955	3.5	_PDDHARKI	0
DPFRPALL	35.49	927.518	8	0.6	928.526	74.19	2090000	F2:22127	4	P57059|SIK1_HUMAN		41200000		DPFRPALL	11741.7	3	DPF_RPALL	0
DALKVTFL	35.47	905.522	8	-0.8	906.529	80.56	415000	F3:15664	5	Q9BWD3|F127B_HUMAN:A6ZKI3|F127A_HUMAN:Q17RB0|F127C_HUMAN		115000000	4430000	DALKVTFL	23424.8	12	DALKV_TFL	0
TAAFIRVV	35.43	875.523	8	-0.4	438.769	58.09	1270000	F1:16440	1	P43686|PRS6B_HUMAN	1270000			TAAFIRVV	16389.9	5.5	TAAFI_RVV	0
DSQKFVTV	35.4	922.476	8	-1.7	462.244	47.02		F1:12389	1	Q96JI7|SPTCS_HUMAN				DSQKFVTV	31413.2	32	DS_QKFVTV	0
NPPKVLFL	35.4	926.559	8	0	464.287	71.24	98500	F3:13473	3	P28331|NDUS1_HUMAN		1870000	98500	NPPKVLFL	14037	4	NP_PKVLFL	0
HSTIMPRL	35.37	953.512	8	0	477.763	39.6	5080000	F2:9771	1	P33991|MCM4_HUMAN		5080000		HSTIMPRL	31766.2	33	HS_TIMPRL	0
NGYTPLHI	35.36	913.466	8	-0.7	457.74	54.85	526000	F1:15250	2	P16157|ANK1_HUMAN:Q12955|ANK3_HUMAN:Q01484|ANK2_HUMAN	526000	342000		NGYTPLHI	17018.6	6	NGY_TPLHI	0
DSWQTHRI	35.36	1041.5	8	-0.7	521.756	33.06	1220000	F1:7381	2	Q93008|USP9X_HUMAN	1220000	151000		DSWQTHRI	23224.4	12	DSW_QTHRI	0
SAYRVKMV	35.29	952.516	8	-0.7	477.265	31.33	803000	F2:6853	1	Q5VZL5|ZMYM4_HUMAN		803000		SAYRVKMV	18364	7	SAY_RVKMV	0
FGPKALRI	35.28	900.554	8	-0.2	451.284	44.63	604000	F1:11521	1	Q8TAT5|NEIL3_HUMAN	604000			FGPKALRI	13049.9	4	FG_PKALRI	0
VAARMNEV	35.19	888.449	8	-0.6	445.231	29.64	390000	F2:6244	1	Q13813|SPTN1_HUMAN		390000		VAARMNEV	9556.2	2.5	VA_ARMNEV	0
HAFDGFEV	35.1	920.403	8	0.6	921.411	64.48	258000	F1:18784	3	Q96EX3|WDR34_HUMAN	2320000	311000		HAFDGFEV	10393.3	2.5	HAFDGF_EV	0
AELGIRHV	35.06	893.508	8	0	447.761	31.86	230000	F1:6969	1	Q16763|UBE2S_HUMAN	230000			AELGIRHV	30967	30	_AELGIRHV	0
DVYKFTNL	35.05	998.507	8	0.7	500.261	67.59	445000	F1:19871	1	Q16719|KYNU_HUMAN	445000			DVYKFTNL	29165.7	24	DVY_KFTNL	0
DGYTEPHI	34.93	930.408	8	1.1	466.212	48	303000	F1:12749	2	Q9P0L2|MARK1_HUMAN	303000	111000		DGYTEPHI	18305.1	7	DGYTE_PHI	0
DAYRSQRF	34.9	1041.5	8	-0.7	521.756	27.26	2440000	F1:5330	3	Q9NQW6|ANLN_HUMAN	2510000	410000		DAYRSQRF	19164	7.5	DAY_RSQRF	0
DGFKANLV	34.86	862.455	8	0.3	863.462	54.49	195000	F2:15126	2	P22307|NLTP_HUMAN		3040000		DGFKANLV	29450.1	25	DGF_KANLV	0
AYDGKDYI	34.77	943.429	8	-0.6	944.435	51.92		F2:14249	3	P18464|1B51_HUMAN:P30498|1B78_HUMAN:P30490|1B52_HUMAN:P30491|1B53_HUMAN:P30685|1B35_HUMAN:P10319|1B58_HUMAN:P30484|1B46_HUMAN:P30464|1B15_HUMAN:P30492|1B54_HUMAN:P30475|1B39_HUMAN:Q95365|1B38_HUMAN:P30462|1B14_HUMAN:Q29836|1B67_HUMAN:P30483|1B45_HUMAN:P30488|1B50_HUMAN:P30487|1B49_HUMAN:P18463|1B37_HUMAN:P10316|1A69_HUMAN:P05534|1A24_HUMAN:P01891|1A68_HUMAN:P18465|1B57_HUMAN:P04222|1C03_HUMAN:P30…	144000	2120000		AYDGKDYI	11457.1	3	_AYDGKDYI	0
AYDGKDYL	34.77	943.429	8	-0.6	944.435	51.92		F2:14249	3	P17693|HLAG_HUMAN:P13747|HLAE_HUMAN	144000	2120000		AYDGKDYL	23416.2	12	_AYDGKDYL	0
TAPRTVLL	34.76	869.533	8	0.7	435.774	56.03	11300000	F2:15655	49	P18464|1B51_HUMAN:P30498|1B78_HUMAN:P30490|1B52_HUMAN:P30491|1B53_HUMAN:P30685|1B35_HUMAN:P10319|1B58_HUMAN:P30484|1B46_HUMAN:P30464|1B15_HUMAN:P30483|1B45_HUMAN:P30488|1B50_HUMAN:P30487|1B49_HUMAN:P18465|1B57_HUMAN:P30479|1B41_HUMAN	63100000	3530000000	7550000	TAPRTVLL	20822.5	9	TA_PRTVLL	0
TGYNFQRV	34.74	983.482	8	2.3	492.75	42.05	161000	F2:10652	1	O43660|PLRG1_HUMAN		161000		TGYNFQRV	24080.9	13	TGY_NFQRV	0
DGYSGVEV	34.69	824.355	8	0.9	825.363	60.44		F1:17322	17	P23396|RS3_HUMAN	523000000	28400000	592000	DGYSGVEV	24390.5	14	DGYS_GVEV	0
DAWKSHGL	34.46	912.445	8	0.1	457.23	33.98	162000	F1:7700	1	O75293|GA45B_HUMAN	162000			DAWKSHGL	27179.4	19	DAW_KSHGL	0
DQYKFYSV	34.46	1048.49	8	1.1	1049.49	60.49	2720000	F1:17339	4	O00483|NDUA4_HUMAN	67400000			DQYKFYSV	27823	21	DQY_KFYSV	0
DGYMPREL	34.42	979.443	8	0.1	490.729	56.37	2980000	F2:15775	1	Q6PID8|KLD10_HUMAN		2980000		DGYMPREL	31072.8	31	DGY_MPREL	0
DSWKIVRV	34.33	1001.57	8	-1.3	501.789	52.56	1800000	F1:14400	1	A3KMH1|VWA8_HUMAN	1800000			DSWKIVRV	29140.1	24	DSWKI_VRV	0
DPLEVHLL	34.28	934.512	8	-1.2	468.263	79.85	202000	F2:23988	1	Q6P2Q9|PRP8_HUMAN		202000		DPLEVHLL	9185.2	2.5	DPLEV_HLL	0
IPRITIEM	34.26	971.547	8	0.3	486.781	70.38	355000	F3:13342	2	P11388|TOP2A_HUMAN		9950000	355000	IPRITIEM	9500	2.5	IPRIT_IEM	0
DSYVFLRV	34.24	997.523	8	-0.5	499.769	78.59	120000	F2:23604	1	Q9BRT9|SLD5_HUMAN		120000		DSYVFLRV	22301	11	DSYV_FLRV	0
SIYPAPQV	34.24	873.46	8	-0.1	874.467	62.45		F1:18052	2	Q9BQE3|TBA1C_HUMAN:Q71U36|TBA1A_HUMAN:P68363|TBA1B_HUMAN		2720000		SIYPAPQV	22071.9	11	SIYP_APQV	0
NAAIIMKI	34.19	872.515	8	0.2	437.265	60.94	36300	F3:11786	2	P60983|GMFB_HUMAN	7350000		36300	NAAIIMKI	13454.9	4	NAAIIM_KI	0
HSVTVPLV	34.15	850.491	8	1.1	851.5	54.51	546000	F2:15134	2	Q15906|VPS72_HUMAN		1910000		HSVTVPLV	24450	14	HS_VTVPLV	0
SVYKVLEV	34.02	935.533	8	1.1	936.541	58.3	52900	F1:16518	2	Q2PZI1|D19L1_HUMAN	1580000			SVYKVLEV	28388.3	22	SVYKV_LEV	0
DAFPVHRV	34	939.493	8	-0.3	940.5	35.72	108000	F1:8306	5	Q9P2N7|KLH13_HUMAN	53000000	8630000		DAFPVHRV	10025.4	2.5	DAFPV_HRV	0
HATVMNTL	33.96	885.438	8	1.9	886.447	39.58	47600	F1:9720	1	Q8N9N2|ASCC1_HUMAN	47600			HATVMNTL	19936	8	HATVM_NTL	0
DAFDHHKL	33.95	981.467	8	1.2	491.741	27.3	386000	F1:5342	1	Q8WVZ9|KBTB7_HUMAN	386000			DAFDHHKL	22897.5	12	DAFDH_HKL	0
DGHSFHNI	33.9	925.404	8	1	463.71	28.92	74400	F1:5908	2	Q86XX4|FRAS1_HUMAN	74400	90700		DGHSFHNI	28407	22	DGHS_FHNI	0
VMYKFLTV	33.84	999.546	8	1.1	500.781	72.71	358000	F3:13710	1	P51636|CAV2_HUMAN			358000	VMYKFLTV	15759.7	5	V_MYKFLTV	0
VAIKDKQV	33.62	899.544	8	1.4	450.78	23.88	459000	F2:4204	4	Q9UBU8|MO4L1_HUMAN	1000000	557000		VAIKDKQV	19670.7	8	VAI_KDKQV	0
DVYKQKKI	33.62	1020.6	8	0.4	511.306	22.24		F2:3601	2	Q07864|DPOE1_HUMAN		489000		DVYKQKKI	26400	17	DVYKQ_KKI	0
SAYEVIKL	33.6	921.517	8	-3	461.764	62.73	902000	F3:12108	9	P00338|LDHA_HUMAN:P07195|LDHB_HUMAN	179000000	3150000	902000	SAYEVIKL	20813	9	SAYEV_IKL	0
LGPKALFV	33.58	843.522	8	-0.5	422.768	62.94	1060000	F2:18085	2	Q9Y2A7|NCKP1_HUMAN	370000	1060000		LGPKALFV	17595.7	6.5	LG_PKALFV	0
DSWNVKEI	33.53	989.482	8	0.7	495.748	58.74	314000	F2:16586	1	Q9NPC7|MYNN_HUMAN		314000		DSWNVKEI	27517	20	DSWNV_KEI	0
PKNPEHFV	33.52	966.492	8	-0.3	484.253	37.8	156000	F2:9126	1	Q2TAY7|SMU1_HUMAN		156000		PKNPEHFV	21774.7	10	_PKNPEHFV	0
WALALRGI	33.47	898.539	8	0.3	450.277	78.3	81900	F3:14953	1	Q92621|NU205_HUMAN			81900	WALALRGI	8947.4	2.5	WALAL_RGI	0
SGVRQLEI	33.47	900.503	8	1	451.259	45.7	294000	F2:11976	1	P04035|HMDH_HUMAN		294000		SGVRQLEI	29108.6	24	SG_VRQLEI	0
DARTFYII	33.41	997.523	8	-0.3	998.53	80.8	179000	F3:15752	5	Q8IUR0|TPPC5_HUMAN		128000000	5010000	DARTFYII	12666.2	3.5	DAR_TFYII	0
VGFNVKNV	33.39	875.486	8	-1.5	438.75	46.39	17300000	F2:12221	1	P68104|EF1A1_HUMAN:Q05639|EF1A2_HUMAN		17300000		VGFNVKNV	25583.1	16	VGFNV_KNV	0
HAISVNHV	33.38	875.461	8	0.8	438.738	26.13	65800	F2:5029	1	Q70EL2|UBP45_HUMAN		65800		HAISVNHV	11323.8	3	HAISV_NHV	0
EQYYVRKV	33.35	1083.57	8	0	542.793	29.05	648000	F1:5958	1	Q8TD16|BICD2_HUMAN	648000			EQYYVRKV	28317.7	22	EQYYV_RKV	0
DSHPVLHV	33.34	902.461	8	-0.3	452.238	34.61	1200000	F1:7911	1	Q9BXW9|FACD2_HUMAN	1200000			DSHPVLHV	27259.8	19	DSHPV_LHV	0
AAFKLKEI	33.33	918.554	8	0	460.284	41.97	121000	F1:10543	1	Q9HCK8|CHD8_HUMAN	121000			AAFKLKEI	17922	6.5	_AAFKLKEI	0
EAFGWHAI	33.32	929.439	8	-0.6	465.727	65.3	713000	F2:18952	1	P29401|TKT_HUMAN		713000		EAFGWHAI	8964.6	2.5	EAF_GWHAI	0
DGKTNPKI	33.3	871.476	8	0.6	436.746	22.64	85200	F1:3729	1	Q9Y5J1|UTP18_HUMAN	85200			DGKTNPKI	33084.1	39	DG_KTNPKI	0
DAFKTAYF	33.29	961.455	8	0.1	962.462	66.03	78700	F1:19328	3	Q8N2U9|PQLC1_HUMAN	940000	49500		DAFKTAYF	19426.2	7.5	DAFKTA_YF	0
LGYTPYKV	33.25	939.506	8	0.8	470.761	49.14	4230000	F2:13232	2	P47897|SYQ_HUMAN	260000	4230000		LGYTPYKV	11384.7	3	LGY_TPYKV	0
DAPIGPHL	33.25	818.429	8	1.3	819.437	51.69	1340000	F2:14166	5	Q14152|EIF3A_HUMAN	6720000	37900000		DAPIGPHL	17522	6.5	DA_PIGPHL	0
DGPKGIFL	33.22	845.465	8	1.4	846.473	67.69	157000	F1:19899	2	Q14671|PUM1_HUMAN	2410000			DGPKGIFL	34297.9	45	DG_PKGIFL	0
TGFIFQKV	33.17	938.523	8	1.2	470.269	62.99	6960000	F2:18103	3	Q9BWH2|FUND2_HUMAN		6960000	200000	TGFIFQKV	24150.5	14	TGF_IFQKV	0
DGYRPSML	33.16	937.433	8	-1.1	469.723	52.9	2620000	F2:14528	1	Q8NDF8|PAPD5_HUMAN		2620000		DGYRPSML	31427.1	32	DGY_RPSML	0
TAWRILEV	33.15	986.555	8	0.8	494.285	75.36	303000	F3:14189	2	Q5VW36|FOCAD_HUMAN		613000	303000	TAWRILEV	10679.7	3	TAW_RILEV	0
NSFVAIKI	33.13	890.523	8	-1.3	446.268	66.02	146000	F1:19326	1	Q92575|UBXN4_HUMAN	146000			NSFVAIKI	23244.3	12	NSF_VAIKI	0
NMFEFKHI	33.12	1064.51	8	-1.6	533.262	54	340000	F2:14945	1	Q5TA45|INT11_HUMAN		340000		NMFEFKHI	22946.9	12	N_MFEFKHI	0
HAYIISYL	33.11	978.518	8	0	979.525	71.54	645000	F2:21172	2	Q9NZN4|EHD2_HUMAN:Q9H223|EHD4_HUMAN		2820000		HAYIISYL	11785.5	3.5	HAYIIS_YL	0
DMVKLVEV	33.1	931.505	8	-0.2	466.76	70.67		F1:20908	1	Q8TEW0|PARD3_HUMAN				DMVKLVEV	28954.7	24	_DMVKLVEV	0
DSYLEKQV	33.09	980.481	8	-2.7	491.247	42.57	95900	F1:10759	1	Q6P3X3|TTC27_HUMAN	95900			DSYLEKQV	29849.5	26	DSYLEKQ_V	0
NAAILKKV	33.07	855.554	8	0	428.784	28.52	1990000	F2:5863	2	P63208|SKP1_HUMAN	2120000	1990000		NAAILKKV	20988.3	9.5	NA_AILKKV	0
SAFKLRGL	33.04	890.534	8	0	446.274	43.86	165000	F1:11240	1	P56282|DPOE2_HUMAN	165000			SAFKLRGL	31524.5	32	SAFKL_RGL	0
IGYPMPTG	33.03	834.394	8	0.1	835.402	61.58	107000	F2:17596	1	P17844|DDX5_HUMAN		107000		IGYPMPTG	25362.9	16	IGYPM_PTG	0
TAAKIMGV	33.01	789.442	8	-2.5	395.727	39.96	568000	F1:9851	1	Q8WWY3|PRP31_HUMAN	568000			TAAKIMGV	23091.1	12	TAAKIMG_V	0
DSQILPKI	32.99	912.528	8	0.6	457.272	65.88	108000	F3:12553	7	Q02878|RL6_HUMAN	6920000	59100000	108000	DSQILPKI	27495.9	20	DS_QILPKI	0
NGFTGRKI	32.99	891.493	8	0	446.754	25.93	1120000	F1:4882	1	P30876|RPB2_HUMAN	1120000			NGFTGRKI	28675.7	23	NGF_TGRKI	0
LGYEINKV	32.96	934.512	8	1.7	468.264	47.61	4380000	F2:12665	1	P06858|LIPL_HUMAN		4380000		LGYEINKV	12798.1	3.5	LGYEI_NKV	0
DAFKDFVV	32.95	939.47	8	0.6	940.478	76.37	209000	F2:22916	2	P21583|SCF_HUMAN		5160000		DAFKDFVV	17948.9	6.5	DAFKDFV_V	0
SALKTTEI	32.93	861.481	8	1.2	862.489	34.79	327000	F1:7976	4	Q56NI9|ESCO2_HUMAN	4990000	16000000		SALKTTEI	16011.7	5.5	SALKT_TEI	0
SAYLTQQV	32.93	908.46	8	0.3	909.468	52.47	915000	F1:14367	1	Q6YHU6|THADA_HUMAN	915000			SAYLTQQV	9148.2	2.5	SAYLTQQ_V	0
IGWKLLSV	32.92	914.559	8	0.7	458.287	80.41	60400	F3:15610	1	Q8IWA4|MFN1_HUMAN			60400	IGWKLLSV	16527	5.5	IGW_KLLSV	0
DGFDEFKV	32.92	955.429	8	-1.4	478.721	71.66	203000	F1:21228	1	P29590|PML_HUMAN	203000			DGFDEFKV	29859.5	26	DGFDEF_KV	0
TGYKPLYI	32.9	953.522	8	-1.4	477.768	56.27	1310000	F1:15771	1	P14314|GLU2B_HUMAN	1310000			TGYKPLYI	19337.5	7.5	TGY_KPLYI	0
DAHELFHV	32.87	966.456	8	0	484.235	53.19	84500	F1:14622	1	Q70CQ3|UBP30_HUMAN	84500			DAHELFHV	15316.2	5	DAHELF_HV	0
MGPKGRTV	32.83	844.459	8	2.6	423.238	23.47	101000	F2:4059	1	P10809|CH60_HUMAN		101000		MGPKGRTV	21147.1	9.5	MG_PKGRTV	0
PEAFPALA	32.78	814.423	8	0.8	815.43	73.79	438000	F1:21941	1	Q8NC51|PAIRB_HUMAN	438000			PEAFPALA	30299.5	28	_PEAFPALA	0
HGMIMLRI	32.78	969.525	8	1.6	485.771	56.35	203000	F2:15769	1	P48444|COPD_HUMAN		203000		HGMIMLRI	20058	8.5	HGMIM_LRI	0
HAVPVLRV	32.76	889.55	8	-0.3	445.782	39.49	6940000	F2:9730	1	Q02388|CO7A1_HUMAN		6940000		HAVPVLRV	12702.2	3.5	HAVPV_LRV	0
NANRIPVI	32.75	895.524	8	-0.2	448.769	49.34	2240000	F2:13309	1	Q9NR09|BIRC6_HUMAN		2240000		NANRIPVI	12876.8	3.5	NA_NRIPVI	0
DIIRAPTI	32.68	897.528	8	0	449.772	64.79	607000	F2:18759	1	P28482|MK01_HUMAN		607000		DIIRAPTI	19598.7	8	_DIIRAPTI	0
EALKEPMV	32.65	915.473	8	-0.4	458.744	44.66	1050000	F2:11593	1	Q13813|SPTN1_HUMAN		1050000		EALKEPMV	11789.1	3.5	EALKE_PMV	0
DSVKVMTV	32.6	877.458	8	0.3	878.465	47.49	420000	F1:12564	3	P82663|RT25_HUMAN	3450000	53800		DSVKVMTV	30852	30	DS_VKVMTV	0
EALRLLEV	32.6	941.555	8	0.6	471.785	72.16	437000	F3:13615	5	P58107|EPIPL_HUMAN	358000	14900000	437000	EALRLLEV	11307.8	3	EAL_RLLEV	0
NPADLPKL	32.59	866.486	8	-0.9	434.25	52.85	1700000	F2:14508	1	P13639|EF2_HUMAN		1700000		NPADLPKL	14580.3	4.5	NPADL_PKL	0
SAIEMIKV	32.58	889.494	8	-0.2	445.754	61.33	2070000	F1:17652	1	Q9BZH6|WDR11_HUMAN	2070000			SAIEMIKV	18019.2	6.5	SAIEM_IKV	0
APKDYRQV	32.58	975.514	8	-0.5	488.764	23.1		F2:3915	2	P41002|CCNF_HUMAN		165000		APKDYRQV	24396.6	14	APKD_YRQV	0
HALGTPEV	32.57	822.423	8	1	823.432	35.96	591000	F1:8389	2	Q8WY36|BBX_HUMAN	1830000			HALGTPEV	12835.2	3.5	HAL_GTPEV	0
YALELQKL	32.54	976.559	8	-0.1	489.287	65.18	1030000	F1:19021	1	P05186|PPBT_HUMAN	1030000			YALELQKL	10759.7	3	YALEL_QKL	0
EAPKVFKM	32.53	948.51	8	-0.7	475.262	37.17	9980000	F2:8908	2	Q8IUX1|T126B_HUMAN		10300000		EAPKVFKM	26098.4	17	EA_PKVFKM	0
DLPKAFHV	32.5	925.502	8	-1.4	463.758	52.57	2540000	F1:14401	1	O15360|FANCA_HUMAN	2540000			DLPKAFHV	27791.1	21	_DLPKAFHV	0
SAFLAAHI	32.46	828.449	8	-0.8	415.232	57.86	236000	F1:16358	1	Q92600|RCD1_HUMAN	236000			SAFLAAHI	9622.1	2.5	SAF_LAAHI	0
SGYEAPRI	32.45	891.445	8	0.1	446.73	41.68	449000	F1:10447	2	O15534|PER1_HUMAN:P56645|PER3_HUMAN	449000	80900		SGYEAPRI	21211.5	9.5	SGY_EAPRI	0
DAYIQEHL	32.45	987.466	8	0.4	494.74	53.31	1170000	F2:14684	1	Q9Y6Y0|NS1BP_HUMAN		1170000		DAYIQEHL	16077.8	5.5	DAY_IQEHL	0
SAYAPARL	32.43	847.455	8	1.9	848.464	37.1	602000	F1:8803	3	P41002|CCNF_HUMAN	12900000	465000		SAYAPARL	18993.5	7.5	SAYAPA_RL	0
YGAEVRVI	32.39	905.497	8	-0.8	453.755	48.48	332000	F2:12991	1	Q9H765|ASB8_HUMAN		332000		YGAEVRVI	20356	8.5	YG_AEVRVI	0
HAALVSVF	32.35	842.465	8	0.3	843.472	62.05	94900	F1:17902	1	Q9H6R0|DHX33_HUMAN	94900			HAALVSVF	18484.4	7	HA_ALVSVF	0
SASYIPKI	32.33	877.491	8	-0.2	439.753	55.29	248000	F2:15422	1	O95835|LATS1_HUMAN		248000		SASYIPKI	17466.9	6	SA_SYIPKI	0
NGHVGLGV	32.31	751.398	8	1	752.406	34.85	88800	F1:8000	4	P15880|RS2_HUMAN	2280000	5820000		NGHVGLGV	32952	38	NG_HVGLGV	0
SSMQVPVI	32.27	859.447	8	1.5	860.456	76.23	180000	F1:22703	1	P57682|KLF3_HUMAN	180000			SSMQVPVI	20063.2	8.5	SSM_QVPVI	0
LKQAPLVH	32.25	904.549	8	-0.4	302.524	26.54	132000	F2:5175	2	P09496|CLCA_HUMAN		416000		LKQAPLVH	35857.5	55	LKQAPLVH_	0
FVQMMTAK	32.24	954.467	8	-0.6	478.24	40.95	267000	F2:10272	2	P62158|CALM_HUMAN	496000	267000		FVQMMTAK	33781.5	43	FVQMMTAK_	0
DAVRQSVV	32.21	872.472	8	0.8	873.48	31.68	74800	F2:6975	3	Q92616|GCN1_HUMAN	274000	444000		DAVRQSVV	16319.8	5.5	DA_VRQSVV	0
DSLYITKV	32.18	937.512	8	1.8	938.521	57.84	175000	F2:16280	2	Q6MZW2|FSTL4_HUMAN		1740000		DSLYITKV	29367.1	25	DSLYI_TKV	0
EALVVKKL	32.08	898.585	8	-0.3	450.3	34.06	292000	F1:7724	1	O60637|TSN3_HUMAN	292000			EALVVKKL	22742.5	12	EALVV_KKL	0
KGYESPEI	32.06	921.444	8	0.3	922.452	37.74	26700	F1:9042	1	Q9Y376|CAB39_HUMAN	26700			KGYESPEI	22653.3	11	KGYE_SPEI	0
DGYEPEPL	32.06	918.397	8	0.9	919.405	66.17	218000	F2:19256	1	Q07820|MCL1_HUMAN		218000		DGYEPEPL	30951	30	DGYEPEP_L	0
HAIVSTSV	32.04	812.439	8	2.7	813.449	34.45	54900	F2:7933	2	P62191|PRS4_HUMAN		98500		HAIVSTSV	10690.3	3	HAI_VSTSV	0
YGLKVWRI	32.03	1033.61	8	0.7	517.811	57.82	267000	F2:16274	2	P09001|RM03_HUMAN		267000	117000	YGLKVWRI	23523.6	13	YGLKVW_RI	0
SGNYATVI	31.96	823.408	8	1.5	824.416	57.23	560000	F1:16123	1	P62917|RL8_HUMAN	560000			SGNYATVI	28793.2	23	SGNY_ATVI	0
DNYRGPAV	31.95	890.425	8	-0.2	446.219	34.28	251000	F2:7875	2	Q9Y678|COPG1_HUMAN		251000		DNYRGPAV	27513.7	20	DNY_RGPAV	0
DSPHAVTV	31.92	824.403	8	0.8	825.411	33.04	47700	F2:7458	3	Q96DZ1|ERLEC_HUMAN	412000	1980000		DSPHAVTV	24213.6	14	DS_PHAVTV	0
HALVPKEI	31.9	905.533	8	1.2	453.774	35.04	1560000	F1:8056	1	Q96BY2|MOAP1_HUMAN	1560000			HALVPKEI	11608.2	3	HAL_VPKEI	0
DAFTIKTV	31.86	893.486	8	0.8	894.494	58.32	366000	F2:16439	1	Q9BYX4|IFIH1_HUMAN		366000		DAFTIKTV	12360.4	3.5	DAFTI_KTV	0
EAPEAPLL	31.85	838.444	8	-0.1	839.451	70.78	189000	F2:20897	1	Q8WUU4|ZN296_HUMAN		189000		EAPEAPLL	13015.9	4	EA_PEAPLL	0
SAIRIGHV	31.83	851.498	8	-0.7	426.756	31.11	466000	F1:6688	1	O76021|RL1D1_HUMAN	466000			SAIRIGHV	23333.2	12	SAIRIG_HV	0
EAPPISKV	31.81	839.475	8	1.2	840.484	34.61	78600	F2:7987	3	Q8IVF2|AHNK2_HUMAN	381000	1250000		EAPPISKV	13526.6	4	EAPPIS_KV	0
TSYKVIYV	31.74	971.533	8	-1.3	486.773	54.91	281000	F1:15271	1	Q9P2J5|SYLC_HUMAN	281000			TSYKVIYV	23832	13	TSYKV_IYV	0
DAIAVHVV	31.73	822.46	8	-1.2	412.237	54.62	793000	F1:15164	3	Q6ZNJ1|NBEL2_HUMAN	863000	216000		DAIAVHVV	11978.3	3.5	DAIAV_HVV	0
EAFQHRSV	31.73	972.478	8	-1.3	487.245	24.09	137000	F1:4228	2	P42226|STAT6_HUMAN	137000	1890000		EAFQHRSV	12266.9	3.5	EAF_QHRSV	0
DASLVFKV	31.72	877.491	8	-0.6	439.752	72.41		F1:21482	3	P61221|ABCE1_HUMAN	2530000			DASLVFKV	19732.3	8	DA_SLVFKV	0
DAYDMRKA	31.7	968.438	8	-2	485.226	25.58	1720000	F2:4833	1	P61599|NAA20_HUMAN		1720000		DAYDMRKA	31503.4	32	DAYDM_RKA	0
DNPPVSFV	31.67	873.423	8	1.1	874.432	78.07	174000	F2:23459	1	P61964|WDR5_HUMAN		174000		DNPPVSFV	28145.1	21	D_NPPVSFV	0
AQGQRKFQ	31.66	961.509	8	2.3	481.763	20.17	21000	F3:2814	1	Q9UNZ5|L10K_HUMAN			21000	AQGQRKFQ	40353.7	90	_AQGQRKFQ	0
HAWKANAI	31.66	909.482	8	-0.6	455.748	29.02	478000	F1:5948	1	O14818|PSA7_HUMAN	478000			HAWKANAI	9689.8	2.5	HAW_KANAI	0
DAWEPKVL	31.63	956.497	8	-1	957.503	66.27	378000	F1:19410	2	Q9HC36|MRM3_HUMAN	1860000			DAWEPKVL	19975.7	8	DAWEP_KVL	0
PKKEIHTV	31.62	950.555	8	-0.3	476.284	23.21	666000	F2:3959	1	Q15257|PTPA_HUMAN		666000		PKKEIHTV	15425.5	5	_PKKEIHTV	0
DAFNQEKV	31.6	949.451	8	-0.2	475.733	36.17	1610000	F2:8550	2	Q9NQY0|BIN3_HUMAN		1650000		DAFNQEKV	17382.3	6	DAFNQ_EKV	0
DGSRLIKV	31.59	886.524	8	0.2	887.531	35.32	289000	F1:8158	4	P62081|RS7_HUMAN	209000000			DGSRLIKV	33885.9	43	DG_SRLIKV	0
TATQTRTV	31.58	876.466	8	-0.4	439.24	21.3	345000	F1:3279	1	Q6P2Q9|PRP8_HUMAN	345000			TATQTRTV	17140.4	6	TA_TQTRTV	0
SAYRGWKV	31.56	965.508	8	1.1	483.762	33.95	1130000	F2:7768	1	Q8IZT6|ASPM_HUMAN		1130000		SAYRGWKV	20974.9	9	SAY_RGWKV	0
IGPRGLFV	31.55	857.512	8	-1.2	429.763	63.18	674000	F2:18169	1	O43462|MBTP2_HUMAN		674000		IGPRGLFV	20987.6	9.5	IG_PRGLFV	0
DAVRTKMV	31.55	918.496	8	-1.9	460.254	26.82	6690000	F2:5278	2	Q7L2H7|EIF3M_HUMAN	556000	6690000		DAVRTKMV	24394.8	14	DA_VRTKMV	0
DVFNTKSV	31.5	908.46	8	0.9	909.468	47.1	177000	F1:12419	1	Q96EU7|C1GLC_HUMAN	177000			DVFNTKSV	29085.6	24	DVFNT_KSV	0
ANVNIGSL	31.49	786.424	8	1.1	787.432	63.05	322000	F1:18271	1	P05386|RLA1_HUMAN	322000			ANVNIGSL	30542.4	29	_ANVNIGSL	0
VGYRVTQI	31.45	934.524	8	0.6	468.269	44.89	13300000	F2:11673	2	Q9UII4|HERC5_HUMAN		13500000		VGYRVTQI	12546.5	3.5	VGY_RVTQI	0
DGFRFDGV	31.38	911.414	8	0.3	456.714	67.97	2470000	F1:19974	2	Q04446|GLGB_HUMAN	2710000			DGFRFDGV	33776.4	43	DGF_RFDGV	0
IGYNPATV	31.38	833.428	8	-0.3	834.435	54.76	1220000	F1:15215	2	Q05639|EF1A2_HUMAN	1220000	142000		IGYNPATV	12558	3.5	IGYNPA_TV	0
DSRAFSTV	31.35	881.424	8	0.6	882.432	39.25	635000	F1:9594	4	Q9ULV3|CIZ1_HUMAN	10900000	4260000		DSRAFSTV	29156.2	24	DSRA_FSTV	0
DAYLQRHL	31.34	1014.52	8	0.2	508.27	36.12	911000	F1:8445	1	Q5EBL2|ZN628_HUMAN	911000			DAYLQRHL	16624.6	5.5	DAYLQ_RHL	0
HATIIPKV	31.34	877.538	8	0.5	439.777	36.72	2040000	F2:8750	1	P30153|2AAA_HUMAN		2040000		HATIIPKV	16579.5	5.5	HA_TIIPKV	0
DGYKPLEL	31.32	933.481	8	0.6	934.489	63.31	193000	F1:18360	1	Q53R41|FAKD1_HUMAN	193000			DGYKPLEL	31676	33	DGYKP_LEL	0
VGYYIFRV	31.31	1015.55	8	-0.6	508.781	76.28	2180000	F3:14399	1	Q9UBM7|DHCR7_HUMAN			2180000	VGYYIFRV	13758.5	4	VGYYIF_RV	0
DAFKTLFV	31.3	939.506	8	-1.5	470.76	80.79	346000	F2:24340	1	P08621|RU17_HUMAN		346000		DAFKTLFV	14006.9	4	DAFKT_LFV	0
SSYIVKNI	31.3	922.512	8	0.6	462.264	45.2	639000	F2:11789	1	Q9NW82|WDR70_HUMAN		639000		SSYIVKNI	26191.5	17	SSY_IVKNI	0
DAPKFRKV	31.25	959.555	8	1.8	480.786	24.13	426000	F2:4297	4	Q9BRG2|SH23A_HUMAN	137000	1020000		DAPKFRKV	24543	14	DA_PKFRKV	0
FGYKPSKI	31.24	938.523	8	0	470.269	33.19	822000	F2:7514	2	Q9BUY7|EFC11_HUMAN		1740000		FGYKPSKI	10053.2	2.5	FGY_KPSKI	0
DAPRAVFP	31.23	871.455	8	-0.4	872.462	53.38	1060000	F2:14712	2	P60709|ACTB_HUMAN:P63261|ACTG_HUMAN:Q6S8J3|POTEE_HUMAN:P68032|ACTC_HUMAN:P68133|ACTS_HUMAN:P63267|ACTH_HUMAN:P62736|ACTA_HUMAN:A5A3E0|POTEF_HUMAN:Q562R1|ACTBL_HUMAN	676000	1060000		DAPRAVFP	31112.8	31	DA_PRAVFP	0
INYKLKSV	31.22	963.575	8	0.2	482.795	32.69	192000	F1:7250	1	O96005|CLPT1_HUMAN	192000			INYKLKSV	25396.1	16	INY_KLKSV	0
DAEIIVKI	31.2	899.533	8	-1.8	450.773	70.04	405000	F1:20676	1	Q9UHX1|PUF60_HUMAN	405000			DAEIIVKI	16514.7	5.5	DA_EIIVKI	0
TAHLVSMI	31.18	870.463	8	0	436.239	56.07	184000	F1:15696	1	Q9P2Y5|UVRAG_HUMAN	184000			TAHLVSMI	9875	2.5	TA_HLVSMI	0
HAVRLQEI	31.17	964.545	8	0	483.28	32.81	1940000	F1:7291	1	A1L390|PKHG3_HUMAN:Q9ULL1|PKHG1_HUMAN	1940000			HAVRLQEI	12084.3	3.5	HA_VRLQEI	0
DAAIFRSL	31.11	891.481	8	-0.5	892.488	68.81	243000	F1:20252	2	Q99985|SEM3C_HUMAN	2980000			DAAIFRSL	22399.1	11	DA_AIFRSL	0
DQFTPVKI	31.09	946.512	8	0.3	947.52	61.83	106000	F2:17685	3	P52907|CAZA1_HUMAN	2130000	5570000		DQFTPVKI	24708	14	DQF_TPVKI	0
NAWNSPTL	31.06	901.429	8	0.5	902.437	65.84	178000	F2:19143	1	O60701|UGDH_HUMAN		178000		NAWNSPTL	13583.4	4	NAWN_SPTL	0
NPPVTIDV	31.05	853.455	8	1.8	854.463	67.93	32800	F2:19890	1	O94842|TOX4_HUMAN		32800		NPPVTIDV	9765.1	2.5	NP_PVTIDV	0
DGVKVPGI	30.98	783.449	8	0.2	392.732	57.46	264000	F2:16161	1	Q09666|AHNK_HUMAN		264000		DGVKVPGI	32579.7	37	DG_VKVPGI	0
DALRPSVV	30.93	855.481	8	1.1	856.49	46.08	1940000	F1:12039	4	Q92616|GCN1_HUMAN	38700000	1220000		DALRPSVV	16555.8	5.5	DAL_RPSVV	0
DSFENPVL	30.91	919.429	8	-0.4	920.436	78.71	425000	F1:23492	2	P12956|XRCC6_HUMAN	425000	274000		DSFENPVL	29558.6	25	DSFEN_PVL	0
TAVKLNEV	30.88	872.497	8	0.7	437.256	37.83	636000	F1:9077	1	Q9UHW9|S12A6_HUMAN	636000			TAVKLNEV	20783.7	9	TA_VKLNEV	0
DAHISSML	30.87	872.406	8	0.4	437.211	56.21	408000	F2:15722	1	Q14573|ITPR3_HUMAN		408000		DAHISSML	21872	10	DA_HISSML	0
YAKIDPSL	30.87	905.486	8	0.7	453.75	47.77	459000	F2:12726	1	P50416|CPT1A_HUMAN		459000		YAKIDPSL	19909	8	YA_KIDPSL	0
DAFRFENV	30.82	996.466	8	0	997.474	64.58	480000	F1:18816	2	P08243|ASNS_HUMAN	8490000			DAFRFENV	17328.2	6	DAF_RFENV	0
SGYPTIKI	30.81	877.491	8	-1.4	439.752	57.07	22700000	F1:16062	5	P13667|PDIA4_HUMAN	23000000	973000		SGYPTIKI	21868.5	10	SGYPT_IKI	0
SGYPTLKI	30.81	877.491	8	-1.4	439.752	57.07	22700000	F1:16062	5		23000000	973000		SGYPTLKI	20478.8	8.5	SGYPT_LKI	0
DGYVVKET	30.8	909.444	8	-0.3	455.729	32.25	91000	F1:7093	2	Q15418|KS6A1_HUMAN	91000	40000		DGYVVKET	38290.3	75	DGYVVKET_	0
DAIRTSEI	30.78	903.466	8	1.1	904.474	40.12	6230000	F2:9964	6	Q9BWL3|CA043_HUMAN	11000000	68900000		DAIRTSEI	14418.6	4.5	DAIRTS_EI	0
YAQVMRTV	30.74	966.496	8	1.3	484.256	38.38	1700000	F1:9274	1	Q9NNW7|TRXR2_HUMAN	1700000			YAQVMRTV	9014	2.5	YAQVM_RTV	0
PDKGQKLI	30.74	897.528	8	-0.5	449.771	33.82	606000	F1:7642	1	Q9UNY4|TTF2_HUMAN	606000			PDKGQKLI	14571.8	4.5	_PDKGQKLI	0
FVPPVFVV	30.74	902.527	8	0.9	903.535	81.48	4760000	F3:16027	1	O15427|MOT4_HUMAN			4760000	FVPPVFVV	12434.4	3.5	FVPPVFV_V	0
DALKEKVI	30.71	914.544	8	-0.5	458.279	34.61	32900000	F1:7909	3	P31153|METK2_HUMAN	33000000	601000		DALKEKVI	18073.1	6.5	DALKE_KVI	0
DSLSTTKI	30.66	863.46	8	-0.8	864.467	39.86	79400	F2:9869	1	Q9UQ84|EXO1_HUMAN		79400		DSLSTTKI	24896.1	15	DSLST_TKI	0
HAPLLSKV	30.65	863.523	8	0.7	432.769	31.63	1090000	F1:6879	1	Q9P2N2|RHG28_HUMAN	1090000			HAPLLSKV	14687.8	4.5	HA_PLLSKV	0
DAMKVAFL	30.61	893.468	8	0.7	894.476	76.32		F2:22897	2	O95751|LDOC1_HUMAN		1220000		DAMKVAFL	22332.1	11	DAMKVA_FL	0
DAFRDPAI	30.61	903.445	8	-0.9	452.729	54.03	25400000	F2:14956	3	Q99715|COCA1_HUMAN	695000	25400000		DAFRDPAI	13006.2	4	DAF_RDPAI	0
TAVKLNGV	30.58	800.476	8	-1.1	401.245	36.37	830000	F2:8621	3	Q9Y666|S12A7_HUMAN	334000	860000		TAVKLNGV	26168.8	17	TA_VKLNGV	0
WAKYMAEV	30.58	996.474	8	-0.3	499.244	53.4	431000	F1:14701	1	Q9BQ61|CS043_HUMAN	431000			WAKYMAEV	10913.7	3	WAKYMA_EV	0
AALIIHHV	30.57	872.523	8	0	437.269	33.17	61700	F1:7417	1	Q96ST3|SIN3A_HUMAN	61700			AALIIHHV	17040.5	6	_AALIIHHV	0
DPKVEQKI	30.57	955.534	8	0	478.774	26.67		F2:5224	1	Q9NQW6|ANLN_HUMAN				DPKVEQKI	9376.4	2.5	DPKVE_QKI	0
DGTFLRGV	30.56	863.45	8	-0.5	432.732	58.38	382000	F2:16465	1	Q6ZRI6|CO039_HUMAN		382000		DGTFLRGV	36483.7	60	DG_TFLRGV	0
DAFRDVGI	30.55	891.445	8	0.2	446.73	64.04	3660000	F2:18476	1	Q9UER7|DAXX_HUMAN		3660000		DAFRDVGI	19596.2	8	DAF_RDVGI	0
DAYTVQQL	30.52	936.455	8	-0.2	937.462	64.23	5560000	F1:18696	3	Q13616|CUL1_HUMAN	5560000	943000		DAYTVQQL	13515	4	DAYTVQQ_L	0
MTVLLHEV	30.5	940.505	8	-0.7	471.26	59.8	1080000	F1:17078	1	Q92504|S39A7_HUMAN	1080000			MTVLLHEV	15910.1	5	MT_VLLHEV	0
NGFRLISV	30.49	904.513	8	-0.6	453.264	66.51	398000	F2:19374	1	P58005|SESN3_HUMAN		398000		NGFRLISV	28675.4	23	NGF_RLISV	0
IAPNVTVM	30.49	843.452	8	0.6	844.46	62.66	263000	F2:17988	1	Q9Y2X3|NOP58_HUMAN		263000		IAPNVTVM	13097.7	4	IA_PNVTVM	0
DGKSLVSV	30.48	803.439	8	0.7	804.447	45.33	392000	F2:11841	4	P08238|HS90B_HUMAN	1240000	1780000		DGKSLVSV	32579	37	DGKSL_VSV	0
EGTIILHI	30.46	894.518	8	0	448.266	68.7	271000	F1:20210	1	Q9NVI1|FANCI_HUMAN	271000			EGTIILHI	24498.2	14	EG_TIILHI	0
MESTPKVL	30.45	903.473	8	-1.8	904.479	45.68	62700	F2:11970	3	Q96JB1|DYH8_HUMAN	543000	1120000		MESTPKVL	26405.7	18	ME_STPKVL	0
NAGLAKVV	30.4	770.465	8	1.3	771.473	36.15	93800	F1:8457	1	Q12789|TF3C1_HUMAN	93800			NAGLAKVV	23075.9	12	NA_GLAKVV	0
DGKRFQNV	30.4	962.493	8	0	482.254	25.14	664000	F2:4674	1	P14625|ENPL_HUMAN		664000		DGKRFQNV	34385.2	46	DG_KRFQNV	0
GPFRTITV	30.4	889.502	8	-0.4	445.758	54.21	4310000	F1:15008	2	P26358|DNMT1_HUMAN	4310000			GPFRTITV	10244.4	2.5	GPF_RTITV	0
DAAEIRLV	30.4	885.492	8	0.3	886.5	59.46	3820000	F2:16847	4	P19338|NUCL_HUMAN	1150000	51700000	68200	DAAEIRLV	18997.2	7.5	DAAEI_RLV	0
DGIVSKNF	30.39	878.45	8	1.4	879.458	46.84		F1:12323	2	P63220|RS21_HUMAN		102000		DGIVSKNF	34150.5	45	DGI_VSKNF	0
DMLKTVKI	30.39	946.552	8	1	474.284	50.56	1060000	F2:13754	1	Q8N6R0|MET13_HUMAN		1060000		DMLKTVKI	29300.7	25	D_MLKTVKI	0
SGYIHLSI	30.38	888.471	8	0.1	445.243	65.36	157000	F1:19087	1	P82279|CRUM1_HUMAN	157000			SGYIHLSI	21958.3	11	SGYIH_LSI	0
DAYKQVKL	30.37	963.539	8	-0.1	482.777	34.16	4450000	F1:7752	1	Q92813|IOD2_HUMAN	4450000			DAYKQVKL	18585.1	7	DAYKQ_VKL	0
DGVRMEEI	30.37	947.438	8	-0.2	474.726	50.31	535000	F2:13661	1	P14923|PLAK_HUMAN		535000		DGVRMEEI	32655.6	37	DG_VRMEEI	0
HAFQPSKL	30.36	926.497	8	-0.4	464.256	29.56	448000	F1:6140	1	O94966|UBP19_HUMAN	448000			HAFQPSKL	17212.7	6	HAF_QPSKL	0
TAAVFNAV	30.35	791.418	8	0.5	792.425	62.49	232000	F2:17925	1	Q01581|HMCS1_HUMAN		232000		TAAVFNAV	14048.7	4.5	TA_AVFNAV	0
DAIRVTKT	30.32	902.519	8	-0.3	452.266	24.38	728000	F1:4332	2	Q9BZH6|WDR11_HUMAN	728000	286000		DAIRVTKT	34505.2	47	DAIRVTKT_	0
VSPKVRKV	30.31	911.592	8	-1.1	304.871	20.47	72400	F1:3009	1	P18124|RL7_HUMAN	72300			VSPKVRKV	31765.6	33	VS_PKVRKV	0
SGFSQPVI	30.27	833.428	8	1	834.436	65.64	427000	F2:19075	1	P98082|DAB2_HUMAN		427000		SGFSQPVI	17062.1	6	SGFSQ_PVI	0
NSYVSPRI	30.22	934.487	8	0	468.251	41.53	20000000	F1:10395	5	Q9H992|MARH7_HUMAN	20500000	4490000		NSYVSPRI	17337.6	6	NSY_VSPRI	0
DVYKVETI	30.19	965.507	8	-0.9	483.76	54.76	1050000	F2:15223	1	P16066|ANPRA_HUMAN		1050000		DVYKVETI	23998.7	13	DVYKV_ETI	0
EALRILHM	30.13	981.543	8	0.2	491.779	53.09	92500	F1:14582	1	Q8N201|INT1_HUMAN	92500			EALRILHM	21004.6	9.5	EAL_RILHM	0
DAGKIKQV	30.11	857.497	8	0.2	429.756	22.77	394000	F2:3791	2	Q15750|TAB1_HUMAN	1320000	394000		DAGKIKQV	30667.9	29	DAGKIKQ_V	0
HGLEMRTI	30.07	955.491	8	-0.2	478.753	35.97	275000	F2:8479	1	Q9NQC1|JADE2_HUMAN		275000		HGLEMRTI	22527.5	11	HGLEM_RTI	0
SATKQPSI	30	830.45	8	0.4	416.232	26.72		F2:5240	2	O94782|UBP1_HUMAN				SATKQPSI	17290	6	SATKQ_PSI	0
EARAFNRI	29.97	975.525	8	-0.7	488.769	29.05	807000	F1:5959	1	Q9UHX1|PUF60_HUMAN	807000			EARAFNRI	13316.9	4	EARA_FNRI	0
DGYRLDEI	29.96	979.461	8	0.5	490.738	62.21	1110000	F2:17821	1	Q8IW50|F219A_HUMAN		1110000		DGYRLDEI	25873.5	16	DGY_RLDEI	0
DARVAITI	29.96	857.497	8	-0.2	858.504	61.31	346000	F2:17499	1	O60291|MGRN1_HUMAN		346000		DARVAITI	12818.8	3.5	DAR_VAITI	0
DAFINPHL	29.93	925.466	8	0.6	926.474	65.91		F1:19285	2	Q8NI60|ADCK3_HUMAN	2180000			DAFINPHL	16737	5.5	DAF_INPHL	0
DGFKISTL	29.92	879.47	8	1.3	880.479	67.37		F1:19793	2	Q27J81|INF2_HUMAN		35500		DGFKISTL	31238.6	31	DGFKIS_TL	0
DGIVHIAV	29.85	822.46	8	-0.3	412.237	64.83	3840000	F2:18777	2	Q9Y2U8|MAN1_HUMAN	80100	3840000		DGIVHIAV	29759.5	26	DGIVH_IAV	0
DPPKTHVT	29.84	893.461	8	-0.6	447.737	20.33	288000	F1:2961	1	P18464|1B51_HUMAN:P30498|1B78_HUMAN:P30490|1B52_HUMAN:P30491|1B53_HUMAN:P30685|1B35_HUMAN:P10319|1B58_HUMAN:P30484|1B46_HUMAN:P30464|1B15_HUMAN:P30492|1B54_HUMAN:P30475|1B39_HUMAN:Q95365|1B38_HUMAN:P30462|1B14_HUMAN:Q29836|1B67_HUMAN:P30483|1B45_HUMAN:P30488|1B50_HUMAN:P30487|1B49_HUMAN:P18463|1B37_HUMAN:P18465|1B57_HUMAN:P30486|1B48_HUMAN:Q31610|1B81_HUMAN:P01889|1B07_HUMAN:P30480|1B42_HUMAN:P30…	288000			DPPKTHVT	27758.3	20	DPPKTHVT_	0
HPIVVPGL	29.84	830.501	8	0	416.258	61.68		F1:17766	4	Q12789|TF3C1_HUMAN	407000			HPIVVPGL	11525.8	3	HPIVV_PGL	0
NAPDVNYV	29.83	890.413	8	1.4	891.422	52.22	871000	F1:14278	1	Q13098|CSN1_HUMAN	871000			NAPDVNYV	17596.5	6.5	NA_PDVNYV	0
VVPAALKV	29.82	795.522	8	0	398.768	48.04	2840000	F2:12827	2	P40429|RL13A_HUMAN		2920000		VVPAALKV	21808	10	VV_PAALKV	0
AALLISHI	29.81	836.512	8	-0.5	419.263	63.22	102000	F1:18328	1	Q9Y4F1|FARP1_HUMAN	102000			AALLISHI	11994.1	3.5	_AALLISHI	0
AALLLSHI	29.81	836.512	8	-0.5	419.263	63.22	102000	F1:18328	1		102000			AALLLSHI	10590.2	3	_AALLLSHI	0
HAAKLLEV	29.81	879.518	8	1.3	440.767	35.24	794000	F2:8211	2	O95373|IPO7_HUMAN:O15397|IPO8_HUMAN		794000		HAAKLLEV	16719.1	5.5	HA_AKLLEV	0
SGYAPLSV	29.76	792.402	8	1.3	793.41	65.23	318000	F1:19037	2	Q96AX1|VP33A_HUMAN	318000	10400000		SGYAPLSV	24400.6	14	SGYA_PLSV	0
DMYSSPYL	29.75	974.405	8	1.3	975.414	80.75	324000	F1:24170	1	Q9Y4C2|TCAF1_HUMAN	324000			DMYSSPYL	24780	15	DMYS_SPYL	0
DSPIGKVV	29.7	813.46	8	0	407.737	48.41	301000	F1:12902	1	Q9Y6N9|USH1C_HUMAN	301000			DSPIGKVV	30026	27	DS_PIGKVV	0
MAAAMPLA	29.68	774.377	8	0.7	775.385	63.79	47300	F2:18382	1	Q969N2|PIGT_HUMAN		47300		MAAAMPLA	11343	3	MAAAM_PLA	0
DAFGHRKL	29.67	942.504	8	-0.5	472.259	25.16	821000	F1:4619	1	Q86V97|KBTB6_HUMAN	821000			DAFGHRKL	28160	22	DAFGH_RKL	0
HSYLSRLI	29.65	987.55	8	1.1	494.783	50.61	387000	F1:13699	1	Q9UNE7|CHIP_HUMAN	387000			HSYLSRLI	20498.1	9	HSY_LSRLI	0
DAYEHTQM	29.62	993.386	8	0.4	497.701	30.81	198000	F2:6663	1	Q9UHQ4|BAP29_HUMAN		198000		DAYEHTQM	16933.8	6	DAYEH_TQM	0
HGLVINII	29.6	877.538	8	0.3	878.546	75.75	113000	F2:22682	2	P21359|NF1_HUMAN		345000		HGLVINII	21698.5	10	HGLVI_NII	0
EAQRALVV	29.58	884.508	8	0.5	885.516	37.58	283000	F1:8983	2	Q8N2R8|FA43A_HUMAN	5600000			EAQRALVV	14192	4.5	EA_QRALVV	0
MSTLLREI	29.58	961.527	8	0.3	481.771	62.58	317000	F1:18099	2	Q9UBT7|CTNL1_HUMAN	317000			MSTLLREI	17697.7	6.5	MS_TLLREI	0
DTMKVLGV	29.56	861.463	8	-0.2	431.739	62.88	2140000	F2:18063	1	Q96A65|EXOC4_HUMAN		2140000		DTMKVLGV	31952.4	34	DTMKV_LGV	0
QQYRALTV	29.52	977.529	8	-0.7	489.772	40.97	533000	F1:10210	2	Q13885|TBB2A_HUMAN:Q9BVA1|TBB2B_HUMAN:Q9BUF5|TBB6_HUMAN	533000	74900		QQYRALTV	21407	9.5	QQY_RALTV	0
SGLEVHKI	29.51	881.497	8	-1.3	441.755	30.32	194000	F1:6408	1	Q9Y597|KCTD3_HUMAN	194000			SGLEVHKI	30903.8	30	SGLEV_HKI	0
DAIFIKAI	29.49	889.527	8	-0.2	890.534	75.17	76600	F1:22361	3	Q12933|TRAF2_HUMAN	758000	279000		DAIFIKAI	14108.2	4.5	DAIFI_KAI	0
DANRDYKI	29.49	993.488	8	-0.7	497.751	29.13	759000	F2:6070	1	Q9Y217|MTMR6_HUMAN		759000		DANRDYKI	23357	12	DA_NRDYKI	0
QAIKGMHI	29.48	896.49	8	-0.3	449.252	32.21	1000000	F1:7082	1	P18621|RL17_HUMAN	1000000			QAIKGMHI	12836.1	3.5	QAI_KGMHI	0
HAFKISKI	29.47	942.565	8	-0.5	472.29	30.27	14700000	F2:6469	3	Q969X6|CIR1A_HUMAN	4590000	93800000		HAFKISKI	9979	2.5	HAFKIS_KI	0
DAVHFRVL	29.43	955.524	8	-0.4	478.769	53.41	1010000	F1:14706	1	Q9H583|HEAT1_HUMAN	1010000			DAVHFRVL	23103.4	12	DA_VHFRVL	0
TAFRFHEV	29.43	1005.5	8	-1.4	503.758	38.65	10400000	F1:9370	1	Q0IIM8|TBC8B_HUMAN	10400000			TAFRFHEV	10258.4	2.5	TAF_RFHEV	0
NAMVLVNV	29.43	858.463	8	0.6	859.471	78.03	156000	F1:23287	1	Q9UBM7|DHCR7_HUMAN	156000			NAMVLVNV	10587.2	3	NAMVLVN_V	0
DGKFEKTI	29.42	936.492	8	1.1	469.254	29.5	564000	F2:6200	2	P61964|WDR5_HUMAN		564000		DGKFEKTI	32655.2	37	DGKFE_KTI	0
DALVTKNL	29.38	872.497	8	1.2	873.505	46.26	229000	F1:12107	1	P22087|FBRL_HUMAN	229000			DALVTKNL	23775.4	13	DALVT_KNL	0
YGKILPRV	29.38	944.581	8	0.7	473.298	38.19	49800	F2:9265	1	Q8WYP5|ELYS_HUMAN		49800		YGKILPRV	25535.3	16	YG_KILPRV	0
DASKAVEI	29.35	831.434	8	0.8	832.442	39.19	102000	F2:9621	2	Q14966|ZN638_HUMAN		983000		DASKAVEI	14595.3	4.5	DA_SKAVEI	0
NSPEGLKV	29.35	842.45	8	2	843.459	34.45	46200	F2:7935	3	Q14517|FAT1_HUMAN	619000	1290000		NSPEGLKV	30095.3	27	NS_PEGLKV	0
DVPTAKII	29.3	855.506	8	1.8	856.515	55.43	49700	F2:15472	2	P31939|PUR9_HUMAN		1040000		DVPTAKII	23953	13	DV_PTAKII	0
DPPSPSVL	29.29	810.412	8	0.7	811.42	63.61	64000	F1:18464	1	Q12796|PNRC1_HUMAN	64000			DPPSPSVL	12568.7	3.5	DP_PSPSVL	0
HAGKVWLI	29.26	922.539	8	0.4	462.277	49.69	1400000	F2:13442	1	O14730|RIOK3_HUMAN		1400000		HAGKVWLI	22140.8	11	HA_GKVWLI	0
APLKVHKI	29.24	904.586	8	-0.1	453.3	24.48		F1:4371	1	Q13505|MTX1_HUMAN				APLKVHKI	10001.9	2.5	APL_KVHKI	0
DALAKVFV	29.24	861.496	8	-0.2	431.755	68.57	118000	F1:20162	1	Q13033|STRN3_HUMAN	118000			DALAKVFV	15387.8	5	DALAK_VFV	0
SAMRLKSV	29.23	890.501	8	-1.4	446.257	27.37	72400	F1:5367	1	Q8IZU8|DSEL_HUMAN	72400			SAMRLKSV	23068.1	12	SAM_RLKSV	0
NGFKSHLI	29.22	914.497	8	2	458.257	33.88	6880000	F2:7745	1	Q9UBB4|ATX10_HUMAN		6880000		NGFKSHLI	25804.7	16	NGF_KSHLI	0
PPLKFMSV	29.21	917.505	8	-0.1	459.76	63.91	312000	F2:18429	1	P52597|HNRPF_HUMAN		312000		PPLKFMSV	9058.3	2.5	_PPLKFMSV	0
FGYKGLKI	29.2	924.543	8	-0.4	463.279	49.78	262000	F1:13419	1	O14929|HAT1_HUMAN	262000			FGYKGLKI	9138.1	2.5	FGY_KGLKI	0
NARMPEKV	29.18	943.491	8	-0.6	472.752	24.78	467000	F2:4543	1	P84098|RL19_HUMAN		467000		NARMPEKV	25455	16	NAR_MPEKV	0
HALLIVTV	29.16	864.543	8	1	865.552	69.54		F2:20459	4	Q9BVG8|KIFC3_HUMAN	752000	318000		HALLIVTV	9457.1	2.5	HALLIV_TV	0
YGHKLPVI	29.14	925.538	8	-0.6	463.776	40.03	443000	F1:9879	1	Q9UNX4|WDR3_HUMAN	443000			YGHKLPVI	18428.3	7	YG_HKLPVI	0
DGIKVVKV	29.12	856.538	8	-1.7	429.276	36.43	37300000	F1:8555	1	Q9BVX2|T106C_HUMAN	37300000			DGIKVVKV	33373.9	41	DGIKV_VKV	0
DGFLPITL	29.12	874.48	8	0.3	875.487	81.54	3400000	F3:16051	1	Q6PKG0|LARP1_HUMAN			3400000	DGFLPITL	29114.3	24	DGF_LPITL	0
DAYQNAEL	29.11	922.403	8	2	923.412	53.83	186000	F1:14865	1	Q13614|MTMR2_HUMAN	186000			DAYQNAEL	19112	7.5	DAY_QNAEL	0
DAFKIATL	29.08	877.491	8	-0.5	439.752	71.89	16700000	F1:21311	2	Q9HCJ5|ZSWM6_HUMAN	16700000		165000	DAFKIATL	18625.6	7	DAFKIA_TL	0
KPFDLKSV	29.07	932.533	8	0.9	467.274	41.59	10000000	F2:10492	2	Q9Y678|COPG1_HUMAN	130000	10000000		KPFDLKSV	11036.6	3	KPFDL_KSV	0
VSYLFSHV	29.04	950.486	8	-0.9	476.25	62.61	1120000	F2:17969	1	P11908|PRPS2_HUMAN:P60891|PRPS1_HUMAN:P21108|PRPS3_HUMAN		1120000		VSYLFSHV	12369.9	3.5	VSY_LFSHV	0
DMRQTVAV	29.04	918.459	8	-0.2	460.237	42.26	801000	F2:10731	1	P68104|EF1A1_HUMAN:Q05639|EF1A2_HUMAN		801000		DMRQTVAV	29878.9	26	_DMRQTVAV	0
VGGHVLYV	29.04	842.465	8	0	422.24	47	755000	F2:12448	1	Q9P1Z0|ZBTB4_HUMAN		755000		VGGHVLYV	27219.7	19	VG_GHVLYV	0
SAPRILNV	29.03	868.513	8	0.4	435.264	49.89		F2:13510	2	Q9H9H5|MA6D1_HUMAN				SAPRILNV	21246.9	9.5	SA_PRILNV	0
QAPAVDVV	29.02	797.428	8	2	798.437	54.19	177000	F1:15000	1	Q8NI36|WDR36_HUMAN	177000			QAPAVDVV	14426.7	4.5	QA_PAVDVV	0
DGPRVFRV	29.01	944.519	8	1.4	473.267	40.44	4470000	F1:10018	4	Q9Y285|SYFA_HUMAN	4470000	227000000	620000	DGPRVFRV	33419.8	41	DG_PRVFRV	0
DADYAIKI	29	907.465	8	-0.8	454.739	62.51	21700000	F2:17933	1	Q15427|SF3B4_HUMAN		21700000		DADYAIKI	15145.2	5	DA_DYAIKI	0
EAHRIQQI	28.98	993.535	8	1.6	497.776	25.8	186000	F2:4913	1	Q14254|FLOT2_HUMAN		186000		EAHRIQQI	10951.9	3	EAHRIQQ_I	0
IAKLMPLL	28.98	897.572	8	-0.3	449.793	76.75	55200	F2:23040	2	Q9NZN4|EHD2_HUMAN		55200	311000	IAKLMPLL	13308.4	4	IA_KLMPLL	0
DGYPALKV	28.97	861.46	8	0.1	431.737	56.66	1550000	F2:15869	2	Q8IX03|KIBRA_HUMAN		1550000		DGYPALKV	21834.7	10	DGYP_ALKV	0
DGIKELEI	28.96	915.491	8	1.9	916.5	65.77	165000	F2:19119	4	Q15021|CND1_HUMAN	9780000	7100000		DGIKELEI	30020.5	27	DGIKE_LEI	0
EALKVRVL	28.96	926.591	8	0.6	464.303	42.43	682000	F2:10799	1	Q9H871|RMD5A_HUMAN		682000		EALKVRVL	23565.1	13	EALKV_RVL	0
DGHLPIEI	28.94	892.465	8	0.3	893.473	72.81	608000	F1:21621	6	P43490|NAMPT_HUMAN	18800000	317000	129000	DGHLPIEI	28262.9	22	DG_HLPIEI	0
DSPGSLKI	28.9	815.439	8	0.7	816.447	47.29	53600	F2:12552	3	Q8IWB1|IPRI_HUMAN	46500000	53600		DSPGSLKI	26548.9	18	DS_PGSLKI	0
EQYVTKTV	28.84	966.502	8	-1	484.258	31.24	1030000	F2:6820	1	Q9H583|HEAT1_HUMAN		1030000		EQYVTKTV	22052.4	11	EQYVT_KTV	0
TAPLGFSV	28.84	790.423	8	0.8	791.43	79.23	141000	F1:23641	1	Q9H816|DCR1B_HUMAN	141000			TAPLGFSV	13500.3	4	TA_PLGFSV	0
TPPVVLRL	28.84	893.57	8	0.9	894.578	65.25	218000	F1:19048	5	P06748|NPM_HUMAN	29100000	1230000	179000	TPPVVLRL	9779.1	2.5	TP_PVVLRL	0
DGVAVLKV	28.84	799.48	8	-0.6	400.747	58.22	28000000	F2:16400	3	P10809|CH60_HUMAN		30400000		DGVAVLKV	30577.8	29	DGVAV_LKV	0
NGKKLMTV	28.84	889.505	8	-0.9	445.76	26.81	210000	F1:5174	1	P46782|RS5_HUMAN	210000			NGKKLMTV	33797.6	43	NGKKL_MTV	0
HAVLLVKV	28.83	877.575	8	-0.4	439.795	44.25	146000	F2:11449	1	Q14807|KIF22_HUMAN		146000		HAVLLVKV	16289	5.5	HA_VLLVKV	0
QGYEAPGV	28.83	819.376	8	1.5	820.385	46.08	222000	F1:12037	1	O75934|SPF27_HUMAN	222000			QGYEAPGV	24841.4	15	QGY_EAPGV	0
AAMPVLKV	28.83	827.494	8	-1.2	414.754	57.67	330000	F1:16284	1	Q9NZC9|SMAL1_HUMAN	330000			AAMPVLKV	11938.7	3.5	_AAMPVLKV	0
DAFTDSAI	28.78	838.371	8	0.6	839.379	70.32	101000	F2:20737	1	Q99700|ATX2_HUMAN		101000		DAFTDSAI	12105.2	3.5	DAF_TDSAI	0
DMPVVITV	28.76	872.468	8	1	873.476	81.31	16500000	F1:24386	1	Q13423|NNTM_HUMAN	16500000			DMPVVITV	21310.9	9.5	_DMPVVITV	0
DSVRLLAV	28.74	871.513	8	-0.6	436.763	65.76	1600000	F2:19116	4	P30153|2AAA_HUMAN	11800000	1600000	58000	DSVRLLAV	31171.4	31	DS_VRLLAV	0
NGFTPLHI	28.73	897.471	8	0	449.743	63.88	128000	F2:18417	3	P16157|ANK1_HUMAN:Q12955|ANK3_HUMAN:Q01484|ANK2_HUMAN	1080000	128000		NGFTPLHI	20015.7	8.5	NGF_TPLHI	0
NAIKVNNV	28.68	870.492	8	-0.3	436.253	31.03	1630000	F1:6658	3	Q14527|HLTF_HUMAN	1630000	9330000		NAIKVNNV	19546.2	8	NAIKV_NNV	0
TNAEVLKV	28.68	872.497	8	0.2	437.256	41.33	714000	F1:10331	1	P60660|MYL6_HUMAN	714000			TNAEVLKV	29262.1	24	_TNAEVLKV	0
ESWKISKI	28.62	989.555	8	-0.8	495.784	43.21	256000	F1:10998	1	Q13613|MTMR1_HUMAN	256000			ESWKISKI	22775.2	12	ESWKIS_KI	0
ASSPHLQV	28.62	837.434	8	0.8	419.725	35.07	62900	F1:8066	1	Q86TG7|PEG10_HUMAN	62900			ASSPHLQV	23182	12	_ASSPHLQV	0
DGKVSVHV	28.59	839.45	8	-1.6	420.732	28.89	51300	F2:5993	1	P49327|FAS_HUMAN		51300		DGKVSVHV	32548	37	DG_KVSVHV	0
ALDKIRLI	28.59	940.607	8	-0.3	471.311	53.28	5060000	F2:14671	1	P14625|ENPL_HUMAN		5060000		ALDKIRLI	17661.1	6.5	_ALDKIRLI	0
DTFDLQRI	28.58	1006.51	8	0.9	504.262	69.33	1290000	F1:20425	2	Q13454|TUSC3_HUMAN	1360000			DTFDLQRI	22005.9	11	DTFDLQ_RI	0
HSPKVNLV	28.54	892.513	8	-0.6	447.264	29.38	1260000	F1:6076	1	Q9UKT7|FBXL3_HUMAN	1260000			HSPKVNLV	30705.8	29	HS_PKVNLV	0
DGLTVHLV	28.54	852.471	8	0.6	853.478	66.88	126000	F1:19625	3	Q9UMX0|UBQL1_HUMAN	1310000	89600		DGLTVHLV	27987.2	21	DGL_TVHLV	0
DAIVVRKM	28.53	930.532	8	-0.6	466.273	32.02	438000	F1:7027	1	Q14997|PSME4_HUMAN	438000			DAIVVRKM	27649.5	20	DAIVV_RKM	0
ISPWLLRV	28.51	982.596	8	0.9	492.306	80.46	62600	F3:15627	1	P24928|RPB1_HUMAN			62600	ISPWLLRV	18462.8	7	IS_PWLLRV	0
TALKVLEI	28.5	885.553	8	0.7	886.561	66.57	188000	F1:19518	3	Q5GLZ8|HERC4_HUMAN	7030000	498000		TALKVLEI	9961.8	2.5	TAL_KVLEI	0
DGFRQDSI	28.49	936.43	8	-0.4	469.222	41.77	3110000	F1:10474	1	Q9NTJ5|SAC1_HUMAN	3110000			DGFRQDSI	26387.7	17	DGF_RQDSI	0
NSALVLKV	28.47	842.523	8	-0.7	422.268	54.32	4440000	F2:15063	3	P06400|RB_HUMAN	210000	4720000		NSALVLKV	29898.3	26	NS_ALVLKV	0
HGVKLTTV	28.44	853.502	8	-0.8	427.758	29		F1:5939	1	Q16775|GLO2_HUMAN				HGVKLTTV	29358.5	25	HG_VKLTTV	0
LRNVSTGD	28.42	860.435	8	1.8	431.226	23.24	67900	F3:3267	1	P13645|K1C10_HUMAN			67900	LRNVSTGD	40194.2	90	_LRNVSTGD	0
DVYKARNV	28.4	963.514	8	0	482.764	25.3	70400	F2:4733	1	Q9Y4K4|M4K5_HUMAN		70400		DVYKARNV	29478.8	25	DVY_KARNV	0
SGPVVAMV	28.39	758.4	8	1	759.408	64.35	187000	F2:18594	1	Q13232|NDK3_HUMAN		187000		SGPVVAMV	31509.8	32	SGPVVAM_V	0
SARDVPVV	28.39	841.466	8	0.3	842.473	36.46	347000	F1:8567	3	P47712|PA24A_HUMAN	11800000	1120000		SARDVPVV	20233.7	8.5	SARDV_PVV	0
PVGKVLKV	28.38	838.564	8	-0.6	420.289	37.93	256000	F2:9174	1	O95071|UBR5_HUMAN		256000		PVGKVLKV	15264.8	5	_PVGKVLKV	0
FVRHILSG	28.36	927.529	8	-0.2	464.772	31.14	1210000	F1:6701	1	P60660|MYL6_HUMAN	1210000			FVRHILSG	33760.3	42	FVRHI_LSG	0
PKKDPVKI	28.35	923.58	8	1	462.798	26	417000	F1:4903	1	Q9ULC4|MCTS1_HUMAN	417000			PKKDPVKI	17412.4	6	_PKKDPVKI	0
HAAYVHVI	28.32	908.487	8	0.4	455.251	34.25	278000	F2:7868	1	Q13393|PLD1_HUMAN		278000		HAAYVHVI	9089.1	2.5	HA_AYVHVI	0
HAIKSVKI	28.32	894.565	8	0	448.29	25.11	1550000	F1:4604	3	P53618|COPB_HUMAN	1550000	4080000		HAIKSVKI	13616.5	4	HAI_KSVKI	0
DGYAVKEL	28.31	893.449	8	-0.8	447.732	47.42	758000	F1:12541	1	Q96AJ1|CLUA1_HUMAN	758000			DGYAVKEL	31640.7	33	DGYAV_KEL	0
DQTKILVV	28.3	914.544	8	1.3	915.552	59.69	186000	F2:16937	2	P36952|SPB5_HUMAN		3040000		DQTKILVV	31919.5	34	DQTKI_LVV	0
DPVVINKV	28.27	882.518	8	0.2	442.266	45.16	210000	F1:11705	1	Q96C10|DHX58_HUMAN	210000			DPVVINKV	8896.2	2.5	DPVVI_NKV	0
TGPKGVKI	28.26	798.496	8	-0.2	400.255	26.22	439000	F2:5064	1	Q63HR2|TNS2_HUMAN		439000		TGPKGVKI	30251.1	28	TG_PKGVKI	0
HSYSPRAI	28.25	929.472	8	-0.4	465.743	26.81	4040000	F1:5175	2	P28070|PSB4_HUMAN	4040000	151000		HSYSPRAI	22317.4	11	HSYS_PRAI	0
DSFSEPRI	28.23	949.45	8	0.6	950.458	53.09	742000	F2:14604	2	Q9NRF8|PYRG2_HUMAN		18700000		DSFSEPRI	21594.5	10	DSFSE_PRI	0
WPPKVLGL	28.21	908.548	8	0.8	455.282	76.72	718000	F3:14501	4	Q5JPI9|MET10_HUMAN			718000	WPPKVLGL	11427.9	3	WP_PKVLGL	0
DGIVIVKV	28.19	841.527	8	-0.2	421.771	67.71	42300	F3:12834	3	P17029|ZKSC1_HUMAN	5090000	15800000	42300	DGIVIVKV	29234.5	24	DGIVI_VKV	0
FAGLVPRL	28.19	871.528	8	0	436.771	69.36	212000	F2:20391	1	Q9Y6C9|MTCH2_HUMAN		212000		FAGLVPRL	13081	4	FA_GLVPRL	0
DARFETQV	28.15	964.461	8	-0.3	483.238	42.77	2570000	F1:10836	1	Q14789|GOGB1_HUMAN	2570000			DARFETQV	20975.1	9	DARFE_TQV	0
AGHVVPTI	28.15	792.449	8	-0.6	397.232	42.62	212000	F1:10781	1	Q14008|CKAP5_HUMAN	212000			AGHVVPTI	13349.2	4	_AGHVVPTI	0
DASLLKKV	28.12	872.533	8	1	437.274	37.25	13900000	F1:8858	1	Q9UBB4|ATX10_HUMAN	13900000			DASLLKKV	23074.6	12	DA_SLLKKV	0
DMIILPEM	28.11	960.466	8	-1.2	961.472	81.5	6760000	F3:16036	1	P62841|RS15_HUMAN			6760000	DMIILPEM	28944.7	24	_DMIILPEM	0
DAVRMQQL	28.09	959.486	8	-1	480.75	45.07	370000	F1:11672	1	Q96EN9|CS060_HUMAN	370000			DAVRMQQL	24280.2	14	DAVRMQQ_L	0
NPVRIISV	28.08	896.544	8	-0.3	449.279	52.99	154000	F2:14564	2	Q29RF7|PDS5A_HUMAN		154000		NPVRIISV	9891.1	2.5	NP_VRIISV	0
DGTTPLHI	28.07	852.434	8	-0.8	427.224	53.69	5090000	F1:14810	1	P19838|NFKB1_HUMAN	5090000			DGTTPLHI	26729.1	18	DG_TTPLHI	0
DAKEIQIV	28.07	914.507	8	1.4	915.516	53.18	354000	F1:14619	2	Q96TA2|YMEL1_HUMAN	354000			DAKEIQIV	17713.2	6.5	DAKEIQ_IV	0
TGNKILRI	28.06	913.571	8	1.3	457.793	34.19	3990000	F2:7847	3	P62277|RS13_HUMAN	69800	3990000		TGNKILRI	30903.1	30	TGNKI_LRI	0
DAKELKQI	28.04	943.534	8	-0.5	472.774	29.61		F2:6233	1	Q99715|COCA1_HUMAN				DAKELKQI	21616.1	10	DAKELKQ_I	0
EGPRAVFV	27.99	873.471	8	-1.8	437.742	47.3	1770000	F2:12556	2	P19532|TFE3_HUMAN		1770000		EGPRAVFV	25531.7	16	EG_PRAVFV	0
DAPRADEI	27.97	885.419	8	1.6	886.428	34.76	253000	F2:8036	1	Q9H501|ESF1_HUMAN		253000		DAPRADEI	14656.5	4.5	DA_PRADEI	0
EAPAAGLF	27.95	774.391	8	0.1	775.399	72.45	339000	F2:21510	2	P04843|RPN1_HUMAN	283000	339000		EAPAAGLF	18394.2	7	EAPAAGL_F	0
DAPNPSLI	27.93	825.423	8	0.4	826.431	68.14	941000	F2:19966	3	Q9NVP2|ASF1B_HUMAN	2120000	941000		DAPNPSLI	11975.2	3.5	DA_PNPSLI	0
TQFLPRTI	27.92	974.555	8	-0.3	488.284	59.05	12500000	F1:16794	3	Q5EBL8|PDZ11_HUMAN	12500000	158000		TQFLPRTI	23461	13	TQF_LPRTI	0
SAFDTSQV	27.86	853.382	8	-0.1	854.389	51.11	841000	F2:13960	2	Q13813|SPTN1_HUMAN	5700000	841000		SAFDTSQV	12369.9	3.5	SAFDTSQ_V	0
EMYQPSAV	27.85	923.406	8	0.8	924.414	51.78	229000	F1:14126	1	Q92769|HDAC2_HUMAN	229000			EMYQPSAV	21218.4	9.5	E_MYQPSAV	0
DGATILKL	27.84	829.491	8	-0.7	415.752	67.94	53200	F3:12866	6	Q99832|TCPH_HUMAN:P17987|TCPA_HUMAN	9350000	12500000	53200	DGATILKL	34210.8	45	DGATI_LKL	0
TAISTIVV	27.83	802.48	8	-0.1	803.487	73.47	8290000	F2:21860	3	Q7Z6Z7|HUWE1_HUMAN	500000	8290000		TAISTIVV	10127.4	2.5	TAIST_IVV	0
DATLGKLI	27.81	829.491	8	0.6	830.499	65.99	39000	F2:19192	2	P78549|NTH_HUMAN		310000		DATLGKLI	17648.3	6.5	DA_TLGKLI	0
DGVSLMRV	27.8	875.453	8	0.3	438.734	60.38	735000	F2:17178	2	P24928|RPB1_HUMAN	127000	735000		DGVSLMRV	31567.8	32	DGVSL_MRV	0
SGPRALEI	27.79	841.466	8	1.6	421.741	43.88		F2:11314	1	P54098|DPOG1_HUMAN				SGPRALEI	28067.6	21	SG_PRALEI	0
VGPLGSTI	27.78	742.423	8	-0.6	743.429	64.85	15200000	F2:18781	4	Q15038|DAZP2_HUMAN	554000	15200000	77700	VGPLGSTI	15634.7	5	VG_PLGSTI	0
NASTVRTV	27.77	846.456	8	-0.3	424.235	24.34		F2:4374	2	Q969U6|FBXW5_HUMAN	512000			NASTVRTV	16496.7	5.5	NA_STVRTV	0
PFLSEKSV	27.76	905.486	8	-0.6	453.75	44.98	755000	F2:11706	1	Q70SY1|CR3L2_HUMAN		755000		PFLSEKSV	11840.8	3.5	_PFLSEKSV	0
LGMKLSEI	27.74	889.494	8	-0.1	445.754	60.67	512000	F1:17406	1	Q9UIG0|BAZ1B_HUMAN	512000			LGMKLSEI	14995.5	4.5	LGMKLS_EI	0
DAHRFEKI	27.73	1014.52	8	-1.5	339.182	26.65	857000	F1:5121	1	Q5VZM2|RRAGB_HUMAN	857000			DAHRFEKI	21238.9	9.5	DA_HRFEKI	0
VATITKTV	27.72	831.507	8	1.4	832.515	31.65	63100	F2:6963	3	P57740|NU107_HUMAN		943000		VATITKTV	11444.9	3	VA_TITKTV	0
NSFTVSSV	27.7	839.403	8	0.6	840.41	57.33	92100	F2:16112	2	Q00341|VIGLN_HUMAN	1090000	92100		NSFTVSSV	25091.3	15	NSF_TVSSV	0
DIYLPTHI	27.7	970.512	8	-1.6	486.263	76.08		F1:22646	1	O95819|M4K4_HUMAN				DIYLPTHI	18708.8	7	DIY_LPTHI	0
EAFLGREV	27.69	919.476	8	-0.1	460.745	51.84		F2:14222	1	Q96D15|RCN3_HUMAN				EAFLGREV	12201.1	3.5	EAF_LGREV	0
HSFISNAV	27.69	873.434	8	-0.4	437.724	44.3	121000	F1:11402	2	Q14204|DYHC1_HUMAN	121000	52100		HSFISNAV	25767.6	16	HSF_ISNAV	0
WAKKMTEI	27.66	1005.53	8	1.4	503.774	33.73	52300	F2:7691	1	Q9NTJ3|SMC4_HUMAN		52300		WAKKMTEI	10916.5	3	WAKKM_TEI	0
KAWKALEI	27.66	957.565	8	0.7	479.79	46.13	2830000	F1:12057	1	P35573|GDE_HUMAN	2830000			KAWKALEI	13734.2	4	KAW_KALEI	0
SSFITKII	27.65	907.538	8	1.3	454.777	70.47	190000	F2:20785	1	Q9C0D5|TANC1_HUMAN		190000		SSFITKII	27040	19	SSFIT_KII	0
SAPAVLEI	27.64	798.449	8	-0.1	799.456	77.25	4350000	F1:23055	2	O14977|AZIN1_HUMAN	4350000	849000		SAPAVLEI	12246.3	3.5	SA_PAVLEI	0
DLYRVLGV	27.64	933.528	8	-0.6	934.535	80.58	183000	F2:24258	4	Q8WXX5|DNJC9_HUMAN	856000	2890000		DLYRVLGV	31301.2	31	DLY_RVLGV	0
WAAGALGV	27.64	743.397	8	-0.2	744.404	73		F1:21684	1	Q8WTV0|SCRB1_HUMAN				WAAGALGV	12101.4	3.5	WA_AGALGV	0
HGLTVPLI	27.61	848.512	8	-0.5	849.519	71.46	1030000	F2:21142	4	O15342|VA0E1_HUMAN		4700000	68700	HGLTVPLI	18236.3	7	HGL_TVPLI	0
DGVEANYI	27.61	879.397	8	1.4	880.406	64.87	798000	F1:18916	1	O75533|SF3B1_HUMAN	798000			DGVEANYI	26397.7	17	DG_VEANYI	0
DAYLPLRL	27.57	959.544	8	-0.3	960.551	80.98	1720000	F2:24409	2	P28340|DPOD1_HUMAN		46300000		DAYLPLRL	16445.2	5.5	DAY_LPLRL	0
SGFHSRTI	27.56	903.456	8	-1	452.735	25.62	59100	F2:4850	1	O76071|CIAO1_HUMAN		59100		SGFHSRTI	27056.1	19	SGF_HSRTI	0
HGLKVVEI	27.55	893.533	8	-0.3	447.774	41.05	349000	F2:10310	1	Q9P243|ZFAT_HUMAN		349000		HGLKVVEI	27117.7	19	HGLKV_VEI	0
DSHGEPTI	27.54	854.377	8	0.7	428.196	34.25	720000	F2:7866	2	Q9Y2A7|NCKP1_HUMAN	117000	720000		DSHGEPTI	27993.3	21	DSHGE_PTI	0
DGGGVLRV	27.52	771.424	8	-2.6	386.718	45.98	1750000	F1:12005	2	Q8NCR0|B3GL2_HUMAN	1970000			DGGGVLRV	35698.4	55	DG_GGVLRV	0
NGHLFTTI	27.5	901.466	8	-1.1	451.74	54.66	443000	F1:15178	1	Q92974|ARHG2_HUMAN	443000			NGHLFTTI	22803.6	12	NG_HLFTTI	0
DAFPHKRL	27.49	982.535	8	0	492.275	26.41	295000	F1:5042	1	O43542|XRCC3_HUMAN	295000			DAFPHKRL	22172.2	11	DAFPH_KRL	0
TAYSPAVL	27.43	820.433	8	2.6	821.442	62.6	337000	F2:17965	1	Q9H6X5|CS044_HUMAN		337000		TAYSPAVL	11667.1	3	TAYSPAV_L	0
DAERALAV	27.4	843.445	8	-0.6	422.729	42.43	484000	F2:10796	1	Q9NX74|DUS2L_HUMAN		484000		DAERALAV	18324.3	7	DA_ERALAV	0
EGYSVREV	27.33	937.451	8	0.2	469.733	36.36	818000	F1:8531	1	Q5T011|SZT2_HUMAN	818000			EGYSVREV	24382.6	14	EGYSV_REV	0
DSLIKATI	27.32	859.501	8	-1.5	430.757	60.13	41600	F2:17094	1	P0C0S5|H2AZ_HUMAN:Q71UI9|H2AV_HUMAN		41600		DSLIKATI	25820.6	16	DSLIKA_TI	0
DGVALLKV	27.31	813.496	8	-0.6	407.755	67.45	140000	F2:19718	2	Q9H6R4|NOL6_HUMAN	1210000	140000		DGVALLKV	30285.1	28	DGVAL_LKV	0
TAPTALGI	27.29	742.423	8	0.6	743.43	63.85	2440000	F2:18405	1	O75970|MPDZ_HUMAN		2440000		TAPTALGI	10216.4	2.5	TA_PTALGI	0
TGYMPLTV	27.27	880.437	8	-0.3	881.443	79.45	751000	F1:23705	1	O75976|CBPD_HUMAN	751000			TGYMPLTV	15374.2	5	TGY_MPLTV	0
DAFLFNEL	27.26	967.465	8	0.4	968.473	81.5	44300000	F3:16035	1	Q9Y230|RUVB2_HUMAN			44300000	DAFLFNEL	17073.6	6	DAF_LFNEL	0
DGGDLPSV	27.26	758.345	8	-2.1	759.35	62.07	81800	F2:17776	1	Q9NYY3|PLK2_HUMAN		81800		DGGDLPSV	34122.4	44	DGGDL_PSV	0
IGPLVKTI	27.23	839.548	8	-1.3	420.781	53.61	389000	F2:14798	1	P28331|NDUS1_HUMAN		389000		IGPLVKTI	16572.7	5.5	IG_PLVKTI	0
DAVRIVHI	27.22	921.54	8	-0.6	461.777	45.94	49900000	F2:12065	2	P46736|BRCC3_HUMAN	741000	49900000		DAVRIVHI	15168.8	5	DA_VRIVHI	0
TATYLPEV	27.22	892.454	8	-0.4	893.461	72.49	88100	F2:21524	2	Q9Y4X0|AMMR1_HUMAN:Q6DCA0|AMERL_HUMAN	111000	88100		TATYLPEV	13700.1	4	TA_TYLPEV	0
MGPVVHEV	27.21	866.432	8	-1.3	434.223	37.98	595000	F1:9132	1	O95613|PCNT_HUMAN	595000			MGPVVHEV	14421.1	4.5	MG_PVVHEV	0
DSILLTHI	27.2	910.512	8	0.4	456.264	74.27	78900	F1:22084	1	P46821|MAP1B_HUMAN	78900			DSILLTHI	23764.6	13	DSI_LLTHI	0
VGVAFPHI	27.18	838.47	8	0.5	420.243	67.86		F2:19866	1	P13010|XRCC5_HUMAN				VGVAFPHI	12948.5	3.5	VG_VAFPHI	0
DATLIGKV	27.15	815.475	8	3.7	816.486	53.06	239000	F1:14574	1	Q9C0D5|TANC1_HUMAN	239000			DATLIGKV	23905.9	13	DATLIG_KV	0
RAPESRVV	27.12	912.514	8	0.6	457.265	22.79	421000	F1:3779	2	Q9BVQ7|SPA5L_HUMAN	421000	944000		RAPESRVV	23910	13	RA_PESRVV	0
DALLQSDV	27.11	859.429	8	0.6	860.437	66.47	744000	F1:19484	1	Q15149|PLEC_HUMAN	744000			DALLQSDV	14317.7	4.5	DALLQSD_V	0
DAKTTITV	27.11	847.465	8	0.2	848.472	40.51	160000	F2:10102	2	Q9NST1|PLPL3_HUMAN		666000		DAKTTITV	18690	7	DA_KTTITV	0
EAPRALSL	27.09	855.481	8	-0.8	428.748	47.03	915000	F2:12458	1	Q4VC44|FWCH1_HUMAN		915000		EAPRALSL	16752.3	5.5	EA_PRALSL	0
NVPKVLVV	27.08	866.559	8	0.1	867.566	56.61	152000	F2:15850	4	Q99715|COCA1_HUMAN	3260000	4700000		NVPKVLVV	27573.3	20	NV_PKVLVV	0
TVYGGVMY	27.06	888.405	8	-0.2	889.412	64.73	347000	F2:18737	2	Q9P2N7|KLH13_HUMAN	121000	347000		TVYGGVMY	32286	35	TVY_GGVMY	0
HPSFLKEV	27.05	955.513	8	1.4	478.764	38.53	521000	F2:9372	1	Q9UBW7|ZMYM2_HUMAN		521000		HPSFLKEV	9157.1	2.5	HP_SFLKEV	0
EAYSPQGL	27.04	863.403	8	-0.4	864.409	52.57	412000	F1:14403	1	O14548|COX7R_HUMAN	412000			EAYSPQGL	14483.1	4.5	EAYSPQG_L	0
NAPNIPKL	27.04	865.502	8	-0.4	866.509	50.57	231000	F2:13758	2	Q9NRP0|OSTC_HUMAN		6220000		NAPNIPKL	24297.8	14	NA_PNIPKL	0
YAEVMRLV	27.02	979.516	8	1	490.766	64.11	288000	F1:18654	1	O43681|ASNA_HUMAN	288000			YAEVMRLV	8972.5	2.5	YA_EVMRLV	0
HGKDLPSV	27.01	851.45	8	0.5	426.733	28.08	425000	F2:5711	1	O15020|SPTN2_HUMAN		425000		HGKDLPSV	31585.3	32	HGKDL_PSV	0
DASKVVTV	27	817.455	8	0.4	818.462	37.46	33400	F2:9016	2	O75083|WDR1_HUMAN		383000		DASKVVTV	17460.9	6	DA_SKVVTV	0
VVVSLPKV	26.99	839.548	8	0.5	420.781	61.8	2520000	F1:17809	1	Q09666|AHNK_HUMAN	2520000			VVVSLPKV	22852.5	12	VVVSL_PKV	0
IGAVVATV	26.98	728.443	8	-0.2	729.45	59.5	2250000	F3:11516	11	P18464|1B51_HUMAN:P30498|1B78_HUMAN:P30490|1B52_HUMAN:P30491|1B53_HUMAN:P30685|1B35_HUMAN:P10319|1B58_HUMAN:P30484|1B46_HUMAN:P30464|1B15_HUMAN:P30492|1B54_HUMAN:P30483|1B45_HUMAN:P30488|1B50_HUMAN:P30487|1B49_HUMAN:P18463|1B37_HUMAN	290000000	27000000	2250000	IGAVVATV	18496.2	7	IGAVVA_TV	0
DAAIVRIM	26.98	887.49	8	-0.2	444.752	64.78	2360000	F2:18757	1	Q13620|CUL4B_HUMAN		2360000		DAAIVRIM	24115.8	13	DA_AIVRIM	0
NAFKGNQI	26.97	890.461	8	1	891.469	30.57	96800	F2:6577	2	O15126|SCAM1_HUMAN	497000	96800		NAFKGNQI	13555.8	4	NAF_KGNQI	0
TAVLLLRI	26.94	897.601	8	-0.8	449.808	80.02	9910000	F3:15463	1	P49368|TCPG_HUMAN			9910000	TAVLLLRI	10469.4	3	TA_VLLLRI	0
DAVVLHGV	26.9	808.444	8	-2.9	405.228	50.03	247000	F1:13510	1	Q9UKA2|FBXL4_HUMAN	247000			DAVVLHGV	22120.5	11	DA_VVLHGV	0
DSQRVLYI	26.89	992.529	8	-0.9	497.271	61.26	1040000	F2:17483	2	Q96Q05|TPPC9_HUMAN	506000	1040000		DSQRVLYI	28715.1	23	DS_QRVLYI	0
DGVVVQVM	26.88	845.432	8	0.1	846.439	75.81	905000	F2:22706	1	Q13283|G3BP1_HUMAN:Q9UN86|G3BP2_HUMAN		905000		DGVVVQVM	32770.3	38	DGVVVQV_M	0
AAPQVQQV	26.86	839.45	8	0.4	840.458	36.28	298000	F2:8591	2	Q12772|SRBP2_HUMAN	245000	298000		AAPQVQQV	9037.5	2.5	_AAPQVQQV	0
SAFKLLEV	26.85	905.522	8	-1.4	453.768	72.64	5300000	F2:21576	3	Q9UI43|MRM2_HUMAN		5690000		SAFKLLEV	17724.9	6.5	SAF_KLLEV	0
DVMKPLQI	26.83	942.521	8	0.5	472.268	67.57	38700	F1:19866	1	P61221|ABCE1_HUMAN	38700			DVMKPLQI	24821.6	15	DVMKPLQ_I	0
VAKVEPAV	26.82	811.48	8	1.1	812.489	31.28	457000	F2:6835	2	Q9P2E9|RRBP1_HUMAN		11400000		VAKVEPAV	14500.1	4.5	VAKVE_PAV	0
SGMKIGRI	26.81	860.49	8	-0.6	431.252	31.99	256000	F1:7015	2	P62263|RS14_HUMAN	256000	419000		SGMKIGRI	32259.1	35	SGMKIG_RI	0
DAFKAIKT	26.79	892.502	8	-0.6	447.258	32.74	1140000	F1:7267	1	P41970|ELK3_HUMAN	1140000			DAFKAIKT	33835.7	43	DAFKAIKT_	0
DGFRVVKL	26.77	932.544	8	-0.3	467.279	51.63	13900000	F1:14069	2	O43865|SAHH2_HUMAN	13900000		38800	DGFRVVKL	34200.4	45	DGF_RVVKL	0
DQLEILKV	26.77	956.554	8	-0.5	479.284	75.26	60000	F3:14171	4	P12755|SKI_HUMAN	10300000	212000	60000	DQLEILKV	29914.8	26	DQLEI_LKV	0
DAASPRMV	26.76	845.407	8	-0.2	423.71	32.86	760000	F2:7389	1	P13747|HLAE_HUMAN		760000		DAASPRMV	20404.7	8.5	DA_ASPRMV	0
DANFGRQI	26.76	919.451	8	0.8	460.733	42.17	774000	F1:10617	1	P54289|CA2D1_HUMAN	774000			DANFGRQI	19242.5	7.5	DANFGRQ_I	0
DAVSVATL	26.74	774.412	8	-0.9	775.419	69.8	111000	F1:20589	1	P36956|SRBP1_HUMAN	111000			DAVSVATL	19694.8	8	DAVSVA_TL	0
DVRQTPQV	26.73	941.493	8	0.2	471.754	32.23		F2:7168	1	P30291|WEE1_HUMAN				DVRQTPQV	29652.5	26	DVR_QTPQV	0
DSPKALYL	26.72	905.486	8	3.7	906.496	57.48	473000	F2:16167	2	P78357|CNTP1_HUMAN		4680000		DSPKALYL	31813.4	33	DS_PKALYL	0
NAASPLIV	26.72	783.449	8	0.6	784.457	66.9	1000000	F2:19519	1	Q5JPE7|NOMO2_HUMAN		1000000		NAASPLIV	13072.4	4	NA_ASPLIV	0
RAPSVATV	26.71	799.455	8	0.2	800.463	30.2	569000	F2:6443	3	O75369|FLNB_HUMAN		4720000		RAPSVATV	19493.2	8	RAPSVA_TV	0
DTIRASLI	26.68	887.508	8	2.6	888.517	58.84	58500	F2:16622	1	Q99816|TS101_HUMAN		58500		DTIRASLI	25055.2	15	DTI_RASLI	0
TGVMLPRV	26.64	871.495	8	0.1	436.755	57.27	372000	F1:16137	1	Q8IXJ9|ASXL1_HUMAN	372000			TGVMLPRV	26916.9	19	TG_VMLPRV	0
SGPASLTI	26.63	744.402	8	1	745.41	62.73	482000	F1:18153	2	P36956|SRBP1_HUMAN	482000	1420000		SGPASLTI	24517.3	14	SG_PASLTI	0
DGKVFPKL	26.62	902.523	8	-0.9	452.268	44.73	128000	F2:11615	1	Q6IPU0|CENPP_HUMAN		128000		DGKVFPKL	35263.5	55	DG_KVFPKL	0
SAIKALRV	26.61	856.549	8	0.3	429.282	33.13	954000	F1:7403	1	Q9UJX6|ANC2_HUMAN	954000			SAIKALRV	21739.2	10	SAI_KALRV	0
IGYNPDTV	26.6	877.418	8	0	878.425	52.89	7250000	F1:14509	2	P68104|EF1A1_HUMAN	7250000	405000		IGYNPDTV	15260	5	IGY_NPDTV	0
HGMTLKSV	26.57	871.459	8	-0.6	436.736	28.99	223000	F1:5935	1	Q6P1J9|CDC73_HUMAN	223000			HGMTLKSV	28576.5	23	HGM_TLKSV	0
DATSYSSI	26.57	842.366	8	-0.2	843.373	53.22	340000	F2:14651	2	Q96JJ7|TMX3_HUMAN		340000		DATSYSSI	14301.4	4.5	DATSYSS_I	0
DAPIVAHL	26.56	834.46	8	0.3	418.237	58.45	638000	F2:16487	2	P50416|CPT1A_HUMAN		723000		DAPIVAHL	21311.4	9.5	DA_PIVAHL	0
NSALVSKV	26.52	816.471	8	-0.3	409.242	32.8	39200	F2:7371	1	Q8TDW0|LRC8C_HUMAN		39200		NSALVSKV	31494.8	32	NS_ALVSKV	0
AAAKALRI	26.52	812.523	8	-0.3	407.269	28.71	441000	F1:5829	1	O95793|STAU1_HUMAN	441000			AAAKALRI	12105	3.5	_AAAKALRI	0
DAAIFRTL	26.52	905.497	8	2.2	906.506	69.45	65300	F1:20463	2	Q13275|SEM3F_HUMAN	1060000			DAAIFRTL	20164	8.5	DA_AIFRTL	0
SAQKALKI	26.51	857.533	8	1.1	429.774	27.29	469000	F2:5438	1	O94760|DDAH1_HUMAN		469000		SAQKALKI	22322	11	SA_QKALKI	0
NAPRTIFI	26.5	930.529	8	-0.4	466.271	56.9	2970000	F1:16000	1	Q14116|IL18_HUMAN	2970000			NAPRTIFI	12947.4	3.5	NA_PRTIFI	0
DGLRQREV	26.5	971.515	8	-0.4	972.522	24.3	408000	F2:4357	4	Q15011|HERP1_HUMAN	43100000	88900000		DGLRQREV	33310.1	40	DGL_RQREV	0
SAAKSSLI	26.48	775.444	8	0.5	776.452	31.64	131000	F2:6961	1	Q12834|CDC20_HUMAN		131000		SAAKSSLI	17882.4	6.5	SA_AKSSLI	0
DAFAAAKL	26.47	805.433	8	-0.6	403.724	54.59	364000	F2:15164	1	Q01650|LAT1_HUMAN		364000		DAFAAAKL	19071.5	7.5	DAFAAA_KL	0
DPSVLSGV	26.46	772.397	8	0	773.404	70.08	901000	F1:20693	2	Q15041|AR6P1_HUMAN	901000	153000		DPSVLSGV	12669.4	3.5	DP_SVLSGV	0
SAFGPIKI	26.45	831.485	8	-0.5	416.75	65.59	299000	F1:19168	1	Q9UKN8|TF3C4_HUMAN	299000			SAFGPIKI	15492.1	5	SAF_GPIKI	0
DAPSVSTF	26.45	822.376	8	1.2	823.384	62.61	331000	F1:18112	1	Q8N823|ZN611_HUMAN	331000			DAPSVSTF	19490.4	8	DAPSVS_TF	0
DSLITPHV	26.45	880.465	8	-0.9	441.24	57.08	509000	F2:16020	1	P0DJD0|RGPD1_HUMAN:P0DJD1|RGPD2_HUMAN		509000		DSLITPHV	25083.2	15	DSLIT_PHV	0
DSVLTKVV	26.45	859.501	8	0.5	430.758	58.01	266000	F2:16331	2	Q63HN8|RN213_HUMAN	258000	266000		DSVLTKVV	32043.4	34	DS_VLTKVV	0
DNYRTTGI	26.44	938.446	8	1	470.231	35.03	274000	F2:8134	1	Q9Y5A7|NUB1_HUMAN		274000		DNYRTTGI	29000.5	24	DNY_RTTGI	0
DAVISTET	26.43	834.397	8	1.7	835.406	44.77	79500	F1:11564	1	P51571|SSRD_HUMAN	79500			DAVISTET	32678.6	37	DA_VISTET	0
DGWSALHI	26.43	897.434	8	-0.2	449.724	77.47	600000	F2:23262	1	Q7Z6K4|NRARP_HUMAN		600000		DGWSALHI	18471.8	7	DGWS_ALHI	0
PDGRIIKV	26.41	896.544	8	-0.6	449.279	46.4	28200000	F2:12225	2	P61160|ARP2_HUMAN	359000	28200000		PDGRIIKV	22848.3	12	_PDGRIIKV	0
EALRLFQV	26.4	974.555	8	0.9	488.285	74.06	14500000	F2:22079	2	P33992|MCM5_HUMAN		14700000		EALRLFQV	12716.1	3.5	EALRLFQ_V	0
DSPNVLTV	26.39	843.434	8	1.3	844.442	70.58	1270000	F2:20821	2	O75362|ZN217_HUMAN	3220000	1270000		DSPNVLTV	27310.3	19	DS_PNVLTV	0
DAYTAPAL	26.39	820.397	8	0.3	821.404	66.31	675000	F2:19303	2	Q9BY77|PDIP3_HUMAN	504000	675000		DAYTAPAL	12330.9	3.5	DAY_TAPAL	0
DLYEPVSV	26.37	920.449	8	2.2	921.458	79.17	171000	F2:23771	1	O60678|ANM3_HUMAN		171000		DLYEPVSV	25934.8	17	_DLYEPVSV	0
RPFLLRRL	26.36	1069.69	8	-0.8	357.569	37.34	1900000	F1:8892	2	P51532|SMCA4_HUMAN	1900000			RPFLLRRL	20229.8	8.5	RPF_LLRRL	0
DSLRVLTV	26.36	901.523	8	0.6	451.769	64.57	1060000	F2:18677	2	Q8IZQ1|WDFY3_HUMAN	282000	1060000		DSLRVLTV	27477.7	20	DSL_RVLTV	0
DVFKVYVV	26.33	967.538	8	-0.6	968.544	78.5	68200	F2:23579	1	Q9C0B7|TNG6_HUMAN		68200		DVFKVYVV	27545.3	20	DVFKVYV_V	0
GKTPALKY	26.31	876.507	8	1.1	439.261	28.48		F1:5742	1	P33991|MCM4_HUMAN				GKTPALKY	38796.1	80	_GKTPALKY	0
DPKKTLGI	26.29	870.518	8	-0.4	436.266	33.83	183000	F1:7644	1	Q9Y6A4|CFA20_HUMAN	183000			DPKKTLGI	16184.1	5.5	DPKKTLG_I	0
HGVLAQEI	26.29	865.466	8	-0.5	433.74	43.85	66100	F1:11237	1	Q9P2L0|WDR35_HUMAN	66100			HGVLAQEI	23976.3	13	HG_VLAQEI	0
HGIILKYI	26.27	955.585	8	1.6	478.801	54.23	1860000	F2:15030	1	Q15041|AR6P1_HUMAN		1860000		HGIILKYI	25084	15	HGI_ILKYI	0
DAAVHQRI	26.24	908.483	8	-1.4	455.248	24.09	72700	F1:4229	1	Q96P16|RPR1A_HUMAN	72700			DAAVHQRI	11657.6	3	DAAVHQ_RI	0
LSPVVPQI	26.23	851.512	8	-0.4	852.519	78.55	2440000	F1:23445	1	Q8N1F7|NUP93_HUMAN	2440000			LSPVVPQI	9379.7	2.5	LS_PVVPQI	0
EAWKVREL	26.23	1029.56	8	0.4	515.788	42.39	2550000	F1:10694	1	P55081|MFAP1_HUMAN	2550000			EAWKVREL	22143.7	11	EAWKV_REL	0
HAYVGIAV	26.23	828.449	8	2.3	829.458	50.78	56200	F2:13835	2	P25929|NPY1R_HUMAN		218000		HAYVGIAV	9514.1	2.5	HAY_VGIAV	0
DSVITSSL	26.22	820.418	8	2.5	821.427	69.11	68100	F1:20364	1	Q6WRI0|IGS10_HUMAN	68100			DSVITSSL	32614.3	37	DS_VITSSL	0
MNINLREV	26.2	987.517	8	0.7	494.766	56.66	209000	F2:15866	2	Q9Y4Z0|LSM4_HUMAN	162000	209000		MNINLREV	22704.6	11	M_NINLREV	0
DSPSATVV	26.15	774.376	8	0.7	775.384	44.52	1750000	F2:11547	2	Q6KB66|K2C80_HUMAN	633000	1750000		DSPSATVV	27045	19	DS_PSATVV	0
QAPSSTEI	26.15	831.397	8	0.6	832.405	36.16	195000	F2:8546	2	Q75T13|PGAP1_HUMAN	172000	195000		QAPSSTEI	9335.8	2.5	QA_PSSTEI	0
LGSTILKV	26.14	829.527	8	0.7	415.771	54.18		F2:15010	1	Q8NDG6|TDRD9_HUMAN				LGSTILKV	21161.1	9.5	LG_STILKV	0
QAAIVSKI	26.12	828.507	8	0	415.261	39.32	1580000	F1:9619	1	Q05682|CALD1_HUMAN	1580000			QAAIVSKI	11313.8	3	QA_AIVSKI	0
IAPNTPQL	26.12	852.471	8	0.8	853.479	54.42	3910000	F1:15085	2	Q5JPE7|NOMO2_HUMAN	3910000			IAPNTPQL	12684.9	3.5	IA_PNTPQL	0
TIRYPDPL	26.11	973.523	8	2.4	487.77	57.6	797000	F2:16204	2	P62701|RS4X_HUMAN	314000	797000		TIRYPDPL	32532.5	36	TIRYPDP_L	0
VGYLVRLV	26.1	917.57	8	1.7	459.793	69.39	411000	F2:20402	1	Q9H461|FZD8_HUMAN		411000		VGYLVRLV	17940.4	6.5	VGY_LVRLV	0
MRYVASYL	26.08	1001.5	8	-0.3	501.757	58.55	2620000	F1:16609	1	P05387|RLA2_HUMAN	2620000			MRYVASYL	19497	8	MRY_VASYL	0
NAIVGSGI	26.07	729.402	8	0.5	730.41	54.86	267000	F1:15252	1	Q96QD8|S38A2_HUMAN	267000			NAIVGSGI	15349.9	5	NAIVGSG_I	0
VIYPLKEV	26.05	959.569	8	1	960.577	57.46	44800	F1:16207	2	O14678|ABCD4_HUMAN	2010000			VIYPLKEV	18406.2	7	VIYPL_KEV	0
SAWSAVKV	26.04	846.46	8	0	424.237	50.41	560000	F2:13697	1	Q7Z6J8|UBE3D_HUMAN		560000		SAWSAVKV	14070.1	4.5	SAWS_AVKV	0
LPRPTPQA	26	878.497	8	0.3	440.256	29.92	176000	F2:6344	1	P98082|DAB2_HUMAN		176000		LPRPTPQA	9545.7	2.5	LPRPT_PQA	0
HATQHLEV	25.97	933.467	8	0.2	467.741	26.07	82400	F2:5008	1	Q86Y56|DAAF5_HUMAN		82400		HATQHLEV	15784.8	5	HA_TQHLEV	0
EGGPRPWI	25.95	910.466	8	1.3	456.241	65.4	69400	F3:12477	1	Q8TEM1|PO210_HUMAN:Q5VU65|P210L_HUMAN			69400	EGGPRPWI	29724.1	26	EGGPR_PWI	0
DSRITHQI	25.93	968.504	8	-1.2	485.259	27.87	11300000	F2:5639	3	O00541|PESC_HUMAN	2040000	11400000		DSRITHQI	30644.1	29	DSRITHQ_I	0
HSQELPAI	25.92	893.461	8	-0.6	447.737	47.34	224000	F2:12572	1	Q15021|CND1_HUMAN		224000		HSQELPAI	25836.3	16	HSQEL_PAI	0
SPTATREV	25.9	859.44	8	-1.3	430.727	23.72	65800	F1:4101	1	Q9Y4R8|TELO2_HUMAN	65800			SPTATREV	16096.2	5.5	SPTAT_REV	0
NAAVVMAV	25.9	773.41	8	0.6	774.418	62.3	38100	F2:17854	1	O00203|AP3B1_HUMAN		38100		NAAVVMAV	16657.7	5.5	NA_AVVMAV	0
LPDGQVIT	25.87	841.455	8	0.8	842.462	53.48	1170000	F1:14734	1	P60709|ACTB_HUMAN:P63261|ACTG_HUMAN:Q6S8J3|POTEE_HUMAN:P68032|ACTC_HUMAN:P68133|ACTS_HUMAN:P63267|ACTH_HUMAN:P62736|ACTA_HUMAN:A5A3E0|POTEF_HUMAN:Q562R1|ACTBL_HUMAN	1170000			LPDGQVIT	15858.9	5	LP_DGQVIT	0
EAIKALEV	25.86	871.501	8	1.2	436.759	51.28	14800000	F2:14019	3	P52739|ZN131_HUMAN		15200000		EAIKALEV	12365.9	3.5	EAI_KALEV	0
TGLEISKI	25.83	859.501	8	0	430.758	53.81	4760000	F2:14871	1	Q8IYX8|CE57L_HUMAN		4760000		TGLEISKI	25157.6	15	TGLEIS_KI	0
YLPKILQI	25.82	986.616	8	-0.1	494.315	78.46	635000	F2:23568	1	O75691|UTP20_HUMAN		635000		YLPKILQI	16830.6	6	Y_LPKILQI	0
YIPKLLQL	25.82	986.616	8	-0.1	494.315	78.46	635000	F2:23568	1	Q6ZMV5|SMEK3_HUMAN		635000		YIPKLLQL	26005.9	17	Y_IPKLLQL	0
DAVNLEKI	25.82	900.492	8	-0.2	451.253	54.95	3180000	F2:15296	3	Q9H0K1|SIK2_HUMAN	102000	3180000		DAVNLEKI	21542.3	10	DA_VNLEKI	0
DTFKASLV	25.81	879.47	8	0.2	440.742	56.32	482000	F2:15761	1	Q14562|DHX8_HUMAN		482000		DTFKASLV	27360.5	20	DTFKASL_V	0
DAVNVQKI	25.81	885.492	8	-0.2	443.753	40.57	1220000	F2:10124	2	P30876|RPB2_HUMAN	102000	1220000		DAVNVQKI	15410.6	5	DAVNV_QKI	0
PSEKQRLI	25.79	969.561	8	1.2	485.788	32.82	275000	F1:7297	1	P46379|BAG6_HUMAN	275000			PSEKQRLI	12165.2	3.5	_PSEKQRLI	0
FGFQLKEV	25.79	966.518	8	0.4	484.266	67.35	63400	F2:19682	1	O95861|BPNT1_HUMAN		63400		FGFQLKEV	12330.9	3.5	FGF_QLKEV	0
DVSKPLQI	25.76	898.512	8	-1.1	450.263	53.73	508000	F1:14826	1	O60244|MED14_HUMAN	508000			DVSKPLQI	27794.4	21	DV_SKPLQI	0
DALNISSM	25.76	849.39	8	2.1	850.399	75.15	1910000	F2:22479	2	Q9NQW6|ANLN_HUMAN	71700	1910000		DALNISSM	21980.7	11	DALNISS_M	0
DAPELSHV	25.74	866.413	8	1.8	434.215	41.6	92600	F2:10498	2	P42356|PI4KA_HUMAN	334000	92600		DAPELSHV	14844.9	4.5	DA_PELSHV	0
AEDRTRVV	25.71	944.504	8	-0.3	473.259	24.87		F2:4575	1	Q10471|GALT2_HUMAN				AEDRTRVV	29893.8	26	_AEDRTRVV	0
LAAPASAL	25.71	712.412	8	0.1	713.419	54.33	70400	F1:15051	1	P07339|CATD_HUMAN	70400			LAAPASAL	11233.3	3	LAAPASA_L	0
SALQLERI	25.7	928.534	8	-0.7	465.274	54.1	431000	F2:14980	1	Q9BUF5|TBB6_HUMAN		431000		SALQLERI	17081.3	6	SAL_QLERI	0
DALPFAHV	25.7	868.444	8	0	435.229	68.99	381000	F1:20319	1	P31930|QCR1_HUMAN	381000			DALPFAHV	9218.3	2.5	DALPFA_HV	0
VMKTEPSI	25.69	903.473	8	-0.2	452.744	35.74	271000	F1:8312	1	Q13217|DNJC3_HUMAN	271000			VMKTEPSI	23453.7	13	V_MKTEPSI	0
EAPKIDRI	25.68	940.534	8	0.7	471.275	31.8	3800000	F1:6944	1	Q96KQ7|EHMT2_HUMAN	3800000			EAPKIDRI	17266.6	6	EA_PKIDRI	0
TAWEVRAV	25.64	930.492	8	-0.5	466.253	50.81	701000	F2:13846	1	P53778|MK12_HUMAN		701000		TAWEVRAV	13225.3	4	TAWEV_RAV	0
NALKQLQV	25.64	912.539	8	-0.4	457.277	45.03	2820000	F1:11657	2	Q99733|NP1L4_HUMAN	2820000	657000		NALKQLQV	12886.7	3.5	NALKQLQ_V	0
HGPKAVTI	25.63	821.476	8	-0.7	411.745	26.36	169000	F2:5112	1	Q8NEF9|SRFB1_HUMAN		169000		HGPKAVTI	23068.6	12	HG_PKAVTI	0
DGFHVINV	25.63	899.45	8	1.6	900.459	68.7	102000	F1:20211	2	P13995|MTDC_HUMAN	3620000			DGFHVINV	26841.5	18	DGF_HVINV	0
DALMPPKL	25.62	883.484	8	-0.9	442.749	64.28	4480000	F1:18716	4	P41162|ETV3_HUMAN	4480000			DALMPPKL	17671.3	6.5	DAL_MPPKL	0
VAFEPHAL	25.61	882.46	8	0.6	442.238	52.26	172000	F1:14290	1	Q9HAW4|CLSPN_HUMAN	172000			VAFEPHAL	12232.3	3.5	VAFEP_HAL	0
TGLRILSV	25.6	857.533	8	0.3	429.774	63.86	1210000	F1:18559	1	Q6WRX3|ZY11A_HUMAN	1210000			TGLRILSV	29494.8	25	TGLRI_LSV	0
EAPFTHKV	25.59	927.481	8	-1.3	464.747	27.52	912000	F1:5420	1	Q0ZGT2|NEXN_HUMAN	912000			EAPFTHKV	14343	4.5	EA_PFTHKV	0
HSPSVAKI	25.59	837.471	8	0.6	419.743	25.49	351000	F2:4801	1	Q7Z333|SETX_HUMAN		351000		HSPSVAKI	27089.5	19	HSPSVA_KI	0
DAFKTSEL	25.59	909.444	8	-0.3	455.729	49.11	1060000	F1:13164	1	Q9H2J7|S6A15_HUMAN	1060000			DAFKTSEL	21882.9	10	DAFKTS_EL	0
DAPEVVSV	25.59	814.407	8	0.8	815.415	63.19	201000	F1:18319	1	Q6AHZ1|Z518A_HUMAN	201000			DAPEVVSV	13230.3	4	DA_PEVVSV	0
NALKIAKL	25.59	869.57	8	-2.8	435.791	37.58	281000	F2:9055	1	Q93008|USP9X_HUMAN		281000		NALKIAKL	24912.5	15	NALKIA_KL	0
SVPEILRV	25.56	911.544	8	-0.4	912.551	64.24	111000	F1:18700	2	Q7Z478|DHX29_HUMAN	2850000			SVPEILRV	29841.4	26	_SVPEILRV	0
DSIVLQSV	25.55	859.465	8	0.7	860.473	74.21	2660000	F2:22136	1	P51532|SMCA4_HUMAN		2660000		DSIVLQSV	25831.2	16	DSIVLQS_V	0
DAPDIANI	25.52	827.403	8	0.9	828.41	72.66	2500000	F1:21572	4	Q00610|CLH1_HUMAN	2500000	4660000		DAPDIANI	13096.3	4	DAPDIAN_I	0
DAPTSSSF	25.51	810.34	8	0.1	811.347	44.84	773000	F2:11655	1	Q9P0V3|SH3B4_HUMAN		773000		DAPTSSSF	20640.1	9	DA_PTSSSF	0
DAGRWVHI	25.5	952.488	8	-0.3	477.251	48.57	768000	F2:13023	1	O94880|PHF14_HUMAN		768000		DAGRWVHI	21276.1	9.5	DA_GRWVHI	0
TPFKPLAL	25.49	885.532	8	0.6	443.774	64.28	665000	F2:18569	1	Q9GZY8|MFF_HUMAN		665000		TPFKPLAL	11022.4	3	TPF_KPLAL	0
DAYPGRKL	25.48	918.492	8	-1.3	460.253	27.43	869000	F1:5387	1	Q9H4Y5|GSTO2_HUMAN	869000			DAYPGRKL	20626.7	9	DAYP_GRKL	0
DGLTALHV	25.48	824.439	8	-0.4	413.227	62.95	467000	F2:18087	1	P20749|BCL3_HUMAN		467000		DGLTALHV	26048.4	17	DGL_TALHV	0
DIFRQLEV	25.45	1018.54	8	-1.4	510.279	80.38	287000	F2:24184	1	Q5T7B8|KIF24_HUMAN		287000		DIFRQLEV	24328.1	14	_DIFRQLEV	0
QALEARLV	25.45	898.524	8	-1	450.269	47.57	379000	F2:12651	1	O00231|PSD11_HUMAN		379000		QALEARLV	14024.7	4	QAL_EARLV	0
VSFKSQVV	25.43	892.502	8	1	447.259	41.39	90300	F1:10352	1	P04080|CYTB_HUMAN	90300			VSFKSQVV	19306.4	7.5	VSF_KSQVV	0
EVYRILSV	25.43	977.555	8	1.1	489.785	64.83	441000	F1:18903	1	Q9H8H0|NOL11_HUMAN	441000			EVYRILSV	22087.5	11	EVY_RILSV	0
DAGRLLYI	25.4	919.513	8	0.8	920.521	73.59	266000	F1:21887	3	Q03164|KMT2A_HUMAN	5050000	592000		DAGRLLYI	17689.2	6.5	DA_GRLLYI	0
TSPTVLYV	25.39	878.475	8	0.1	879.482	72.22	8570000	F1:21424	5	Q9NPF4|OSGEP_HUMAN	8570000	8730000	96900	TSPTVLYV	24101.5	13	TS_PTVLYV	0
SSPEILRV	25.39	899.508	8	-0.6	450.761	51.09	479000	F2:13953	1	Q2MV58|TECT1_HUMAN		479000		SSPEILRV	32551.5	37	_SSPEILRV	0
VGPYVKKI	25.39	902.559	8	-0.7	452.286	29.32	90400	F1:6058	2	P36871|PGM1_HUMAN	257000			VGPYVKKI	25149.2	15	VG_PYVKKI	0
DAPEPYRI	25.38	959.471	8	0.3	480.743	49.96	3120000	F2:13534	1	P26358|DNMT1_HUMAN		3120000		DAPEPYRI	12619	3.5	DA_PEPYRI	0
VAVPASLL	25.36	768.475	8	0.5	769.482	80.79	179000	F1:24186	1	Q9NQW6|ANLN_HUMAN	179000			VAVPASLL	11423	3	VAVPASL_L	0
HGKILNGV	25.35	836.487	8	0.3	419.251	28.24	176000	F2:5761	1	Q8IUH3|RBM45_HUMAN		176000		HGKILNGV	35306.6	55	HG_KILNGV	0
DSFTPNQV	25.33	906.408	8	-0.1	907.415	55.61	60400	F1:15527	1	Q13219|PAPP1_HUMAN	60400			DSFTPNQV	27307.9	19	DSF_TPNQV	0
VGPFVSKI	25.32	845.501	8	0.9	423.758	53.13	555000	F1:14599	2	Q13825|AUHM_HUMAN	555000			VGPFVSKI	20267.6	8.5	VG_PFVSKI	0
DAVKALAK	25.31	814.491	8	-0.2	408.253	26.32	1980000	F2:5099	2	Q674X7|KAZRN_HUMAN	1560000	1980000		DAVKALAK	36088.7	60	DA_VKALAK	0
NAQTVVKV	25.31	857.497	8	0	429.756	32.69		F2:7328	1	Q9Y520|PRC2C_HUMAN				NAQTVVKV	20062.3	8.5	NA_QTVVKV	0
DAAYLDKI	25.3	907.465	8	0.9	454.74	57.98	288000	F2:16322	1	Q5W0B1|RN219_HUMAN		288000		DAAYLDKI	16524.5	5.5	DA_AYLDKI	0
SGFRTVQI	25.3	906.492	8	-0.3	454.253	48.89	307000	F2:13140	1	O60566|BUB1B_HUMAN		307000		SGFRTVQI	28726.6	23	SGF_RTVQI	0
VGFRTPTI	25.3	889.502	8	0.2	445.758	55.9	4310000	F1:15633	1	P10243|MYBA_HUMAN	4310000			VGFRTPTI	11384.3	3	VGF_RTPTI	0
DAVSGMGV	25.3	734.327	8	0.1	735.334	56.99	486000	F1:16032	1	P49720|PSB3_HUMAN	486000			DAVSGMGV	22315.9	11	DAVSGMG_V	0
DGPSAQIL	25.29	799.408	8	0.6	800.415	64.66	100000	F1:18844	1	Q9H6R4|NOL6_HUMAN	100000			DGPSAQIL	31164	31	DG_PSAQIL	0
DALANLKV	25.29	842.486	8	-0.5	422.25	61.19	477000	F2:17456	1	P49591|SYSC_HUMAN		477000		DALANLKV	15909.6	5	DALAN_LKV	0
KPTTTPEV	25.29	871.465	8	2.3	872.474	27.5	50500	F2:5516	3	P46821|MAP1B_HUMAN		600000		KPTTTPEV	10995.3	3	KP_TTTPEV	0
LAEEAARL	25.28	871.476	8	0.3	872.484	42.93		F1:10898	1	Q15149|PLEC_HUMAN				LAEEAARL	16233.2	5.5	LA_EEAARL	0
DSRVLHAV	25.28	895.487	8	-1.5	448.75	30.88		F2:6687	1	Q96RE7|NACC1_HUMAN				DSRVLHAV	33443.7	41	DSRVL_HAV	0
DGYKVVFV	25.28	925.491	8	1.4	926.5	69.35	451000	F1:20431	3	Q86VX9|MON1A_HUMAN	6620000	576000		DGYKVVFV	26129.5	17	DGYKV_VFV	0
YGRPFLII	25.19	977.57	8	-0.4	489.792	79.58	1250000	F3:15298	1	P48643|TCPE_HUMAN			1250000	YGRPFLII	16021.5	5.5	YGRP_FLII	0
SAYGGQVI	25.19	793.397	8	0.2	794.404	51.38	238000	F1:13973	1	Q6QNK2|AGRD1_HUMAN	238000			SAYGGQVI	8888.6	2.5	SAY_GGQVI	0
FGPVASVV	25.18	774.428	8	-0.2	775.435	70.78	199000	F2:20896	1	Q9H6E5|STPAP_HUMAN		199000		FGPVASVV	11751.7	3	FG_PVASVV	0
EGYVLTAV	25.18	850.444	8	-0.2	851.451	72.74	805000	F2:21610	2	Q5JPE7|NOMO2_HUMAN	185000	805000		EGYVLTAV	20284.5	8.5	EGYVL_TAV	0
TAAQVARV	25.16	814.466	8	-2.4	408.239	27.34	325000	F1:5359	1	A5YKK6|CNOT1_HUMAN	325000			TAAQVARV	15153	5	TA_AQVARV	0
DSVIISRI	25.11	901.523	8	1.3	902.532	59.51	1820000	F2:16866	3	Q8N3R9|MPP5_HUMAN		15200000		DSVIISRI	28923.4	24	DSVIIS_RI	0
TANLVKTI	25.1	858.518	8	-1.2	430.265	42.11	2740000	F1:10595	1	Q9Y490|TLN1_HUMAN	2740000			TANLVKTI	12622	3.5	TA_NLVKTI	0
LSLKIPEI	25.09	911.569	8	0.1	456.792	80.34	92100	F3:15583	1	P21333|FLNA_HUMAN			92100	LSLKIPEI	12619.3	3.5	LSLKI_PEI	0
DADYARLV	25.08	921.456	8	0.8	461.735	58.23	272000	F2:16404	1	O14802|RPC1_HUMAN		272000		DADYARLV	20640.5	9	DA_DYARLV	0
PGYKPKVI	25.07	900.543	8	-0.4	451.279	29.51	48400	F1:6126	1	Q8WUB8|PHF10_HUMAN	48400			PGYKPKVI	16328.5	5.5	_PGYKPKVI	0
DARLVLHV	25.07	921.54	8	-0.7	461.777	51.57		F2:14121	1	Q5XUX1|FBXW9_HUMAN				DARLVLHV	19290.3	7.5	DAR_LVLHV	0
TGYPLAYV	25.01	882.449	8	-0.5	883.456	78.78	199000	F1:23514	1	P27708|PYR1_HUMAN	199000			TGYPLAYV	16040.6	5.5	TGYPLA_YV	0
NGLVATEV	24.99	801.423	8	0.1	802.431	55.87	810000	F1:15618	1	Q7Z4Y8|AT5L2_HUMAN:O75964|ATP5L_HUMAN	810000			NGLVATEV	27729.2	20	NGL_VATEV	0
VSPGVLSV	24.97	756.438	8	0.1	757.445	65.43	286000	F2:18998	1	Q6IQ32|ADNP2_HUMAN		286000		VSPGVLSV	22586.3	11	VS_PGVLSV	0
DARIFHEL	24.96	999.514	8	3.1	500.766	52.07	13400000	F1:14226	2	P11586|C1TC_HUMAN	13400000			DARIFHEL	25428.3	16	DAR_IFHEL	0
DSLKVLDI	24.95	901.512	8	-0.4	451.763	75.92	1010000	F1:22590	2	Q9NXF1|TEX10_HUMAN	1090000			DSLKVLDI	30066.7	27	DSLKVLD_I	0
DSRLLTEI	24.92	945.513	8	-0.6	473.764	66	432000	F1:19320	2	Q9NU22|MDN1_HUMAN	432000	2050000		DSRLLTEI	29649.6	26	DSR_LLTEI	0
NAPSVPTV	24.9	783.413	8	-0.3	784.42	53.03	1020000	F1:14560	1	Q8NBR0|P5I13_HUMAN	1020000			NAPSVPTV	9787.9	2.5	NA_PSVPTV	0
QAVEILKV	24.89	898.549	8	-0.4	450.281	56.7	200000	F2:15879	1	Q13099|IFT88_HUMAN		200000		QAVEILKV	16497	5.5	QAVEI_LKV	0
DTFIVHTI	24.87	944.497	8	0.4	473.256	67.62	572000	F1:19882	1	P12814|ACTN1_HUMAN	572000			DTFIVHTI	18681.9	7	DTF_IVHTI	0
SGWKSMVV	24.85	892.448	8	-2.1	447.23	53.42	155000	F1:14711	1	O43791|SPOP_HUMAN	155000			SGWKSMVV	29281.7	25	SGW_KSMVV	0
RPYRHIGV	24.84	996.562	8	-0.7	333.194	24.27	689000	F1:4291	1	P46019|KPB2_HUMAN	689000			RPYRHIGV	15604.4	5	RPY_RHIGV	0
TAIKIQSV	24.8	858.518	8	-0.7	430.266	41.58	2740000	F1:10411	1	Q8IZT6|ASPM_HUMAN	2740000			TAIKIQSV	13406.5	4	TAIKIQS_V	0
DAHFVDVI	24.8	914.45	8	-0.2	458.232	70.78	782000	F1:20946	1	O60503|ADCY9_HUMAN	782000			DAHFVDVI	11647.3	3	DAHFV_DVI	0
SALPTKTV	24.77	815.475	8	0.1	816.482	31.71	43700	F2:6985	2	Q15649|ZNHI3_HUMAN		637000		SALPTKTV	15426.5	5	SALPT_KTV	0
YPKGIRAV	24.76	902.534	8	-0.4	452.274	29.64	168000	F1:6167	1	P54819|KAD2_HUMAN	168000			YPKGIRAV	11107	3	YP_KGIRAV	0
ADGHFHLI	24.76	908.45	8	-0.5	455.232	46.12	176000	F1:12052	1	O95394|AGM1_HUMAN	176000			ADGHFHLI	19180.4	7.5	_ADGHFHLI	0
NAIPAAQV	24.71	782.429	8	1.2	783.437	48.67	359000	F2:13062	1	Q6PGP7|TTC37_HUMAN		359000		NAIPAAQV	9648.5	2.5	NAIPAAQ_V	0
AKLEPTNV	24.69	870.481	8	0.1	871.488	32.42	46300	F2:7233	2	Q99741|CDC6_HUMAN	54500	46300		AKLEPTNV	23036.7	12	_AKLEPTNV	0
DGYETEGI	24.67	882.361	8	0.9	883.369	56.4	795000	F1:15819	1	Q14566|MCM6_HUMAN	795000			DGYETEGI	28757.7	23	DGYET_EGI	0
HGGRVIVV	24.67	835.503	8	-0.5	418.759	29.47	1280000	F1:6109	2	Q08257|QOR_HUMAN	1280000			HGGRVIVV	33488.6	41	HG_GRVIVV	0
DAKVEPEV	24.65	885.444	8	-1	443.729	35.74	1160000	F2:8396	1	Q9Y4C2|TCAF1_HUMAN		1160000		DAKVEPEV	21222.8	9.5	DAKVE_PEV	0
SAYVPESV	24.64	850.407	8	2.4	851.417	54.2	55600	F1:15005	1	Q9C0C4|SEM4C_HUMAN	55600			SAYVPESV	15392	5	SAY_VPESV	0
DAVLHPAI	24.58	834.46	8	-2.6	418.236	53.75		F2:14851	1	Q8NDL9|CBPC5_HUMAN				DAVLHPAI	12806.8	3.5	DA_VLHPAI	0
SAPAITTV	24.58	758.417	8	1.9	759.426	51.22	66300	F1:13914	1	P16220|CREB1_HUMAN	66300			SAPAITTV	15148.1	5	SAPAI_TTV	0
NAPTGVAV	24.56	727.386	8	2.9	728.396	41.99	73900	F2:10629	1	O75382|TRIM3_HUMAN:Q9C040|TRIM2_HUMAN		73900		NAPTGVAV	15069.3	5	NA_PTGVAV	0
YVPRAILV	24.5	929.57	8	-0.6	465.792	59.11	12000000	F1:16817	2	Q13885|TBB2A_HUMAN:Q9BVA1|TBB2B_HUMAN	12000000		139000	YVPRAILV	18525.7	7	YV_PRAILV	0
DAIKPVGI	24.49	811.48	8	-0.5	406.747	51.56	9550000	F1:14042	2	P19022|CADH2_HUMAN	10900000			DAIKPVGI	19262.7	7.5	DAI_KPVGI	0
DPRHGRYL	24.48	1012.52	8	-1.1	338.514	24.66	1500000	F2:4496	2	Q13885|TBB2A_HUMAN:Q9BVA1|TBB2B_HUMAN:Q9BUF5|TBB6_HUMAN	939000	1500000		DPRHGRYL	21816.5	10	DPR_HGRYL	0
DGYRSSSL	24.48	883.404	8	-1.5	442.708	31.04	444000	F2:6744	1	Q9NUT2|ABCB8_HUMAN		444000		DGYRSSSL	31290	31	DGY_RSSSL	0
ANLKVNNV	24.48	870.492	8	-0.7	871.499	31.11	55100	F1:6690	1	Q96FL8|S47A1_HUMAN	55100			ANLKVNNV	24060.8	13	_ANLKVNNV	0
LSYAVRKV	24.47	934.56	8	-2	468.286	30.26	33600	F1:6386	1	Q8TD31|CCHCR_HUMAN	33600			LSYAVRKV	15115.2	5	LSYAV_RKV	0
DASSFRLI	24.43	907.476	8	-0.4	454.745	70.59	237000	F1:20879	1	Q12797|ASPH_HUMAN	237000			DASSFRLI	14787.6	4.5	DA_SSFRLI	0
AAITILRI	24.41	869.57	8	-1.2	435.792	71.77	374000	F2:21255	2	P17987|TCPA_HUMAN		374000		AAITILRI	12230.4	3.5	_AAITILRI	0
DSPDAVEV	24.4	830.366	8	0.9	831.374	51.77	84400	F2:14193	1	Q9UHL9|GT2D1_HUMAN		84400		DSPDAVEV	31091.6	31	DS_PDAVEV	0
SSPEALTV	24.4	802.407	8	-0.4	803.414	53.8	173000	F1:14851	1	Q14689|DIP2A_HUMAN	173000			SSPEALTV	26402.6	17	_SSPEALTV	0
LSYMPKSV	24.39	923.479	8	0.6	462.747	47.99	182000	F2:12811	1	Q13085|ACACA_HUMAN		182000		LSYMPKSV	12045.4	3.5	LSY_MPKSV	0
HAVEISAV	24.39	824.439	8	0.7	825.447	38.79	537000	F1:9423	2	Q9BRJ7|SDOS_HUMAN	922000			HAVEISAV	16039.2	5.5	HAVEISA_V	0
DAEMLRYI	24.39	1009.49	8	-0.2	505.752	75.42		F2:22575	1	Q9H0U9|TSYL1_HUMAN				DAEMLRYI	12767.4	3.5	DA_EMLRYI	0
SAFEVDVV	24.36	864.423	8	0.1	865.43	78.32	70000	F1:23373	2	Q92989|CLP1_HUMAN	70000			SAFEVDVV	14013.3	4	SAFEV_DVV	0
DAIHQLGF	24.35	899.45	8	-0.4	450.732	70.73	110000	F1:20930	1	Q9Y2H1|ST38L_HUMAN	110000			DAIHQLGF	21400.3	9.5	DAI_HQLGF	0
DAIRLKEI	24.34	956.565	8	0.5	479.29	43.81	6230000	F2:11290	1	Q8TD16|BICD2_HUMAN:Q96G01|BICD1_HUMAN		6230000		DAIRLKEI	17756.2	6.5	DAI_RLKEI	0
DALYVRGL	24.26	905.497	8	3.6	906.508	62.95	101000	F1:18234	3	Q99615|DNJC7_HUMAN	1660000	521000		DALYVRGL	28547.8	23	DALYV_RGL	0
DAQNIVAV	24.25	828.434	8	0.8	829.442	63.28	80800	F1:18351	1	Q5GLZ8|HERC4_HUMAN	80800			DAQNIVAV	21895.2	10	DAQNI_VAV	0
TAPLISGV	24.24	756.438	8	0.7	757.446	67.03		F2:19570	2	O95487|SC24B_HUMAN		2050000		TAPLISGV	20501.2	9	TA_PLISGV	0
DMKVLHQV	24.23	968.511	8	-0.7	485.263	37.89	353000	F1:9097	1	Q9NWK9|BCD1_HUMAN	353000			DMKVLHQV	30152.7	27	_DMKVLHQV	0
DGTKALLL	24.22	829.491	8	-0.8	415.752	60.99		F2:17388	1	Q5SRE5|NU188_HUMAN				DGTKALLL	34517.2	47	DG_TKALLL	0
DGKGTLLI	24.22	815.475	8	0.4	816.483	55.29	184000	F2:15421	2	P06239|LCK_HUMAN		818000		DGKGTLLI	30843	30	DG_KGTLLI	0
DGKGTILI	24.22	815.475	8	0.4	816.483	55.29	184000	F2:15421	2	Q9UBT2|SAE2_HUMAN		818000		DGKGTILI	31807.2	33	DG_KGTILI	0
DSLVHINI	24.22	909.492	8	0.3	455.753	73.58	97600	F1:21882	1	Q5THJ4|VP13D_HUMAN	97500			DSLVHINI	24357.1	14	DSLVH_INI	0
NAYTGIVL	24.22	849.46	8	0.1	850.467	77.22	1310000	F1:23042	1	Q969H6|POP5_HUMAN	1310000			NAYTGIVL	15092.7	5	NAY_TGIVL	0
SATVFRTV	24.2	879.481	8	0.7	440.748	41.52	347000	F2:10469	1	Q7Z5Y7|KCD20_HUMAN		347000		SATVFRTV	21224.4	9.5	SA_TVFRTV	0
EGLVVVKV	24.19	841.527	8	-0.2	421.771	58.2	62500	F2:16394	1	Q99570|PI3R4_HUMAN		62500		EGLVVVKV	26314.4	17	EGLVV_VKV	0
LQYVVPEV	24.18	945.517	8	-0.2	946.524	78.94	355000	F1:23560	1	Q14152|EIF3A_HUMAN	355000			LQYVVPEV	9241.3	2.5	LQYVV_PEV	0
DSFVPSKV	24.18	877.455	8	-1.3	439.734	49.43		F1:13285	1	P10515|ODP2_HUMAN				DSFVPSKV	27766.7	21	DSFVPS_KV	0
NGFRFTSV	24.18	926.461	8	-0.5	464.238	54.69	2050000	F1:15190	1	Q9Y5B9|SP16H_HUMAN	2050000			NGFRFTSV	26586.6	18	NGF_RFTSV	0
NGSDLPKV	24.16	828.434	8	-1.2	415.224	37.21	473000	F2:8922	1	Q96GA3|LTV1_HUMAN		473000		NGSDLPKV	33373.2	41	NG_SDLPKV	0
DAFKLESL	24.16	921.481	8	0.2	922.488	71.8	394000	F1:21276	2	O14777|NDC80_HUMAN	3780000			DAFKLESL	25641	16	DAFKL_ESL	0
DGIILPGK	24.08	811.48	8	1.4	406.748	51.02	9550000	F1:13840	2	P62913|RL11_HUMAN	9550000	683000		DGIILPGK	40043.1	85	DGI_ILPGK	0
DGPMQITV	24.08	859.411	8	0.8	860.419	76.59	353000	F2:22988	1	Q96HE9|PRR11_HUMAN		353000		DGPMQITV	23067.6	12	DG_PMQITV	0
DGEKILHI	24.07	923.508	8	0.8	462.761	45.93	1260000	F2:12061	1	Q9NZ32|ARP10_HUMAN		1260000		DGEKILHI	31706.1	33	DG_EKILHI	0
FQVEIPKI	24.07	972.564	8	-0.6	487.289	78.29	190000	F2:23525	1	Q9H9G7|AGO3_HUMAN		190000		FQVEIPKI	13982.7	4	FQVEI_PKI	0
DGISARKI	24.07	858.492	8	-1.5	430.253	27.61		F2:5555	1	Q9NZ71|RTEL1_HUMAN				DGISARKI	30438.8	28	DGIS_ARKI	0
NAIRAALI	24.05	840.518	8	-0.2	421.266	50.28	270000	F2:13649	1	Q9BYZ6|RHBT2_HUMAN		270000		NAIRAALI	12161.4	3.5	NAI_RAALI	0
DAKLVLQF	24.04	932.533	8	-0.2	467.274	79.44	63400	F2:23838	1	Q99784|NOE1_HUMAN		63400		DAKLVLQF	25034.4	15	DAKLVLQ_F	0
DANVLMHL	24.02	911.453	8	-0.7	456.734	72.67	98300	F1:21574	1	Q7Z2T5|TRM1L_HUMAN	98300			DANVLMHL	22015.4	11	DANVL_MHL	0
NGPSGLFI	24	803.418	8	-0.3	804.425	80.93	599000	F2:24392	2	Q8WVX9|FACR1_HUMAN	1260000	599000		NGPSGLFI	24938.4	15	NG_PSGLFI	0
VANKIGII	23.99	826.528	8	1.2	414.272	48.76	5330000	F2:13095	2	P62750|RL23A_HUMAN		5330000		VANKIGII	9131	2.5	VANKIG_II	0
DAVTSVKV	23.99	817.455	8	-0.3	409.734	41.16	37200	F2:10348	1	Q9H0F7|ARL6_HUMAN		37200		DAVTSVKV	16547.1	5.5	DA_VTSVKV	0
DAFTDQKI	23.98	936.455	8	-1.1	469.234	48.14	1440000	F1:12799	1	Q8NI35|INADL_HUMAN	1440000			DAFTDQKI	11311.5	3	DAF_TDQKI	0
EAVAIYGI	23.96	834.449	8	1.4	835.457	79.67	61600	F1:23771	1	Q99437|VATO_HUMAN	61600			EAVAIYGI	11458.3	3	EAVAIYG_I	0
HGIEFSVI	23.96	900.471	8	-0.2	451.242	69.24	203000	F2:20352	1	Q8NBX0|SCPDL_HUMAN		203000		HGIEFSVI	21202.1	9.5	HGI_EFSVI	0
DTIRSLTI	23.95	917.518	8	1.3	918.527	60.94	152000	F2:17373	2	Q99871|HAUS7_HUMAN		3040000		DTIRSLTI	21825.7	10	DTI_RSLTI	0
DAKKLSTI	23.94	874.512	8	0.5	438.264	28.3	24200	F2:5786	1	Q96N67|DOCK7_HUMAN		24200		DAKKLSTI	18609.8	7	DAKKLS_TI	0
NAPVELKI	23.93	882.518	8	-1.3	883.524	55.74	46000	F2:15565	2	Q16401|PSMD5_HUMAN		1570000		NAPVELKI	15019.4	4.5	NAPVE_LKI	0
DSLVIEHI	23.91	924.492	8	0.5	463.253	65.36	2200000	F1:19089	2	P18621|RL17_HUMAN	2200000	31600		DSLVIEHI	27238.8	19	DSLVI_EHI	0
YGLVTNEI	23.9	907.465	8	0.9	908.473	71.08	283000	F2:21010	1	Q9BYX4|IFIH1_HUMAN		283000		YGLVTNEI	15062	5	YGLVT_NEI	0
EAPPSKMV	23.9	857.432	8	-1.2	429.723	29.95	387000	F2:6352	1	Q3T8J9|GON4L_HUMAN		387000		EAPPSKMV	14962.9	4.5	EA_PPSKMV	0
NAVLFSQV	23.9	876.471	8	0.6	877.478	74.95	163000	F1:22289	1	Q6ZW49|PAXI1_HUMAN	163000			NAVLFSQV	15397.1	5	NA_VLFSQV	0
DAFGGGSL	23.88	722.323	8	1	723.332	63.95	76400	F1:18593	1	P25705|ATPA_HUMAN	76400			DAFGGGSL	24077	13	DAFGGGS_L	0
IAPLVKSL	23.86	839.548	8	0.2	840.555	54.67	61100	F2:15191	3	O95864|FADS2_HUMAN	1420000	13700000		IAPLVKSL	15234.7	5	IA_PLVKSL	0
SAPAVLVV	23.86	754.459	8	0.1	755.466	72.46	3870000	F2:21512	3	Q9HBU6|EKI1_HUMAN	305000	3870000		SAPAVLVV	16010.3	5.5	SA_PAVLVV	0
TASEQLVV	23.86	845.449	8	0.6	846.457	55.58	346000	F1:15517	1	Q96BF6|NACC2_HUMAN	346000			TASEQLVV	10852.2	3	TA_SEQLVV	0
SSYPTTTI	23.86	868.418	8	0.7	869.426	51.96	1360000	F1:14188	1	P17275|JUNB_HUMAN	1360000			SSYPTTTI	14666.5	4.5	SSYPT_TTI	0
EAIKSLQV	23.84	886.512	8	1.4	887.521	44.66	65300	F1:11529	2	P23610|F8I2_HUMAN	1920000			EAIKSLQV	13630.6	4	EAI_KSLQV	0
TGYLNTVT	23.84	867.434	8	-0.5	868.441	53.73	3460000	F1:14825	2	P63244|GBLP_HUMAN	3460000	952000		TGYLNTVT	35626.2	55	TGYLNTVT_	0
DGQKLITV	23.83	872.497	8	1.8	437.256	51.03	6240000	F1:13843	2	Q9H6Y2|WDR55_HUMAN	6510000			DGQKLITV	32698.7	37	DGQKL_ITV	0
DGIFIRQV	23.83	946.524	8	-1	474.269	63.31	404000	F1:18361	1	O43684|BUB3_HUMAN	404000			DGIFIRQV	31683.2	33	DGIFI_RQV	0
YGGGAAEI	23.82	736.339	8	-0.2	737.346	43.03	223000	F2:11010	1	P48643|TCPE_HUMAN		223000		YGGGAAEI	27937.6	21	YG_GGAAEI	0
SSYTFPQI	23.81	941.449	8	-0.3	942.456	80.41	631000	F2:24193	1	Q8N8U2|CDYL2_HUMAN		631000		SSYTFPQI	17968.2	6.5	SSY_TFPQI	0
EAYRVKRL	23.79	1033.6	8	-1	345.541	24.58	3760000	F1:4409	1	Q9UHD8|SEPT9_HUMAN	3760000			EAYRVKRL	20915.9	9	EAY_RVKRL	0
EALRISDV	23.77	901.487	8	0.2	451.751	49.95	107000	F1:13480	1	O95503|CBX6_HUMAN	107000			EALRISDV	16659.9	5.5	EALRISD_V	0
DGHAISTI	23.77	812.403	8	1.5	813.411	37.97	38800	F2:9190	2	Q9UHF7|TRPS1_HUMAN		905000		DGHAISTI	23241.2	12	DGHAIS_TI	0
VREIVNNI	23.75	955.545	8	-0.2	478.78	42.14	357000	F2:10685	2	P11388|TOP2A_HUMAN		357000		VREIVNNI	23922.2	13	V_REIVNNI	0
TSPQASII	23.74	815.439	8	0.4	816.446	54.29	847000	F1:15038	1	Q15751|HERC1_HUMAN	847000			TSPQASII	18852.8	7.5	TS_PQASII	0
GVPAVLKV	23.74	781.506	8	0.7	391.761	55.28	273000	F2:15418	1	P51610|HCFC1_HUMAN		273000		GVPAVLKV	29599.6	25	_GVPAVLKV	0
DLYSNKSV	23.7	924.455	8	1.5	463.236	36.56	280000	F2:8690	1	P18846|ATF1_HUMAN		280000		DLYSNKSV	31150.2	31	DLYSN_KSV	0
NAHDLSSV	23.69	841.393	8	0	421.704	29.57	89800	F2:6221	2	Q8IX18|DHX40_HUMAN	62900	89800		NAHDLSSV	17211.4	6	NAHDLSS_V	0
DSLRLQQL	23.69	971.54	8	0.9	486.778	58.59	102000	F2:16535	1	Q13813|SPTN1_HUMAN		102000		DSLRLQQL	33390.2	41	DSLRLQQ_L	0
DGYIGDSI	23.69	838.371	8	0.6	839.379	69.62	627000	F2:20491	2	Q16363|LAMA4_HUMAN	414000	627000		DGYIGDSI	22472.4	11	DGY_IGDSI	0
TAGGVMTV	23.67	734.363	8	1.1	735.371	49.4		F1:13272	1	P11142|HSP7C_HUMAN				TAGGVMTV	20687.7	9	TA_GGVMTV	0
QAIITLRV	23.67	912.576	8	-1.4	457.294	64.14	2470000	F1:18663	1	P35613|BASI_HUMAN	2470000			QAIITLRV	12846.2	3.5	QAIIT_LRV	0
AWKELTIV	23.67	958.549	8	-1.7	480.281	66.79	1480000	F2:19479	1	Q9NNW5|WDR6_HUMAN		1480000		AWKELTIV	9912.4	2.5	_AWKELTIV	0
DAITALSV	23.67	788.428	8	0.1	789.435	80.61	487000	F2:24269	1	Q9Y597|KCTD3_HUMAN		487000		DAITALSV	10572.7	3	DAI_TALSV	0
QAWLPAGV	23.65	840.449	8	0.6	841.457	80.49	71000	F1:24071	1	Q9H6R4|NOL6_HUMAN	71000			QAWLPAGV	14338.6	4.5	QAWLPAG_V	0
VGKLLNEV	23.61	870.518	8	-0.4	436.266	45.57	443000	F2:11927	1	P49454|CENPF_HUMAN		443000		VGKLLNEV	30551.7	29	VG_KLLNEV	0
DSSHLPLV	23.6	866.45	8	0.4	434.232	60.41	287000	F2:17189	1	P09884|DPOLA_HUMAN		287000		DSSHLPLV	26955.3	19	DS_SHLPLV	0
DSPASLEV	23.6	816.386	8	1.4	817.395	61.7	378000	F1:17774	1	P49662|CASP4_HUMAN	378000			DSPASLEV	27964.5	21	DS_PASLEV	0
DPPVVHEL	23.59	904.465	8	-0.6	453.24	50.47	507000	F2:13717	2	O75953|DNJB5_HUMAN	3480000	507000		DPPVVHEL	11490	3	DP_PVVHEL	0
[truncated: 5,354 more rows]

## Sheet: Exp-1 ERAP1-siRNA
Peptide	-10lgP	Mass	Length	ppm	m/z	RT	Area	Scan	#Spec	Accession	Area [F4]	Area [F5]	Area [F6]	Peptide	nM	Rank	Core	N_binders
LPWVPPHL	47.3	957.544	8	-1.3	479.778	78.61	3350000	F4:16401	2	O60826|CCD22_HUMAN	3350000			LPWVPPHL	526.1	0.125	LPW_VPPHL	1
LPWLEARI	44.43	996.576	8	0	997.583	78.8	327000	F4:16452	3	Q00610|CLH1_HUMAN	35200000			LPWLEARI	235.4	0.04	LPWLEA_RI	1
DPYSGKLI	43.39	891.47	8	-0.2	892.477	54.72		F5:15218	2	Q15149|PLEC_HUMAN		1590000		DPYSGKLI	1581.7	0.4	DPYS_GKLI	1
MPYMQPVM	42.5	995.428	8	0.4	996.436	77.92	100000	F4:16202	3	Q9P2N7|KLH13_HUMAN	100000	404000	3770000	MPYMQPVM	113.6	0.015	MPYMQ_PVM	1
VPYEENRV	41.94	1004.49	8	-0.4	1005.5	31.99	99200	F5:7123	4	Q15678|PTN14_HUMAN		8640000	5100000	VPYEENRV	797	0.175	VPYEE_NRV	1
YPFKPPKV	41.88	974.559	8	-0.8	488.286	43.89	11200000	F4:8050	51	P62837|UB2D2_HUMAN:P61077|UB2D3_HUMAN:Q9Y2X8|UB2D4_HUMAN:Q96LR5|UB2E2_HUMAN:P51965|UB2E1_HUMAN:Q969T4|UB2E3_HUMAN	13200000	136000000	3130000000	YPFKPPKV	950.4	0.2	YPF_KPPKV	1
MPNKVRKI	41.87	984.59	8	0.6	493.303	22.54	2550000	F5:3603	4	P55265|DSRAD_HUMAN		11300000	400000	MPNKVRKI	1753.1	0.4	MP_NKVRKI	1
LPFSFEHI	41.62	988.502	8	-0.6	495.258	78.64	351000	F4:16411	1	Q93050|VPP1_HUMAN	351000			LPFSFEHI	196.1	0.04	LPFS_FEHI	1
DPWSGGGV	41.58	773.334	8	0.5	774.342	62.91	155000	F5:18125	1	P42785|PCP_HUMAN		155000		DPWSGGGV	6937.2	1.5	DPWSGGG_V	1
YPYYGKLL	41.57	1015.54	8	2	1016.55	64.34	351000	F5:18627	5	P05026|AT1B1_HUMAN	574000	36300000		YPYYGKLL	2370.2	0.5	YPY_YGKLL	1
MPQNPHII	41.47	948.485	8	-2.1	475.249	45.44	15300000	F5:11930	2	Q16576|RBBP7_HUMAN		15400000		MPQNPHII	453.8	0.09	MP_QNPHII	1
FPTMPKLI	41.42	945.536	8	-0.7	473.775	79.17	265000	F4:16566	1	Q9BQ52|RNZ2_HUMAN	265000			FPTMPKLI	311	0.06	FP_TMPKLI	1
FPLHPMMI	41.37	984.492	8	-0.8	493.253	76.88	1130000	F4:15918	1	Q9Y3D3|RT16_HUMAN	1130000			FPLHPMMI	136	0.02	FPL_HPMMI	1
YPHDPPKV	41.16	951.481	8	-0.2	476.748	29.05	817000	F5:6037	3	P61081|UBC12_HUMAN		817000	28300000	YPHDPPKV	2011.1	0.4	YPHDP_PKV	1
LPALFRDI	40.8	943.549	8	-1.2	944.555	80.06	67500	F4:16872	3	Q8IZL8|PELP1_HUMAN	19700000			LPALFRDI	1108	0.25	LP_ALFRDI	1
FPFPVKAL	40.3	917.537	8	-1.4	459.775	78.11	215000	F4:16251	1	Q9BXW9|FACD2_HUMAN	215000			FPFPVKAL	1148.8	0.25	FPFPV_KAL	1
DPFSGKQV	40.25	876.434	8	0.9	877.442	38.94	37700	F6:9634	2	P58107|EPIPL_HUMAN			498000	DPFSGKQV	5838	1.2	DPFSGKQ_V	1
YPWVHVVI	40.23	1011.55	8	-0.9	506.784	79.88	2660000	F4:16803	1	Q969F9|HPS3_HUMAN	2660000			YPWVHVVI	160.1	0.025	YPWVHV_VI	1
YPFNPPKV	40.2	960.507	8	-0.5	481.26	57.6	7800000	F6:16539	3	P61086|UBE2K_HUMAN			7800000	YPFNPPKV	635.4	0.125	YPFNP_PKV	1
YPFKPPKI	40.09	988.574	8	2.3	495.296	50.03	1040000	F4:9981	12	P68036|UB2L3_HUMAN	1040000	7250000	281000000	YPFKPPKI	431.5	0.08	YPFKP_PKI	1
TPYRVIFL	40.03	1007.58	8	0.9	1008.59	76.23	633000	F4:15730	4	Q969T9|WBP2_HUMAN	44100000			TPYRVIFL	6644.2	1.4	TPY_RVIFL	1
HPWISKSV	39.96	952.513	8	-1.2	477.263	33.03	845000	F5:7500	1	O43781|DYRK3_HUMAN		845000		HPWISKSV	3256	0.7	HPW_ISKSV	1
VPVLVHLL	39.79	888.58	8	1.6	445.298	80.47	40200	F4:17016	1	P42285|SK2L2_HUMAN	40200			VPVLVHLL	4524.5	0.9	VP_VLVHLL	1
MPPLVIKV	39.45	895.557	8	-0.2	448.785	72.53	10600000	F5:21613	3	Q9NZM1|MYOF_HUMAN	352000	10600000		MPPLVIKV	450.4	0.09	MP_PLVIKV	1
VPFVVPKF	39.07	931.553	8	-0.8	466.783	78.54	167000	F4:16381	1	Q8N9U0|TAC2N_HUMAN	167000			VPFVVPKF	1840.4	0.4	VPFVV_PKF	1
FPFQWQHV	38.91	1087.52	8	-0.6	544.769	74.45	743000	F4:15363	1	Q6IQ26|DEN5A_HUMAN:Q6ZUT9|DEN5B_HUMAN	743000			FPFQWQHV	126	0.02	FPF_QWQHV	1
HPATLNHV	38.85	887.461	8	0.5	444.738	23.96	163000	F5:4133	1	Q99583|MNT_HUMAN		163000		HPATLNHV	3684.1	0.8	HP_ATLNHV	1
VPFSHVNI	38.57	911.486	8	1.5	912.495	56.13	96700	F6:15986	4	Q8N766|EMC1_HUMAN	48400	399000	10200000	VPFSHVNI	204.9	0.04	VPFSHVN_I	1
EAYKQTHV	38.41	974.482	8	-0.3	488.248	21.47	721000	F5:3258	1	O00267|SPT5H_HUMAN		721000		EAYKQTHV	4688.5	1	EAYKQ_THV	1
FPIIFHGV	38.36	928.517	8	-1.1	465.265	79.15	1630000	F4:16562	1	Q9HCE1|MOV10_HUMAN	1630000			FPIIFHGV	772	0.15	FPI_IFHGV	1
FPLIFHGV	38.36	928.517	8	-1.1	465.265	79.15	1630000	F4:16562	1	Q9BXT6|M10L1_HUMAN	1630000			FPLIFHGV	702.1	0.15	FPL_IFHGV	1
DPHSGHFV	38.26	894.398	8	0.7	448.207	26.63	1060000	F5:5142	1	P11802|CDK4_HUMAN		1060000		DPHSGHFV	7936.7	1.8	DPHSG_HFV	1
NAMGFHVI	38.2	887.432	8	0.9	888.44	60.88	92300	F6:17774	2	Q9NYY8|FAKD2_HUMAN			3440000	NAMGFHVI	7956.3	1.8	NAM_GFHVI	1
IPYHIVNI	38.11	967.549	8	0.5	968.557	65.38	108000	F6:19438	4	P49591|SYSC_HUMAN	195000	887000	13600000	IPYHIVNI	140.1	0.02	IPYHIVN_I	1
HAIVFQHI	38.02	963.529	8	-0.3	482.772	41.94	577000	F5:10653	1	Q9BRF8|CPPED_HUMAN		577000		HAIVFQHI	5091.5	1.1	HAIV_FQHI	1
FPYAFKEV	37.92	999.506	8	0.3	500.761	64.08	863000	F5:18536	1	P09884|DPOLA_HUMAN		863000		FPYAFKEV	147.2	0.02	FPYA_FKEV	1
SAYEQHKI	37.67	974.482	8	1.4	488.249	23.68	3870000	F5:4030	2	Q3MIP1|IPIL2_HUMAN		3870000	702000	SAYEQHKI	6708.9	1.4	SAYEQ_HKI	1
VPYPLPKI	37.62	925.564	8	2.8	926.573	67.33	158000	F5:19723	5	P55786|PSA_HUMAN		14800000	11500000	VPYPLPKI	92.1	0.01	VPYPL_PKI	1
EAYVQKMV	37.56	966.484	8	-0.6	967.491	43.18	130000	F6:11183	1	Q96IP4|FA46A_HUMAN			130000	EAYVQKMV	4881.4	1	EAYVQ_KMV	1
MAPPLLHL	37.4	890.505	8	-0.4	446.26	74.37	444000	F5:22239	1	P57078|RIPK4_HUMAN		444000		MAPPLLHL	5518	1.2	MA_PPLLHL	1
EAYVHKSV	37.39	931.476	8	0.8	466.746	23.03	461000	F5:3784	2	P61326|MGN_HUMAN:Q96A72|MGN2_HUMAN		461000	307000	EAYVHKSV	8243.5	1.9	EAYVH_KSV	1
FAPILPHL	37.3	906.533	8	0.2	454.274	80.34		F4:16973	1	Q9NSE4|SYIM_HUMAN				FAPILPHL	3655.9	0.8	FA_PILPHL	1
MPMKVKQL	37.3	973.545	8	-0.2	487.78	32.79	472000	F5:7409	3	Q92621|NU205_HUMAN		472000	298000	MPMKVKQL	3446.6	0.7	MPMKV_KQL	1
LPAWPIKV	37.13	922.564	8	-1.5	462.288	78.12	157000	F4:16253	1	P42785|PCP_HUMAN	157000			LPAWPIKV	798.9	0.175	LP_AWPIKV	1
FAYTVKYV	37.02	989.522	8	1	495.769	58.46	1710000	F6:16861	1	Q8N2K1|UB2J2_HUMAN			1710000	FAYTVKYV	820.9	0.175	FAY_TVKYV	1
FPYIQKGL	36.96	964.538	8	-1.2	483.276	61.15	58600000	F6:17877	6	Q9H583|HEAT1_HUMAN	487000	1300000	59100000	FPYIQKGL	1454.7	0.3	FPYIQKG_L	1
FPHPLPSL	36.89	906.496	8	0	454.255	66.84	162000	F4:13935	3	Q15637|SF01_HUMAN	162000	2860000	1000000	FPHPLPSL	771.3	0.15	FPHPL_PSL	1
FPFVSKTL	36.81	937.527	8	0.3	469.771	67.19	5970000	F5:19673	3	P27708|PYR1_HUMAN:P31327|CPSM_HUMAN	127000	5970000		FPFVSKTL	873.6	0.175	FPF_VSKTL	1
LPYELQKM	36.77	1020.53	8	0.9	511.273	57.51	449000	F6:16506	1	O95757|HS74L_HUMAN			449000	LPYELQKM	799.7	0.175	LPYEL_QKM	1
DAFRVNVI	36.74	932.508	8	0.1	933.515	69.66	194000	F4:14477	11	Q96CW1|AP2M1_HUMAN	2100000	6130000	254000000	DAFRVNVI	8553.5	1.9	DAF_RVNVI	1
NPFRPQKV	36.55	984.551	8	0.5	493.283	27.88	915000	F6:5614	2	P63218|GBG5_HUMAN			2430000	NPFRPQKV	5192.1	1.1	NPF_RPQKV	1
LPHEILEM	36.41	980.5	8	1.5	981.509	64.96	79300	F6:19291	2	P38919|IF4A3_HUMAN			11200000	LPHEILEM	3349.2	0.7	LPHEI_LEM	1
TPYEGGFF	36.27	916.397	8	1.3	917.405	79.78	123000	F5:23894	1	Q9H832|UBE2Z_HUMAN		123000		TPYEGGFF	6360.6	1.4	TPYEGG_FF	1
MGYTPLHV	36.26	916.448	8	-0.3	459.231	55.65	1200000	F6:15802	1	P16157|ANK1_HUMAN			1200000	MGYTPLHV	5749.3	1.2	MGY_TPLHV	1
DPYTGQSV	36.15	865.382	8	0	866.389	45.69	1720000	F5:12024	2	Q15149|PLEC_HUMAN		1720000		DPYTGQSV	1427.2	0.3	DPY_TGQSV	1
PWHDGKQV	36.02	965.472	8	1.2	483.744	33.32	260000	F5:7609	1	Q96KA5|CLP1L_HUMAN		260000		PWHDGKQV	8217.1	1.9	_PWHDGKQV	1
EAFHVFKV	36	975.518	8	-0.5	488.766	52.42	1650000	F6:14593	2	Q9Y376|CAB39_HUMAN:Q9H9S4|CB39L_HUMAN		226000	1650000	EAFHVFKV	8575.9	2	EAFHVF_KV	1
LPYVGTSV	35.99	834.449	8	0	835.456	69.13	9600000	F5:20378	3	Q9UKA1|FBXL5_HUMAN		10400000	388000	LPYVGTSV	167.3	0.025	LPY_VGTSV	1
HAFQLEHI	35.99	993.503	8	-0.3	497.759	44.71	611000	F6:11739	1	Q14204|DYHC1_HUMAN			611000	HAFQLEHI	6273.1	1.3	HAF_QLEHI	1
HPFHVIRI	35.97	1017.59	8	-0.6	509.8	39.13	22800000	F6:9701	33	P27635|RL10_HUMAN	6550000	7070000	980000000	HPFHVIRI	1337.8	0.3	HPF_HVIRI	1
FPLVKPHI	35.91	949.575	8	-0.6	475.794	51.07	455000	F6:14092	1	P14735|IDE_HUMAN			455000	FPLVKPHI	153.8	0.02	FPLVK_PHI	1
LPYPDPAI	35.76	884.464	8	0.5	885.472	75.82	99900	F5:22761	2	P34932|HSP74_HUMAN		99900	4370000	LPYPDPAI	94.5	0.01	LPYPD_PAI	1
IPYPDPAL	35.76	884.464	8	0.5	885.472	75.82	99900	F5:22761	2	Q8NFP9|NBEA_HUMAN		99900	4370000	IPYPDPAL	1146.8	0.25	IPYPD_PAL	1
FPYYGKKL	35.63	1014.55	8	-0.4	508.284	40.53	7020000	F6:10201	2	P54709|AT1B3_HUMAN			20400000	FPYYGKKL	1662.5	0.4	FPYY_GKKL	1
LPYFPHVL	35.58	984.543	8	1.5	493.28	80.23		F4:16934	1	Q4ADV7|RIC1_HUMAN				LPYFPHVL	635.9	0.125	LPYF_PHVL	1
EAFHQHMV	35.58	997.444	8	0.5	499.729	29.38	92500	F6:6164	1	A2RRP1|NBAS_HUMAN			92500	EAFHQHMV	5168.7	1.1	EAFHQ_HMV	1
VAWVGQQV	35.53	885.471	8	1.3	886.479	64.26	38900000	F5:18599	4	Q15041|AR6P1_HUMAN	310000	38900000	3420000	VAWVGQQV	2724.4	0.6	VAWVGQQ_V	1
TAFEHHEI	35.51	982.451	8	-0.1	492.233	29.75	725000	F6:6299	1	Q92630|DYRK2_HUMAN			725000	TAFEHHEI	5721.4	1.2	TAFEH_HEI	1
YPDPLIKV	35.41	943.538	8	-0.3	472.776	66	64600	F4:13784	2	P62701|RS4X_HUMAN	64600		927000	YPDPLIKV	2766.6	0.6	YP_DPLIKV	1
IPFDPKFI	35.32	975.543	8	-0.3	488.779	79.02	4020000	F4:16528	2	Q8N7H5|PAF1_HUMAN	4020000	419000		IPFDPKFI	515.5	0.1	IPFD_PKFI	1
YPYIPAHI	35.3	972.507	8	0.4	487.261	65.32	1270000	F6:19420	1	O43809|CPSF5_HUMAN			1270000	YPYIPAHI	118.9	0.015	YPYIPA_HI	1
DAARFPII	35.3	901.502	8	-0.2	451.758	75.31	767000	F4:15524	6	Q8TCT9|HM13_HUMAN	767000	34400000	339000	DAARFPII	7221.9	1.6	DA_ARFPII	1
MPSPAPEV	35.29	826.389	8	1	827.398	53.7		F6:15061	1	P52948|NUP98_HUMAN				MPSPAPEV	248.8	0.05	MP_SPAPEV	1
VPSWFVRV	35.27	988.549	8	-0.6	495.282	75.65	69200	F4:15589	1	P41252|SYIC_HUMAN	69200			VPSWFVRV	1326.3	0.3	VP_SWFVRV	1
VPVSQFEI	35.26	917.486	8	0.3	918.493	78.02	897000	F6:23802	1	P09884|DPOLA_HUMAN			897000	VPVSQFEI	354.1	0.07	VPVSQF_EI	1
DPVPLPNV	35.14	849.46	8	-1	850.466	80.64	47700	F5:24196	1	P63208|SKP1_HUMAN		47700		DPVPLPNV	3283.2	0.7	DPVPL_PNV	1
LPVIFAKI	35.08	899.584	8	-0.5	450.799	79.85	95400	F4:16793	1	Q9NZN4|EHD2_HUMAN	95400			LPVIFAKI	459	0.09	LP_VIFAKI	1
YPVKYKAI	35.01	980.569	8	-0.3	491.292	33.8	637000	F5:7776	1	P62487|RPB7_HUMAN		637000		YPVKYKAI	3646.1	0.8	YP_VKYKAI	1
VPRPIPHI	34.93	927.565	8	0.3	464.79	38.43	1730000	F5:9387	1	Q9NX40|OCAD1_HUMAN		1730000		VPRPIPHI	496.2	0.1	VPRPI_PHI	1
IPHTPIEI	34.84	918.518	8	0.3	460.266	60.06	7630000	F6:17464	1	Q6W2J9|BCOR_HUMAN			7630000	IPHTPIEI	541.4	0.125	IP_HTPIEI	1
DPYKPYQL	34.74	1022.51	8	-0.1	1023.51	55.33	82000	F5:15446	1	P83436|COG7_HUMAN		82000		DPYKPYQL	8632.4	2	DPYKPYQ_L	1
LPFLAHAL	34.7	880.517	8	0.2	441.266	74.49	54700	F4:15368	2	Q15645|PCH2_HUMAN	54700	524000		LPFLAHAL	1455	0.3	LPF_LAHAL	1
MPKMGKTI	34.69	904.487	8	-1.9	453.25	30.48	498000	F6:6564	2	O75643|U520_HUMAN			663000	MPKMGKTI	465.5	0.09	MP_KMGKTI	1
HALHQHTI	34.54	955.499	8	-1	478.756	20.83	78500	F5:3094	2	Q8TEQ6|GEMI5_HUMAN		78500	39500	HALHQHTI	4057.6	0.8	HALHQ_HTI	1
MARTPQTV	34.2	902.464	8	-0.5	452.239	27.19	2490000	F5:5350	3	Q16850|CP51A_HUMAN		2560000	318000	MARTPQTV	3400.6	0.7	MAR_TPQTV	1
SPYRTPVL	34.18	931.513	8	0.9	466.764	47.78	3240000	F5:12752	1	Q6WRI0|IGS10_HUMAN		3240000		SPYRTPVL	8467.6	1.9	SPY_RTPVL	1
VPPTPAEI	34.14	822.449	8	3.2	823.459	56.71	2530000	F6:16202	4	Q7Z4Y8|AT5L2_HUMAN:O75964|ATP5L_HUMAN		511000	2530000	VPPTPAEI	696.6	0.15	VP_PTPAEI	1
EPPPVLHL	34.12	900.507	8	0.5	451.261	62.61	9670000	F6:18416	4	P12755|SKI_HUMAN		133000	9670000	EPPPVLHL	6452.8	1.4	EP_PPVLHL	1
IPYLVVKV	34.06	929.595	8	0.7	465.805	73.9	308000	F5:22092	1	Q14008|CKAP5_HUMAN		308000		IPYLVVKV	455.4	0.09	IPY_LVVKV	1
SPWAVKKI	34.03	927.554	8	0.4	464.784	36.22	1350000	F5:8596	1	Q96KB5|TOPK_HUMAN		1350000		SPWAVKKI	4099.8	0.9	SPWAV_KKI	1
FPYRLVGL	33.96	963.554	8	-1.7	482.784	77.51	265000	F4:16076	1	Q6IC98|GRAM4_HUMAN	265000			FPYRLVGL	1913.9	0.4	FPY_RLVGL	1
SAYSGHYI	33.8	896.403	8	-0.3	897.41	37.8	1100000	F6:9206	4	Q86UV5|UBP48_HUMAN		1550000	30900000	SAYSGHYI	6868.7	1.5	SAYS_GHYI	1
LPPHIFAI	33.66	906.533	8	-0.2	454.274	74.42	717000	F4:15357	5	Q9HD67|MYO10_HUMAN	717000	1210000		LPPHIFAI	416.7	0.08	LP_PHIFAI	1
PFTPNLKV	33.66	914.523	8	-0.2	458.268	57.41	94200	F4:11882	1	A5YKK6|CNOT1_HUMAN	94200			PFTPNLKV	5888.2	1.2	_PFTPNLKV	1
MAIDIPHI	33.62	908.479	8	0.5	455.247	78.31	1670000	F5:23510	1	O43432|IF4G3_HUMAN		1670000		MAIDIPHI	496.7	0.1	MAIDI_PHI	1
SPFKAHVV	33.61	883.492	8	-0.9	442.753	30.38	462000	F6:6528	1	P21333|FLNA_HUMAN			462000	SPFKAHVV	6585.9	1.4	SPF_KAHVV	1
MPFFAKTV	33.58	939.489	8	1.1	470.752	64.12	1660000	F5:18552	1	Q92541|RTF1_HUMAN		1660000		MPFFAKTV	180.2	0.03	MPFF_AKTV	1
MASQMLKV	33.57	906.467	8	-0.2	454.24	47.45	644000	F5:12630	1	Q9HCS7|SYF1_HUMAN		644000		MASQMLKV	1661.5	0.4	MA_SQMLKV	1
MPFVGLRL	33.53	931.531	8	-2	466.772	80.79	87900	F4:17136	1	O60244|MED14_HUMAN	87900			MPFVGLRL	994.8	0.2	MPF_VGLRL	1
HPFGFVAV	33.36	872.455	8	0.1	873.462	67.61	124000	F5:19822	1	P63279|UBC9_HUMAN		124000		HPFGFVAV	3406.6	0.7	HPF_GFVAV	1
LPLSLMHI	33.22	922.531	8	-0.4	462.273	80.28	91300	F4:16952	1	Q9NZJ4|SACS_HUMAN	91300			LPLSLMHI	142.5	0.02	LPLSLMH_I	1
DPYSGSTI	33.19	838.371	8	0.6	839.379	52.48	1320000	F6:14617	2	Q15149|PLEC_HUMAN		1690000	1320000	DPYSGSTI	530.2	0.125	DPYS_GSTI	1
YPPGVVGV	33.17	786.428	8	0.3	787.435	63.22	2030000	F5:18231	2	Q13363|CTBP1_HUMAN		2030000		YPPGVVGV	3280.8	0.7	YP_PGVVGV	1
HPHAVNEI	33.17	915.456	8	0	458.735	25.26	303000	F5:4627	1	Q8IVF7|FMNL3_HUMAN:Q96PY5|FMNL2_HUMAN		303000		HPHAVNEI	2584.4	0.5	HPHAV_NEI	1
MPFRGYAV	33.15	939.464	8	-1.2	470.738	53.79	6320000	F6:15096	1	P49327|FAS_HUMAN			6320000	MPFRGYAV	481.6	0.09	MPF_RGYAV	1
HAFENLEI	33.13	971.471	8	-0.3	972.478	63.01	422000	F6:18568	2	P00533|EGFR_HUMAN			2890000	HAFENLEI	6099.9	1.3	HAFEN_LEI	1
VPPFTFHV	33.1	942.496	8	-0.4	472.255	75.93	4040000	F4:15642	2	Q6NZI2|PTRF_HUMAN	4040000	1630000		VPPFTFHV	968.9	0.2	VPPFTFH_V	1
MPHAPIGL	33.09	834.442	8	-0.2	418.228	57.1	4420000	F6:16351	3	O95147|DUS14_HUMAN		89000	4450000	MPHAPIGL	4656.6	1	MPHAPIG_L	1
LPFSQPKV	32.94	914.523	8	-1.2	458.268	52.37	5840000	F5:14421	2	Q9NSU2|TREX1_HUMAN		5840000		LPFSQPKV	140.3	0.02	LPFSQ_PKV	1
LPYNQQHL	32.92	1011.51	8	0.3	506.764	38.9	1950000	F6:9616	1	Q9Y5Q0|FADS3_HUMAN			1950000	LPYNQQHL	351.2	0.07	LPYNQ_QHL	1
MPHSIMRI	32.9	983.505	8	-1	492.759	42.64	5910000	F6:10982	2	P61163|ACTZ_HUMAN			20300000	MPHSIMRI	227.9	0.04	MPHSIM_RI	1
MAPRTLVL	32.82	899.526	8	0.5	450.771	54.93	397000	F4:11258	6	P10316|1A69_HUMAN:P05534|1A24_HUMAN:P30447|1A23_HUMAN:P01891|1A68_HUMAN	397000		72400000	MAPRTLVL	7421.3	1.6	MA_PRTLVL	1
DPYTGQQI	32.78	920.424	8	0.8	921.432	53.91	2380000	F6:15140	1	Q15149|PLEC_HUMAN:P58107|EPIPL_HUMAN			2380000	DPYTGQQI	729	0.15	DPY_TGQQI	1
LPMHPLQI	32.74	947.526	8	-0.3	474.77	63.53	3420000	F6:18768	2	Q5TAX3|TUT4_HUMAN		91700	3420000	LPMHPLQI	144.7	0.02	LPMHPLQ_I	1
YPHNHHVV	32.67	1001.48	8	-0.5	501.749	21	574000	F5:3128	1	P15586|GNS_HUMAN		574000		YPHNHHVV	2163.2	0.5	YPHNH_HVV	1
MPPLAHIF	32.67	924.489	8	-0.3	463.252	76.55	218000	F4:15837	1	Q9Y2T3|GUAD_HUMAN	218000			MPPLAHIF	812.7	0.175	MP_PLAHIF	1
SPSKMPEI	32.67	887.442	8	-0.2	444.728	41.87	1060000	F6:10699	2	Q15011|HERP1_HUMAN		1730000	1060000	SPSKMPEI	6738.5	1.5	SP_SKMPEI	1
LPPLPLHI	32.64	898.564	8	-0.2	450.289	81.05	1310000	F4:17234	2	Q8IZ21|PHAR4_HUMAN	1310000	192000		LPPLPLHI	182.6	0.03	LP_PLPLHI	1
SPYQNIKI	32.59	961.523	8	-0.9	481.769	50.31	5360000	F5:13670	1	P52788|SPSY_HUMAN		5360000		SPYQNIKI	2991.6	0.6	SPY_QNIKI	1
FPFKIIHI	32.54	1013.61	8	-0.9	507.81	72.01	429000	F4:14909	2	P78314|3BP2_HUMAN	669000			FPFKIIHI	189.4	0.03	FPFKI_IHI	1
YPLPAVKV	32.54	885.532	8	-0.1	443.773	61.62	3840000	F6:18057	1	Q92540|SMG7_HUMAN			3840000	YPLPAVKV	535.6	0.125	YPLP_AVKV	1
TAFRTVEI	32.48	935.508	8	0.2	468.761	53.61	1780000	F5:14802	2	P51798|CLCN7_HUMAN		1780000	957000	TAFRTVEI	7747.6	1.7	TAF_RTVEI	1
YPNKPPTV	32.46	914.486	8	0.1	458.25	35.41	3420000	F6:8321	2	P63146|UBE2B_HUMAN:P49459|UBE2A_HUMAN			3420000	YPNKPPTV	1609.6	0.4	YP_NKPPTV	1
LAPSTMKI	32.46	859.484	8	-0.2	860.491	46.17	800000	F5:12203	5	P60709|ACTB_HUMAN:P68032|ACTC_HUMAN:P68133|ACTS_HUMAN		3190000	1860000	LAPSTMKI	2575.8	0.5	LA_PSTMKI	1
LPRKFPSL	32.4	956.581	8	-0.1	479.298	46.22	1230000	F6:12290	1	Q14137|BOP1_HUMAN			1230000	LPRKFPSL	5827.2	1.2	LPR_KFPSL	1
LPYLVPKL	32.37	941.595	8	-3	471.803	77.33	862000	F4:16027	2	Q92616|GCN1_HUMAN	862000	3470000		LPYLVPKL	581.7	0.125	LPY_LVPKL	1
EAYLGKTV	32.32	879.47	8	1.1	880.478	38.27	1220000	F6:9383	4	P11142|HSP7C_HUMAN		900000	51700000	EAYLGKTV	7249.5	1.6	EAY_LGKTV	1
MAILLHEI	32.28	938.526	8	0.3	470.27	73.11	481000	F4:15126	3	Q96H72|S39AD_HUMAN	481000	9130000		MAILLHEI	922.1	0.2	MAI_LLHEI	1
FGYIAKAI	32.28	881.501	8	2.3	441.759	56.68	628000	F6:16191	1	O75533|SF3B1_HUMAN			628000	FGYIAKAI	8003.2	1.8	FGY_IAKAI	1
TPWQPPTV	32.26	924.471	8	-0.3	925.477	71.01	130000	F4:14727	5	Q9NZJ0|DTL_HUMAN	130000	403000	18400000	TPWQPPTV	424.5	0.08	TPW_QPPTV	1
VPYMPNAV	32.24	889.437	8	1.8	890.446	67.53	166000	F5:19791	1	Q8NFF5|FAD1_HUMAN		166000		VPYMPNAV	415.5	0.08	VPY_MPNAV	1
YPNVFKKI	32.23	1007.58	8	-1.5	504.797	46.19	9940000	F6:12276	4	O43865|SAHH2_HUMAN			14900000	YPNVFKKI	1710.6	0.4	YP_NVFKKI	1
HPYSGVTV	32.22	858.424	8	-0.3	859.431	35.71	209000	F6:8428	2	Q9H2T7|RBP17_HUMAN			987000	HPYSGVTV	783.7	0.15	HPYS_GVTV	1
YPYNAPTV	32.21	923.439	8	1.4	924.447	58.44	2040000	F5:16538	1	O00762|UBE2C_HUMAN		2040000		YPYNAPTV	128.5	0.02	YPY_NAPTV	1
YPFQIHSI	32.2	1003.51	8	1	502.764	66.17	1760000	F5:19324	2	O95674|CDS2_HUMAN:Q92903|CDS1_HUMAN		1760000		YPFQIHSI	231.5	0.04	YPF_QIHSI	1
EPVTTRQV	32.19	928.498	8	1	465.257	26.75	1720000	F5:5183	2	Q04695|K1C17_HUMAN		1720000	2260000	EPVTTRQV	7330.3	1.6	EP_VTTRQV	1
HPLKPITV	32.19	903.554	8	-0.6	452.784	33.11	208000	F6:7504	1	Q7Z3J2|CP062_HUMAN			208000	HPLKPITV	4370.3	0.9	HPL_KPITV	1
LPWYPKVL	32.16	1014.59	8	-2.3	508.301	78.82	91000	F4:16459	2	Q8NI27|THOC2_HUMAN	91000			LPWYPKVL	2017.6	0.4	LPW_YPKVL	1
MPAEPMTI	32.1	888.409	8	-0.1	889.416	69.2		F5:20402	2	Q8NCW5|NNRE_HUMAN			587000	MPAEPMTI	107.8	0.015	MP_AEPMTI	1
INYQPPTV	32.08	930.481	8	-1.3	931.487	60.73	1040000	F5:17348	2	Q9BQE3|TBA1C_HUMAN:P68363|TBA1B_HUMAN:Q13748|TBA3C_HUMAN:Q9NY65|TBA8_HUMAN		1040000		INYQPPTV	7262.8	1.6	INY_QPPTV	1
IPFSPYRV	32.07	977.533	8	0.5	489.774	61.03	918000	F5:17462	3	P21333|FLNA_HUMAN	76200	918000	10300000	IPFSPYRV	524.3	0.125	IPFS_PYRV	1
EAFPAHKV	32.06	897.471	8	0.6	449.743	27.11	528000	F6:5345	2	Q53HC5|KLH26_HUMAN		86100	528000	EAFPAHKV	6554.9	1.4	EAFP_AHKV	1
MPAVFHTV	32.05	900.453	8	1.3	451.234	56.65	605000	F6:16180	1	Q8TDY2|RBCC1_HUMAN			605000	MPAVFHTV	173	0.03	MP_AVFHTV	1
MPFDPSKV	32.03	919.447	8	-0.9	460.731	57.91	2560000	F5:16354	2	O75369|FLNB_HUMAN		2560000	270000	MPFDPSKV	345.1	0.07	MPFDPS_KV	1
RPFPGLVI	32.03	897.544	8	-0.4	449.779	74.38	6990000	F4:15348	3	P78347|GTF2I_HUMAN	6990000	12100000		RPFPGLVI	2476.2	0.5	RPFP_GLVI	1
MPQSGTGV	32.01	775.354	8	1.4	776.362	32.55	101000	F5:7321	2	O00487|PSDE_HUMAN		101000	112000	MPQSGTGV	2408	0.5	MPQS_GTGV	1
MPYEMKEM	32.01	1057.43	8	-0.8	529.721	50.11	139000	F6:13740	1	Q92538|GBF1_HUMAN			139000	MPYEMKEM	686.1	0.15	MPYEM_KEM	1
TPYNSRTV	31.9	936.466	8	1	469.241	26.78	252000	F5:5194	1	P31641|SC6A6_HUMAN		252000		TPYNSRTV	2330.9	0.5	TPY_NSRTV	1
LPSGSKKV	31.89	814.491	8	-1	408.252	20.61	1500000	F6:3055	1	P62917|RL8_HUMAN			1500000	LPSGSKKV	3357.6	0.7	LP_SGSKKV	1
MPLPGYKV	31.8	903.489	8	-0.6	452.751	55.34	4640000	F6:15687	1	P13797|PLST_HUMAN			4640000	MPLPGYKV	259.6	0.05	MPLP_GYKV	1
MPVQFQVV	31.76	946.495	8	1	947.503	81		F5:24333	2	O43847|NRDC_HUMAN			1850000	MPVQFQVV	129.3	0.02	MP_VQFQVV	1
YAYGMFKI	31.71	991.484	8	-0.1	496.749	73.7	202000	F4:15232	1	Q9UJX5|APC4_HUMAN	202000			YAYGMFKI	1601.6	0.4	YAYGMF_KI	1
KPYNVKQI	31.68	988.571	8	0.5	495.293	27.57	2170000	F6:5505	1	O15056|SYNJ2_HUMAN			2170000	KPYNVKQI	5694.9	1.2	KPYNVKQ_I	1
FPGLAIKI	31.65	857.537	8	0.1	858.545	80.01		F4:16852	5	Q99661|KIF2C_HUMAN		3220000		FPGLAIKI	743.5	0.15	FP_GLAIKI	1
YPLEVTKL	31.65	961.548	8	0.5	481.782	61.82	1250000	F6:18128	1	P18074|ERCC2_HUMAN			1250000	YPLEVTKL	2897.2	0.6	YPLEV_TKL	1
LPYPIHQV	31.6	965.533	8	0	483.774	53.37	7510000	F5:14722	2	P49760|CLK2_HUMAN		7510000	1230000	LPYPIHQV	134.1	0.02	LPYPIHQ_V	1
KPFDMKSI	31.55	964.505	8	-0.3	483.26	43.18	1950000	F5:11106	1	Q9UBF2|COPG2_HUMAN		1950000		KPFDMKSI	5389	1.1	KPFDM_KSI	1
WAPSVVKV	31.53	884.512	8	-1.1	443.263	56.51	662000	F6:16127	1	P51532|SMCA4_HUMAN			662000	WAPSVVKV	7900.1	1.8	WA_PSVVKV	1
VPFSVPKI	31.53	885.532	8	-0.3	443.773	69.96	156000	F4:14555	3	P80217|IN35_HUMAN	156000	9240000		VPFSVPKI	206.2	0.04	VPFSV_PKI	1
MPYEIKKV	31.48	1006.55	8	0.3	504.284	35.89	49300	F5:8490	1	O75083|WDR1_HUMAN		49300		MPYEIKKV	287.8	0.05	MPYEI_KKV	1
TPPTAQVV	31.46	811.444	8	0.4	812.452	43.04	424000	F5:11055	1	P52907|CAZA1_HUMAN		424000		TPPTAQVV	1639.1	0.4	TP_PTAQVV	1
LPYSPRVL	31.45	943.549	8	0.6	472.782	56.39	30000000	F6:16082	5	Q13286|CLN3_HUMAN	116000	419000	30100000	LPYSPRVL	1133.3	0.25	LPYS_PRVL	1
LAHPLHVI	31.42	898.539	8	-0.7	450.276	38.59	756000	F5:9445	2	Q9NZJ7|MTCH1_HUMAN		1340000		LAHPLHVI	1524.5	0.3	LAHPL_HVI	1
LPHLLPAL	31.42	872.548	8	-1.1	437.281	80.08	152000	F4:16877	1	Q9P0J6|RM36_HUMAN	152000			LPHLLPAL	2669.2	0.6	LP_HLLPAL	1
HPPVGIAV	31.39	788.455	8	1.1	789.463	45.12	212000	F6:11895	4	O15417|TNC18_HUMAN		419000	1040000	HPPVGIAV	5590.2	1.2	HP_PVGIAV	1
LPPHILEV	31.38	916.538	8	-0.2	459.276	63.38	3550000	F6:18710	3	Q9BUQ8|DDX23_HUMAN			3550000	LPPHILEV	523.8	0.125	LP_PHILEV	1
NPPKILTV	31.37	880.538	8	0.7	881.546	51.47	847000	F5:14089	6	Q8TE76|MORC4_HUMAN	146000	60800000	2490000	NPPKILTV	5632	1.2	NP_PKILTV	1
NAQAMTTI	31.36	848.406	8	0.7	849.414	48.58	121000	F6:13171	1	Q8IYR2|SMYD4_HUMAN			121000	NAQAMTTI	8600.8	2	NAQAM_TTI	1
VPNEEPKV	31.35	910.476	8	-0.1	456.245	30.7	1060000	F5:6656	1	Q9BY44|EIF2A_HUMAN		1060000		VPNEEPKV	2632.5	0.6	VPNEE_PKV	1
LPYLFHVV	31.34	986.559	8	-0.6	494.286	81.07		F4:17242	1	P21359|NF1_HUMAN				LPYLFHVV	182.2	0.03	LPY_LFHVV	1
YPRQIYEV	31.24	1066.54	8	-1.1	534.279	50.45		F5:13716	1	Q9BYD6|RM01_HUMAN				YPRQIYEV	2650.5	0.6	YPR_QIYEV	1
PPEHVRKI	31.22	974.566	8	-0.7	488.29	24.71	2360000	F6:4460	1	Q6P2Q9|PRP8_HUMAN			2360000	PPEHVRKI	8149.4	1.8	_PPEHVRKI	1
IPWKVPGL	31.16	908.548	8	-1.5	455.281	78.27	6610000	F4:16299	1	Q6P2Q9|PRP8_HUMAN	6610000			IPWKVPGL	4553.1	0.9	IPW_KVPGL	1
YPWGVAEV	31.09	919.444	8	0.3	920.452	80.7	2670000	F5:24217	1	Q16181|SEPT7_HUMAN		2670000		YPWGVAEV	840.1	0.175	YPW_GVAEV	1
GPYPQRKV	31.06	943.524	8	-1	472.769	22.97	146000	F5:3762	1	Q9Y4L1|HYOU1_HUMAN		146000		GPYPQRKV	6854.4	1.5	GPYPQ_RKV	1
MAFLPHHI	31.06	964.495	8	0.2	483.255	50.16	54500	F4:10018	3	Q9NWN3|FBX34_HUMAN	54500		9150000	MAFLPHHI	525.9	0.125	MAF_LPHHI	1
YPPSATTL	31.04	848.428	8	1.4	849.437	53.14	755000	F6:14858	2	Q7Z6Z7|HUWE1_HUMAN			755000	YPPSATTL	2085.4	0.5	YP_PSATTL	1
LPHVVPTL	30.99	874.528	8	0.3	438.271	64.44	3170000	F6:19096	1	Q86Y56|DAAF5_HUMAN			3170000	LPHVVPTL	1039.8	0.25	LP_HVVPTL	1
YPAELNNI	30.98	932.46	8	2.1	933.47	66.33	144000	F5:19379	1	P35869|AHR_HUMAN		144000		YPAELNNI	736.8	0.15	YP_AELNNI	1
DPPYSRVI	30.97	945.492	8	0.3	473.753	54.73	8160000	F5:15222	1	O43164|PJA2_HUMAN		8160000		DPPYSRVI	4242.5	0.9	DP_PYSRVI	1
HASHQPAI	30.97	859.43	8	-0.9	430.722	22.74	537000	F5:3679	2	O00311|CDC7_HUMAN		537000	315000	HASHQPAI	8463.3	1.9	HA_SHQPAI	1
EAWPALQI	30.96	926.486	8	-0.9	927.493	81.32	21600000	F4:17343	1	Q969E8|TSR2_HUMAN	21600000			EAWPALQI	1765.7	0.4	EAWPALQ_I	1
IPWGPASI	30.93	839.454	8	1.1	840.462	81.18	3890000	F5:24404	1	Q9NRH3|TBG2_HUMAN:P23258|TBG1_HUMAN		3890000		IPWGPASI	358.6	0.07	IPW_GPASI	1
DPYLLPHI	30.92	966.518	8	0.3	484.266	80.7	223000	F5:24219	1	Q86UE8|TLK2_HUMAN		223000		DPYLLPHI	452.3	0.09	DPY_LLPHI	1
TPFNPPKV	30.88	898.491	8	-0.4	450.253	48.48	1110000	F5:13000	1	O95453|PARN_HUMAN		1110000		TPFNPPKV	2599.1	0.6	TPF_NPPKV	1
MAFPVKEI	30.85	933.499	8	0.3	467.757	64.3	2290000	F6:19042	2	Q9BVV6|TALD3_HUMAN		103000	2290000	MAFPVKEI	559	0.125	MAFPV_KEI	1
MAARPHSI	30.85	881.454	8	-0.2	441.734	24.11	59500	F5:4192	1	P22626|ROA2_HUMAN		59500		MAARPHSI	2306.6	0.5	MA_ARPHSI	1
LPIESQMV	30.84	915.473	8	-0.8	916.48	69.11		F5:20374	1	O75643|U520_HUMAN				LPIESQMV	353.3	0.07	LPIE_SQMV	1
LAFSPKTI	30.82	875.512	8	-0.3	876.519	55.56	122000	F6:15768	2	Q96DD7|SHSA4_HUMAN			3580000	LAFSPKTI	1046.8	0.25	LAFSP_KTI	1
IPAEVPHI	30.81	874.491	8	2	438.254	56.76	289000	F6:16224	2	Q8WYP5|ELYS_HUMAN		2440000	289000	IPAEVPHI	229.4	0.04	IP_AEVPHI	1
YPPEVAEF	30.8	950.438	8	0.4	951.446	73.5	308000	F6:22301	1	P20248|CCNA2_HUMAN			308000	YPPEVAEF	5095.1	1.1	YP_PEVAEF	1
FPAEIHVV	30.8	910.491	8	0.4	456.253	61.55	1610000	F6:18031	1	Q16790|CAH9_HUMAN			1610000	FPAEIHVV	419.1	0.08	FPAEI_HVV	1
LPHSPINV	30.79	875.486	8	1.6	876.495	51.9	86100	F5:14253	4	O95714|HERC2_HUMAN		10500000	342000	LPHSPINV	942.2	0.2	LPHS_PINV	1
YPPGIVGV	30.75	800.443	8	-0.2	801.45	71.33	1100000	F6:21549	4	P56545|CTBP2_HUMAN		1140000	1100000	YPPGIVGV	4443.5	0.9	YP_PGIVGV	1
LPNPPPTI	30.73	847.48	8	0.6	848.488	62.15	447000	F5:17851	1	Q16760|DGKD_HUMAN		447000		LPNPPPTI	124.2	0.015	LPNP_PPTI	1
HPLSATQI	30.72	865.466	8	-0.2	866.473	37.08	73200	F6:8934	2	Q13813|SPTN1_HUMAN			266000	HPLSATQI	1229	0.25	HPLS_ATQI	1
MPYPTPAM	30.72	906.398	8	0.2	907.405	67.87	679000	F6:20357	1	Q92793|CBP_HUMAN			679000	MPYPTPAM	211.6	0.04	MPYPT_PAM	1
SPPKGVTI	30.66	797.465	8	1.2	798.473	35.13	943000	F6:8220	7	Q15366|PCBP2_HUMAN		1350000	27600000	SPPKGVTI	5643.8	1.2	SP_PKGVTI	1
VPYEPDSV	30.6	904.418	8	0.3	905.425	53.53	1110000	F6:14999	1	P53990|IST1_HUMAN			1110000	VPYEPDSV	569.1	0.125	VPYEP_DSV	1
VPYPPRQL	30.54	968.544	8	-1.5	485.279	45.5	6210000	F5:11951	2	Q92791|SC65_HUMAN		6210000		VPYPPRQL	2469.2	0.5	VPYP_PRQL	1
YPYSPPTF	30.53	970.444	8	0.4	971.451	75.42	4030000	F6:22950	1	Q712K3|UB2R2_HUMAN			4030000	YPYSPPTF	427.6	0.08	YPYS_PPTF	1
IPFPVEKI	30.47	941.558	8	-0.7	471.786	68.99	270000	F4:14353	3	Q16236|NF2L2_HUMAN	270000	16500000		IPFPVEKI	397.3	0.07	IPFPV_EKI	1
DPALNQEV	30.45	884.424	8	0.4	885.432	51.96	663000	F5:14274	2	Q16665|HIF1A_HUMAN		663000	100000	DPALNQEV	8139.1	1.8	DP_ALNQEV	1
KPFLAPMI	30.42	915.525	8	-1.2	458.769	71.82	191000	F5:21354	1	Q9UHB4|NDOR1_HUMAN		191000		KPFLAPMI	1968.8	0.4	KPF_LAPMI	1
VAFRAPSI	30.41	859.492	8	-1	430.753	57.4	343000	F6:16467	1	P08727|K1C19_HUMAN			343000	VAFRAPSI	1294.9	0.25	VAF_RAPSI	1
DPGPILRI	30.37	879.518	8	-0.9	440.766	70	34800	F4:14562	3	O15050|TRNK1_HUMAN	34800		7240000	DPGPILRI	8015.6	1.8	DPGPI_LRI	1
FPFKPPSI	30.35	931.517	8	-0.1	466.766	72.06	393000	F4:14919	3	Q8N2K1|UB2J2_HUMAN	393000	6100000		FPFKPPSI	109.6	0.015	FPFKP_PSI	1
HPLVILNI	30.35	917.57	8	-0.9	918.576	78.44	200000	F4:16351	6	Q7L5N1|CSN6_HUMAN	785000	9340000		HPLVILNI	1195	0.25	HPLVI_LNI	1
PAPESPQV	30.32	823.408	8	0.5	824.415	38.15	86400	F5:9299	1	Q99576|T22D3_HUMAN		86400		PAPESPQV	3057.1	0.6	_PAPESPQV	1
LPKYGVKV	30.3	902.559	8	-0.2	452.287	35.56	1020000	F5:8372	1	P46777|RL5_HUMAN		1020000		LPKYGVKV	3085.9	0.6	LP_KYGVKV	1
LPFSFTKL	30.24	951.543	8	-0.5	476.779	79.1	89400	F4:16550	1	Q96RT1|LAP2_HUMAN:Q96NW7|LRRC7_HUMAN	89400			LPFSFTKL	967.4	0.2	LPFS_FTKL	1
VPVSPAEV	30.24	796.433	8	0.5	797.441	52.02	571000	F6:14441	1	Q14643|ITPR1_HUMAN			571000	VPVSPAEV	1871	0.4	VPVSPA_EV	1
PFAFIHKI	30.18	971.559	8	-1.1	324.86	54.92	174000	F4:11257	1	Q9UGL1|KDM5B_HUMAN	174000			PFAFIHKI	1754.7	0.4	_PFAFIHKI	1
LPYLIHDI	30.17	982.549	8	-0.3	492.281	75.23	762000	F5:22547	1	Q13315|ATM_HUMAN		762000		LPYLIHDI	241.1	0.04	LPYLIHD_I	1
YATTGLKV	30.17	851.475	8	-0.4	426.745	41.54	4240000	F6:10580	1	Q15678|PTN14_HUMAN			4240000	YATTGLKV	8529.1	1.9	YA_TTGLKV	1
APYLPKEI	30.17	929.522	8	-0.4	465.768	55.1	1270000	F5:15358	1	Q9P260|K1468_HUMAN		1270000		APYLPKEI	3743.6	0.8	APY_LPKEI	1
MPNQSIDV	30.15	902.417	8	-0.3	903.424	53.88	714000	F6:15130	1	P63010|AP2B1_HUMAN			714000	MPNQSIDV	909.9	0.2	MP_NQSIDV	1
DPMKARVV	30.12	914.501	8	-0.6	458.257	29.14	1250000	F5:6069	1	P49458|SRP09_HUMAN		1250000		DPMKARVV	8059.5	1.8	DPM_KARVV	1
YPSSPPLV	30.11	858.449	8	2.3	859.458	64.99	202000	F5:18876	1	Q9NR09|BIRC6_HUMAN		202000		YPSSPPLV	865.1	0.175	YP_SSPPLV	1
IPYDAKTI	30.08	919.501	8	0.1	460.758	44.47	1220000	F6:11653	1	Q9C099|LRCC1_HUMAN			1220000	IPYDAKTI	188.5	0.03	IPYD_AKTI	1
NPFYTKEI	30.07	1010.51	8	0.3	506.261	51.54	90800	F6:14261	1	Q13496|MTM1_HUMAN			90800	NPFYTKEI	2488.7	0.5	NPFYT_KEI	1
MAYHGLTV	29.97	890.432	8	0.4	891.44	51.86		F5:14238	2	O15342|VA0E1_HUMAN		3000000		MAYHGLTV	387.3	0.07	MAY_HGLTV	1
TPFHIATI	29.96	898.491	8	-0.9	450.252	63.49	1260000	F6:18753	1	Q9Y5B9|SP16H_HUMAN			1260000	TPFHIATI	522.4	0.125	TPFHIA_TI	1
IPFISKEL	29.95	945.553	8	0	473.784	69.18	1170000	F4:14383	5	P61201|CSN2_HUMAN	1170000	38300000	13100000	IPFISKEL	3159.5	0.7	IPF_ISKEL	1
VPAALKVV	29.91	795.522	8	-0.3	796.529	50.13	917000	F5:13607	2	P40429|RL13A_HUMAN		21900000		VPAALKVV	2372.3	0.5	VPAAL_KVV	1
FPDQPIHI	29.9	965.497	8	-0.4	483.756	64.53	4100000	F6:19128	1	Q16654|PDK4_HUMAN			4100000	FPDQPIHI	167.5	0.025	FP_DQPIHI	1
VPYEPPEV	29.89	928.454	8	1.9	929.463	62.33	5100000	F5:17917	2	P04637|P53_HUMAN		5100000	135000	VPYEPPEV	205.1	0.04	VPYEP_PEV	1
YPFFRGVT	29.88	985.502	8	1.8	493.759	63.42	578000	F5:18305	1	O75794|CD123_HUMAN		578000		YPFFRGVT	6766.4	1.5	YPFFRGVT_	1
EPPPIWRV	29.85	992.544	8	-0.2	497.279	64.78	3480000	F5:18797	1	Q9ULL5|PRR12_HUMAN		3480000		EPPPIWRV	5804.8	1.2	EPPPIW_RV	1
YPTKGEKI	29.83	934.512	8	-0.5	468.263	24.87	430000	F5:4482	1	P78415|IRX3_HUMAN:P78414|IRX1_HUMAN:P78411|IRX5_HUMAN:P78412|IRX6_HUMAN:Q9BZI1|IRX2_HUMAN		430000		YPTKGEKI	6326.7	1.3	YP_TKGEKI	1
MAPRTLIL	29.79	913.542	8	-1.3	457.778	59.67	4390000	F4:12427	10	P04222|1C03_HUMAN:Q29960|1C16_HUMAN:P30510|1C14_HUMAN:P30504|1C04_HUMAN:P30505|1C08_HUMAN	4390000	11300000	526000000	MAPRTLIL	7261.2	1.6	MA_PRTLIL	1
MAPRTLLL	29.79	913.542	8	-1.3	457.778	59.67	4390000	F4:12427	10	P13746|1A11_HUMAN:P16188|1A30_HUMAN:P16189|1A31_HUMAN:P16190|1A33_HUMAN:P30512|1A29_HUMAN:P10314|1A32_HUMAN:P30459|1A74_HUMAN:Q07000|1C15_HUMAN	4390000	11300000	526000000	MAPRTLLL	7315.9	1.6	MA_PRTLLL	1
VPYLFKKV	29.75	992.606	8	-0.2	497.31	47.29	789000	F6:12687	1	Q969R5|LMBL2_HUMAN			789000	VPYLFKKV	979.9	0.2	VPY_LFKKV	1
IAAQGFTV	29.75	805.433	8	-0.2	806.44	64.87	859000	F5:18830	1	Q9BW72|HIG2A_HUMAN		859000		IAAQGFTV	3049.7	0.6	IA_AQGFTV	1
FPLLEPKI	29.65	955.574	8	-0.7	478.794	77.01	196000	F4:15961	2	Q15572|TAF1C_HUMAN	196000	440000		FPLLEPKI	202	0.04	FPLLE_PKI	1
VAPRGVYV	29.63	859.492	8	-1.4	430.752	37.62	983000	F6:9136	2	Q9UJA3|MCM8_HUMAN		64200	983000	VAPRGVYV	6381.4	1.4	VA_PRGVYV	1
LPSSTHTI	29.61	854.45	8	1.7	855.458	31.74	32300	F5:7031	3	Q9Y3I1|FBX7_HUMAN		1280000	77400	LPSSTHTI	428.3	0.08	LP_SSTHTI	1
MPRFTEQV	29.61	1006.49	8	-1.3	504.252	50.57	3800000	F5:13759	2	P35221|CTNA1_HUMAN		3800000	431000	MPRFTEQV	1915.2	0.4	MPRFTEQ_V	1
HAYGVSYI	29.59	908.439	8	-1.5	909.445	50.59	54800	F5:13768	2	Q9H7D7|WDR26_HUMAN		273000		HAYGVSYI	4280.7	0.9	HAY_GVSYI	1
YPTDLNTI	29.57	935.46	8	0.4	936.468	67.62	315000	F5:19827	1	Q6RI45|BRWD3_HUMAN		315000		YPTDLNTI	946.8	0.2	YPTD_LNTI	1
DPPPVLRV	29.53	891.518	8	0.1	446.766	59.88		F5:17062	7	Q14244|MAP7_HUMAN		36800000	3060000	DPPPVLRV	5498.4	1.2	DP_PPVLRV	1
YPFEPPQI	29.49	989.486	8	-2.3	990.491	81.18		F4:17286	1	Q9NPD8|UBE2T_HUMAN				YPFEPPQI	149.2	0.02	YPFEP_PQI	1
YAPAAATV	29.46	762.391	8	1.1	763.399	42.45	1210000	F5:10831	2	Q96KR1|ZFR_HUMAN		1210000	190000	YAPAAATV	4451.2	0.9	YA_PAAATV	1
YPTDLYTI	29.41	984.48	8	-0.9	985.487	80.92	91900	F6:24767	1	Q9NSI6|BRWD1_HUMAN			91900	YPTDLYTI	597.6	0.125	YPTDLY_TI	1
IPSPGLMV	29.41	812.447	8	1.7	813.455	78.42	425000	F6:23932	1	P54709|AT1B3_HUMAN			425000	IPSPGLMV	1256.2	0.25	IP_SPGLMV	1
MPIQSHVI	29.39	923.49	8	-0.8	462.752	46.29	366000	F5:12252	1	P17544|ATF7_HUMAN		366000		MPIQSHVI	80	0.01	MPI_QSHVI	1
MPQEAQKI	29.38	943.48	8	0.1	472.747	31.46	123000	F5:6931	1	P11532|DMD_HUMAN		123000		MPQEAQKI	386.7	0.07	MPQE_AQKI	1
IPPHPIYI	29.37	948.543	8	0.1	475.279	57.96	1280000	F6:16671	2	O15042|SR140_HUMAN			1280000	IPPHPIYI	284.8	0.05	IP_PHPIYI	1
VPFAPSGL	29.37	786.428	8	0.1	787.435	76.65	18400	F4:15856	3	Q96CW1|AP2M1_HUMAN	18400	69500	2410000	VPFAPSGL	4511.4	0.9	VPFAPSG_L	1
IPPAPRGV	29.37	805.481	8	-1.6	806.487	34.86	460000	F6:8124	2	P11142|HSP7C_HUMAN:P0DMV9|HS71B_HUMAN:P0DMV8|HS71A_HUMAN:P11021|GRP78_HUMAN:P34931|HS71L_HUMAN			38300000	IPPAPRGV	5984.8	1.3	IP_PAPRGV	1
YPDRVPVI	29.35	957.528	8	0.5	479.772	59.23	25300000	F6:17148	3	O95166|GBRAP_HUMAN:P60520|GBRL2_HUMAN:Q9H0R8|GBRL1_HUMAN	61500		25300000	YPDRVPVI	556.4	0.125	YP_DRVPVI	1
LPFQIDHI	29.33	981.528	8	0.4	491.772	76.2	368000	F5:22889	1	Q9HAZ1|CLK4_HUMAN		368000		LPFQIDHI	189.7	0.03	LPF_QIDHI	1
VPFVAKVL	29.33	871.553	8	-1.1	436.783	67.28	193000	F6:20130	1	A5YKK6|CNOT1_HUMAN			193000	VPFVAKVL	3400.8	0.7	VPF_VAKVL	1
IPWTNQKI	29.3	998.555	8	-0.1	500.285	53.04	6010000	F6:14822	1	Q5TA45|INT11_HUMAN			6010000	IPWTNQKI	387.3	0.07	IPWTN_QKI	1
EALPVKLI	29.24	881.559	8	-0.1	882.566	70.78	821000	F6:21356	4	P31350|RIR2_HUMAN	55900		8530000	EALPVKLI	5646.6	1.2	EALPV_KLI	1
MPLKTIGL	29.24	871.52	8	-1.3	436.767	62.24	656000	F6:18282	1	Q6MZW2|FSTL4_HUMAN			656000	MPLKTIGL	5097.8	1.1	MPLKT_IGL	1
IPPRGLKM	29.24	910.542	8	-0.1	456.278	31.84	5330000	F6:7052	6	Q13885|TBB2A_HUMAN:Q9BVA1|TBB2B_HUMAN:Q9BUF5|TBB6_HUMAN		28300000	31500000	IPPRGLKM	6891.4	1.5	IP_PRGLKM	1
DAWKELTI	29.19	974.507	8	0.2	975.515	76.69	168000	F5:23043	2	Q9NNW5|WDR6_HUMAN		6250000		DAWKELTI	7506	1.7	DAWKE_LTI	1
MAIAIMKV	29.15	875.497	8	0.7	438.756	67.83	93900	F6:20342	1	Q969E2|SCAM4_HUMAN			93900	MAIAIMKV	1805.2	0.4	MAIAIM_KV	1
YPYSPPAF	29.12	940.433	8	1.4	941.442	75.6	444000	F5:22677	2	P49427|UB2R1_HUMAN		444000	2050000	YPYSPPAF	1047.3	0.25	YPYS_PPAF	1
LPPPVFQM	29.12	927.489	8	2.2	928.498	81.23	18300000	F5:24424	1	Q15388|TOM20_HUMAN		18300000		LPPPVFQM	2116.1	0.5	LPPPVFQ_M	1
QPFKPLSI	29.11	928.538	8	-0.3	465.276	61.63	623000	F4:12913	4	Q99460|PSMD1_HUMAN	623000	1310000	59800000	QPFKPLSI	1863.2	0.4	QPF_KPLSI	1
FPYHEVTV	29.1	990.481	8	-0.8	496.247	53.59	4250000	F6:15020	1	P35573|GDE_HUMAN			4250000	FPYHEVTV	96.3	0.01	FPYHE_VTV	1
VPHLPVLV	29.07	872.548	8	-0.9	437.281	73.8	52400	F4:15248	2	Q9Y618|NCOR2_HUMAN	52400	993000		VPHLPVLV	1643.6	0.4	VP_HLPVLV	1
LPLQDHTI	29.05	935.508	8	-0.9	468.761	49.06	621000	F5:13211	1	P53618|COPB_HUMAN		621000		LPLQDHTI	260.1	0.05	LPL_QDHTI	1
VAPQPVVV	29.03	807.485	8	1	808.494	56.01	419000	F6:15941	1	P51610|HCFC1_HUMAN			419000	VAPQPVVV	3229.5	0.7	VA_PQPVVV	1
EPPPIVVV	29	848.501	8	0.3	849.508	79.6	730000	F6:24298	2	Q14692|BMS1_HUMAN		221000	730000	EPPPIVVV	2476.4	0.5	EPPPIVV_V	1
LPREMIFV	28.92	1003.55	8	-0.6	502.783	73.46	231000	F4:15192	1	Q5SW79|CE170_HUMAN	231000			LPREMIFV	1377.3	0.3	LPREM_IFV	1
IPFETRQL	28.84	1002.55	8	0.3	502.282	54.27	4870000	F5:15054	1	Q9ULT8|HECD1_HUMAN		4870000		IPFETRQL	3396.3	0.7	IPFET_RQL	1
MPIKINLI	28.84	940.578	8	-1.6	471.296	77.61		F4:16111	1	P05198|IF2A_HUMAN				MPIKINLI	264.5	0.05	MPIKI_NLI	1
EAFQGTKV	28.83	878.45	8	0.8	879.458	32.32	59100	F5:7243	2	P61289|PSME3_HUMAN		1680000		EAFQGTKV	6530.3	1.4	EAF_QGTKV	1
HPVILASI	28.8	848.512	8	1.5	849.52	60.16	214000	F6:17502	1	O00303|EIF3F_HUMAN			214000	HPVILASI	2139.7	0.5	HPVILAS_I	1
MPPHIYAI	28.79	940.484	8	0.4	471.25	58.48	740000	F6:16869	2	P35579|MYH9_HUMAN			740000	MPPHIYAI	233.2	0.04	MP_PHIYAI	1
QAYPALVV	28.78	859.48	8	-0.3	860.487	77.36	1690000	F6:23591	1	P78527|PRKDC_HUMAN			1690000	QAYPALVV	3786.5	0.8	QAYP_ALVV	1
YPYSSPSL	28.77	912.423	8	2.6	913.433	61.9	82200	F5:17763	1	Q53ET0|CRTC2_HUMAN		82200		YPYSSPSL	653.7	0.15	YPYS_SPSL	1
NAYDPAIV	28.76	861.423	8	0.9	862.431	62.15	257000	F5:17854	1	Q9NR09|BIRC6_HUMAN		257000		NAYDPAIV	7994.7	1.8	NAYDPAI_V	1
MANGILKV	28.76	844.484	8	-0.8	423.249	51.96		F6:14416	2	P23526|SAHH_HUMAN		2320000		MANGILKV	6758.8	1.5	MA_NGILKV	1
MPYRPVVL	28.75	973.542	8	0.2	487.778	58.72	1050000	F6:16956	1	P52951|GBX2_HUMAN			1050000	MPYRPVVL	628	0.125	MPY_RPVVL	1
IPYSTPTL	28.74	890.475	8	-2.3	891.48	69.2		F5:20403	1	Q8TAM1|BBS10_HUMAN				IPYSTPTL	263.7	0.05	IPYST_PTL	1
FAPKVPTL	28.74	871.517	8	-1.1	436.765	60.9		F6:17782	1	Q86V40|TIKI1_HUMAN				FAPKVPTL	6005.1	1.3	FA_PKVPTL	1
LPFVTHTL	28.7	926.523	8	-0.6	464.268	64.63	648000	F6:19166	1	Q8NAP1|GATS_HUMAN:A6NHX0|GATL2_HUMAN			648000	LPFVTHTL	649.5	0.15	LPFVT_HTL	1
VPPVSPEL	28.69	836.464	8	-0.4	837.471	65.6	1120000	F5:19108	1	Q96JM3|CHAP1_HUMAN		1120000		VPPVSPEL	2289.6	0.5	VP_PVSPEL	1
APWPVRKI	28.68	965.581	8	-0.8	322.867	40.87	663000	F6:10328	1	Q10570|CPSF1_HUMAN			663000	APWPVRKI	3841.6	0.8	APWPV_RKI	1
LPTAPTTV	28.66	798.449	8	0.4	799.456	55.35	234000	F6:15691	1	Q6VMQ6|MCAF1_HUMAN			234000	LPTAPTTV	520	0.125	LPTAP_TTV	1
HAFIQPEI	28.66	953.497	8	-0.5	477.756	57.89	5270000	F6:16645	1	Q96K76|UBP47_HUMAN			5270000	HAFIQPEI	1943	0.4	HAFIQ_PEI	1
HPYPTTKL	28.63	955.513	8	-1.5	478.763	29.7	611000	F6:6281	1	P61962|DCAF7_HUMAN			611000	HPYPTTKL	2970.8	0.6	HPYPT_TKL	1
MGFPQHTI	28.63	929.443	8	0.8	465.729	50.82	1370000	F5:13849	1	Q6P1K8|T2H2L_HUMAN:Q13888|TF2H2_HUMAN		1370000		MGFPQHTI	1941	0.4	MGFPQ_HTI	1
DAYQQKLV	28.58	963.503	8	-0.4	482.758	41.58		F6:10595	1	Q5T1M5|FKB15_HUMAN				DAYQQKLV	7701.9	1.7	DAY_QQKLV	1
YPYRYPAL	28.58	1041.53	8	-0.4	521.771	58.22	1030000	F6:16766	1	P35611|ADDA_HUMAN			1030000	YPYRYPAL	1415.6	0.3	YPY_RYPAL	1
ITYESPQI	28.57	949.476	8	1.2	950.484	62.26	714000	F5:17893	1	O43491|E41L2_HUMAN		714000		ITYESPQI	6138.3	1.3	ITYE_SPQI	1
YPPWPGKI	28.56	956.512	8	1.4	479.264	63.33	155000	F5:18274	1	Q49A26|GLYR1_HUMAN		155000		YPPWPGKI	1362.8	0.3	YP_PWPGKI	1
LPSHPLEL	28.54	904.502	8	1.4	453.259	56.12	667000	F6:15982	1	Q9Y244|POMP_HUMAN			667000	LPSHPLEL	2182.7	0.5	LP_SHPLEL	1
VPSPVPAI	28.54	778.459	8	1.6	779.467	70.02	321000	F5:20697	1	P49023|PAXI_HUMAN		321000		VPSPVPAI	660.2	0.15	VP_SPVPAI	1
IPMHGKQI	28.54	922.506	8	0.2	462.26	26.27	107000	F5:5005	1	Q6PCD5|RFWD3_HUMAN		107000		IPMHGKQI	766.4	0.15	IP_MHGKQI	1
YPDVNNSI	28.49	920.424	8	3	921.434	56.1	236000	F6:15972	1	O75436|VP26A_HUMAN			236000	YPDVNNSI	2194.1	0.5	YP_DVNNSI	1
FPAKFVEV	28.49	935.512	8	-0.6	468.763	62.01	2870000	F6:18201	2	Q96HU1|SGSM3_HUMAN		231000	2870000	FPAKFVEV	503.3	0.1	FP_AKFVEV	1
LPPTPLHV	28.48	872.512	8	-0.2	437.263	55.82	222000	F6:15865	2	Q96EB6|SIR1_HUMAN		766000	222000	LPPTPLHV	323.5	0.06	LP_PTPLHV	1
DPYTEQTI	28.48	965.434	8	0.6	966.442	57.14	607000	F6:16366	1	Q15149|PLEC_HUMAN			607000	DPYTEQTI	500	0.1	DPYTE_QTI	1
YAYLPLHV	28.47	974.523	8	1	488.269	73.16	136000	F4:15138	3	Q8WV16|DCAF4_HUMAN	136000	4090000		YAYLPLHV	1579.8	0.4	YAY_LPLHV	1
VPVDFEEV	28.38	932.449	8	0.3	933.457	74.91	106000	F6:22762	1	P51553|IDH3G_HUMAN			106000	VPVDFEEV	4166.7	0.9	VPVD_FEEV	1
VPFSMRIL	28.33	961.542	8	-0.2	481.778	77.07	88300	F4:15973	1	Q8WVT3|TPC12_HUMAN	88300			VPFSMRIL	2631.4	0.6	VPFSM_RIL	1
TAYSLNKI	28.33	908.497	8	0.1	455.256	46.04	1220000	F5:12153	1	Q6PID8|KLD10_HUMAN		1220000		TAYSLNKI	4527.6	0.9	TAYSL_NKI	1
YPMKSEKI	28.3	994.516	8	0	498.265	28.38	343000	F6:5789	1	O95455|TGDS_HUMAN			343000	YPMKSEKI	2190.4	0.5	YPM_KSEKI	1
DPSKFLKI	28.27	946.549	8	0.1	474.282	56.13	2030000	F6:15984	1	O43432|IF4G3_HUMAN			2030000	DPSKFLKI	5425.3	1.1	DP_SKFLKI	1
YAFIMKTL	28.26	985.531	8	-0.2	493.772	71.92	185000	F4:14896	1	Q6ZT12|UBR3_HUMAN	185000			YAFIMKTL	7649.1	1.7	YAFIM_KTL	1
IPFTLPEV	28.25	914.511	8	-3	915.516	81.35	31600000	F4:17357	1	P06858|LIPL_HUMAN	31600000			IPFTLPEV	229.9	0.04	IPF_TLPEV	1
LPWQGLKA	28.25	911.523	8	1.4	456.769	59.13	9200000	F6:17112	1	P48729|KC1A_HUMAN:P49674|KC1E_HUMAN			9200000	LPWQGLKA	5044.3	1.1	LPW_QGLKA	1
NAWDHTLI	28.17	968.472	8	0.4	485.243	65.78	153000	F6:19585	1	Q9H1M0|N62CL_HUMAN			153000	NAWDHTLI	5036.1	1.1	NAWDH_TLI	1
MPYESTRV	28.12	981.459	8	-0.9	491.736	36.79	552000	F6:8830	1	Q13332|PTPRS_HUMAN:P23468|PTPRD_HUMAN			552000	MPYESTRV	119.5	0.015	MPYE_STRV	1
KPYLPMII	28.11	973.567	8	0.2	487.791	79.94	3460000	F4:16826	1	O75691|UTP20_HUMAN	3460000			KPYLPMII	2521	0.5	KPY_LPMII	1
IAWVGKGI	28.09	842.501	8	0.3	422.258	58.45	505000	F6:16855	1	Q8NDH3|PEPL1_HUMAN			505000	IAWVGKGI	6149.4	1.3	IAW_VGKGI	1
FPHTTPSM	28.09	916.411	8	-1	459.212	40.79	674000	F5:10224	2	Q15366|PCBP2_HUMAN		674000	59000	FPHTTPSM	1654.3	0.4	FP_HTTPSM	1
LPYPTANL	28.07	887.475	8	0	888.482	72.48	432000	F6:21933	1	Q9P0N5|TM216_HUMAN			432000	LPYPTANL	230.8	0.04	LPYPTAN_L	1
MAWLVDHV	28.07	969.474	8	-0.5	485.744	73.21	199000	F5:21855	1	P30153|2AAA_HUMAN		199000		MAWLVDHV	1230.6	0.25	MAW_LVDHV	1
TPYNTPQL	28.05	932.46	8	2	933.47	58.46	757000	F5:16544	2	Q14C86|GAPD1_HUMAN		757000		TPYNTPQL	3434.4	0.7	TPYNT_PQL	1
YALEVEKI	28.03	963.528	8	0.9	482.772	59.17	14700000	F6:17125	3	P53396|ACLY_HUMAN		253000	14900000	YALEVEKI	5634.8	1.2	YALEV_EKI	1
EPPPVKQV	28.01	892.502	8	-1	447.258	28.44	6570000	F5:5807	4	Q8WWY3|PRP31_HUMAN		6830000	1740000	EPPPVKQV	6049.2	1.3	EP_PPVKQV	1
AYVQIKTI	27.99	934.549	8	-3.1	468.28	52.18	311000	F5:14353	1	Q16850|CP51A_HUMAN		311000		AYVQIKTI	2914.9	0.6	_AYVQIKTI	1
LPPESTQV	27.99	869.449	8	0.5	870.457	46.5	2760000	F6:12390	5	P49366|DHYS_HUMAN		838000	2760000	LPPESTQV	644.7	0.15	LP_PESTQV	1
YAPSGNFV	27.95	853.397	8	3.6	854.407	56.93	275000	F6:16285	2	P16520|GBB3_HUMAN:P62879|GBB2_HUMAN		4270000	275000	YAPSGNFV	7620.2	1.7	YA_PSGNFV	1
MGYTPDYI	27.94	958.411	8	0	959.418	73.8	155000	F6:22410	1	Q92620|PRP16_HUMAN			155000	MGYTPDYI	4252.7	0.9	MGY_TPDYI	1
MAYLPQQL	27.84	962.49	8	1.8	963.499	78.28	63300	F6:23885	1	Q92585|MAML1_HUMAN			63300	MAYLPQQL	2321.6	0.5	MAY_LPQQL	1
LPAGAIHF	27.83	824.455	8	0.2	413.235	59.77	648000	F6:17353	1	Q13438|OS9_HUMAN			648000	LPAGAIHF	2647.6	0.6	LP_AGAIHF	1
VPSGVTEV	27.79	786.412	8	-0.9	787.419	46.43	28000	F5:12303	1	P10909|CLUS_HUMAN		28000		VPSGVTEV	1790.6	0.4	VP_SGVTEV	1
TPPPVPVL	27.79	818.49	8	1.3	819.499	76.75	209000	F5:23062	3	P49918|CDN1C_HUMAN		209000	609000	TPPPVPVL	6127.1	1.3	TP_PPVPVL	1
VPHPQPSI	27.74	873.471	8	0.7	437.743	36	723000	F6:8538	1	Q15648|MED1_HUMAN			723000	VPHPQPSI	196.2	0.04	VPHPQ_PSI	1
YAHFPINV	27.74	959.486	8	-0.5	480.75	65.1	1780000	F6:19341	2	P32969|RL9_HUMAN		1030000	1780000	YAHFPINV	6991.4	1.5	YAHF_PINV	1
EAWVGQEV	27.74	916.429	8	1.9	917.438	63.36	484000	F5:18285	1	Q9NTJ4|MA2C1_HUMAN		484000		EAWVGQEV	5832	1.2	EAWVG_QEV	1
LPKGDISI	27.65	841.491	8	0	842.498	49.81	66800	F5:13489	1	Q09666|AHNK_HUMAN		66800		LPKGDISI	3199.1	0.7	LP_KGDISI	1
LPSRVYWI	27.63	1032.58	8	0.8	517.295	71.5	487000	F4:14816	1	Q969R5|LMBL2_HUMAN	487000			LPSRVYWI	745.2	0.15	LP_SRVYWI	1
FPHPVNQV	27.63	936.482	8	-0.9	469.248	41.03	2040000	F6:10385	1	O95163|ELP1_HUMAN			2040000	FPHPVNQV	450.7	0.09	FPHPV_NQV	1
VPQPMPSI	27.63	867.452	8	3.2	868.462	66.49	164000	F5:19433	1	Q08379|GOGA2_HUMAN		164000		VPQPMPSI	335.2	0.06	VPQPM_PSI	1
NPIVVKEV	27.59	896.533	8	0.1	897.54	41.65	61100	F6:10621	2	Q92797|SYMPK_HUMAN			398000	NPIVVKEV	7425.9	1.6	NPIVV_KEV	1
LPFTPPVV	27.57	868.506	8	3.8	869.516	81.27	10100000	F5:24439	1	Q15796|SMAD2_HUMAN		10100000		LPFTPPVV	150	0.02	LPF_TPPVV	1
APHPPLKI	27.56	871.528	8	-1.3	436.771	35.61	246000	F5:8388	1	P54368|OAZ1_HUMAN		246000		APHPPLKI	6026.6	1.3	APHP_PLKI	1
FPKPELEI	27.55	971.533	8	-0.6	486.773	68.88	149000	F4:14336	3	Q96Q89|KI20B_HUMAN	149000	5900000		FPKPELEI	395.8	0.07	FPKPE_LEI	1
YPYQPLTT	27.54	981.481	8	1.4	982.489	61.02	990000	F5:17456	1	Q6ZMG9|CERS6_HUMAN		990000		YPYQPLTT	3861.3	0.8	YPY_QPLTT	1
HAVLLQVI	27.51	891.554	8	1	892.562	69.86	138000	F6:21036	2	Q9HBR0|S38AA_HUMAN			1010000	HAVLLQVI	8109.3	1.8	HA_VLLQVI	1
VPPAVTGI	27.45	752.443	8	1.6	753.452	59.65	8000000	F6:17307	6	P04075|ALDOA_HUMAN		2590000	8000000	VPPAVTGI	1417.3	0.3	VP_PAVTGI	1
YAVKILEI	27.41	947.569	8	0.9	474.792	73.57	234000	F5:21978	1	Q8N3R9|MPP5_HUMAN		234000		YAVKILEI	5846.5	1.2	YAVKI_LEI	1
YAPRPIFI	27.41	975.554	8	0	488.784	65.74	764000	F5:19165	1	Q99707|METH_HUMAN		764000		YAPRPIFI	3592.2	0.7	YA_PRPIFI	1
HPFEPFAI	27.4	956.476	8	-0.2	479.245	75.8	110000	F4:15616	1	Q7L5Y6|DET1_HUMAN	110000			HPFEPFAI	1151.5	0.25	HPFEPFA_I	1
DPFSGSQI	27.39	849.387	8	2.6	850.396	67.41	181000	F5:19752	1	P58107|EPIPL_HUMAN		181000		DPFSGSQI	1238.8	0.25	DPFSGSQ_I	1
FPTKPMFV	27.38	965.505	8	0.2	483.76	64.02	239000	F5:18517	1	Q8NEB5|PLPP5_HUMAN		239000		FPTKPMFV	1180.7	0.25	FP_TKPMFV	1
VAPHPVTV	27.37	818.465	8	-1.1	410.239	32.93	195000	F6:7440	1	A1KXE4|F168B_HUMAN			195000	VAPHPVTV	3734.9	0.8	VA_PHPVTV	1
VPYRVVGL	27.37	901.538	8	0.9	902.547	57.27	84700	F6:16417	1	Q6ZN04|MEX3B_HUMAN:Q5U5Q3|MEX3C_HUMAN			84700	VPYRVVGL	5473.3	1.1	VPY_RVVGL	1
DPAKFKSI	27.35	904.502	8	-0.6	453.258	31.72	562000	F6:7007	1	Q00169|PIPNA_HUMAN			562000	DPAKFKSI	8223.1	1.9	DP_AKFKSI	1
MPRGNLEV	27.35	914.464	8	0.2	458.24	40.16	3080000	F6:10069	1	O95163|ELP1_HUMAN			3080000	MPRGNLEV	2839.5	0.6	MPR_GNLEV	1
IPYIIHTV	27.35	954.554	8	-0.6	478.284	63.41		F6:18723	1	Q5T4S7|UBR4_HUMAN				IPYIIHTV	242.9	0.04	IPYII_HTV	1
MAPKAWTV	27.3	902.468	8	0.5	452.242	47.98	732000	F6:12950	1	O43252|PAPS1_HUMAN			732000	MAPKAWTV	3633.3	0.8	MA_PKAWTV	1
MPKIPVLV	27.29	895.557	8	0.7	448.786	76.78	452000	F5:23073	1	Q9Y4C2|TCAF1_HUMAN		452000		MPKIPVLV	925.5	0.2	MP_KIPVLV	1
MAPRTVLL	27.29	899.526	8	0.9	450.771	53.02	89300	F4:10788	4	Q95365|1B38_HUMAN:Q31612|1B73_HUMAN:P01889|1B07_HUMAN:P30480|1B42_HUMAN:P30486|1B48_HUMAN:Q31610|1B81_HUMAN	89300		20800000	MAPRTVLL	7818.7	1.7	MA_PRTVLL	1
VAAPATQV	27.28	755.418	8	1.4	756.426	38.62	282000	F6:9517	2	Q15149|PLEC_HUMAN		825000	282000	VAAPATQV	5645.4	1.2	VAAP_ATQV	1
IPYHILIV	27.28	966.59	8	-1.4	484.302	77.84	469000	F4:16175	1	Q6IQ26|DEN5A_HUMAN	469000			IPYHILIV	261.2	0.05	IPY_HILIV	1
YPTISSDI	27.27	894.433	8	-0.9	895.44	67.63	105000	F5:19832	1	O75400|PR40A_HUMAN		105000		YPTISSDI	2000	0.4	YP_TISSDI	1
IPPVGPSI	27.21	778.459	8	0.7	779.467	67.23	506000	F5:19690	2	Q8TBH0|ARRD2_HUMAN		506000		IPPVGPSI	225.5	0.04	IP_PVGPSI	1
WPARVLDI	27.17	968.544	8	1.4	485.28	73.98	179000	F5:22116	1	Q6NUJ5|PWP2B_HUMAN		179000		WPARVLDI	1727	0.4	WP_ARVLDI	1
LPYKLISL	27.16	945.59	8	-0.3	473.802	76.57	1460000	F4:15842	2	Q9NZM1|MYOF_HUMAN	1460000	7200000		LPYKLISL	1502	0.3	LPY_KLISL	1
VPYRDSKL	27.15	976.534	8	-0.3	489.274	27.47	225000	F6:5471	1	O95239|KIF4A_HUMAN:Q14807|KIF22_HUMAN:Q2VIQ3|KIF4B_HUMAN:Q02241|KIF23_HUMAN:O75037|KI21B_HUMAN:Q86Y91|KI18B_HUMAN:Q7Z4S6|KI21A_HUMAN			225000	VPYRDSKL	7087.7	1.5	VPY_RDSKL	1
LPPATQVV	27.13	823.48	8	3	824.49	56.76	1930000	F6:16221	2	P38919|IF4A3_HUMAN			1930000	LPPATQVV	350.1	0.07	LP_PATQVV	1
TPPRVLTL	27.11	895.549	8	0.3	448.782	55.18	18100000	F6:15626	4	Q9GZY8|MFF_HUMAN		10400000	18200000	TPPRVLTL	7396	1.6	TP_PRVLTL	1
MPWKGVTV	27.1	916.484	8	-0.6	459.249	57.83		F6:16622	1	Q8IXQ5|KLHL7_HUMAN				MPWKGVTV	246.1	0.05	MPW_KGVTV	1
LALLHPTI	27.1	876.543	8	-0.2	439.279	67.14	221000	F5:19656	2	P02461|CO3A1_HUMAN		221000	347000	LALLHPTI	565.1	0.125	LALLH_PTI	1
YPLSPTKI	27.09	917.522	8	-1.4	459.768	50.39	950000	F5:13695	1	Q86Z02|HIPK1_HUMAN		950000		YPLSPTKI	414.3	0.08	YPLS_PTKI	1
DPAKFISV	27.09	875.475	8	-2.5	438.744	62.09	1210000	F5:17830	2	Q9H9Y4|GPN2_HUMAN		1300000		DPAKFISV	7514.1	1.7	DP_AKFISV	1
YPRKPQAV	27.07	957.54	8	-1.3	479.776	24.01	272000	F5:4155	1	Q6ZUX3|F179A_HUMAN		272000		YPRKPQAV	6461	1.4	YPR_KPQAV	1
YPSLTTKV	27.06	907.501	8	0	454.758	47.72	877000	F5:12730	1	Q15029|U5S1_HUMAN		877000		YPSLTTKV	1822.7	0.4	YP_SLTTKV	1
TPYKITVI	27.04	933.553	8	-0.9	467.784	59.54	1600000	F6:17268	1	Q99715|COCA1_HUMAN			1600000	TPYKITVI	902	0.2	TPYKI_TVI	1
APYKNVNI	27.03	917.497	8	1	459.756	37.34	689000	F6:9031	1	P12814|ACTN1_HUMAN			689000	APYKNVNI	4910.4	1	APYKNVN_I	1
YAYRHPLI	27	1031.56	8	0	516.785	38.12	1180000	F5:9286	1	Q9UEY8|ADDG_HUMAN		1180000		YAYRHPLI	1027.6	0.25	YAY_RHPLI	1
VPTPTSTV	26.96	800.428	8	0.9	801.436	43.46	570000	F5:11204	1	Q14008|CKAP5_HUMAN		570000		VPTPTSTV	862	0.175	VPTPTS_TV	1
VAPQVPHL	26.95	859.492	8	-0.2	430.753	52.83	4630000	F5:14595	2	Q14249|NUCG_HUMAN		4630000	104000	VAPQVPHL	6740.4	1.5	VA_PQVPHL	1
LPVKVIHV	26.94	903.591	8	-0.1	452.803	44.54	1260000	F5:11603	2	P51532|SMCA4_HUMAN		2200000		LPVKVIHV	1496.7	0.3	LP_VKVIHV	1
VPYLVGQV	26.93	873.496	8	1.7	874.505	75.35	79400	F6:22926	1	P06132|DCUP_HUMAN			79400	VPYLVGQV	482.7	0.09	VPYLVGQ_V	1
MAFRPGVV	26.93	875.469	8	-0.7	438.741	52.33	238000	F6:14559	1	O60216|RAD21_HUMAN			238000	MAFRPGVV	3500.4	0.7	MAF_RPGVV	1
EAYNAVHV	26.92	901.429	8	-0.2	451.722	38.81	52500	F6:9587	1	Q2TAL8|QRIC1_HUMAN			52500	EAYNAVHV	5355.8	1.1	EAY_NAVHV	1
SPPYATTV	26.84	834.412	8	1.2	835.421	48.09	707000	F6:12992	1	P98160|PGBM_HUMAN			707000	SPPYATTV	3724.9	0.8	SP_PYATTV	1
NAYTSSQI	26.82	882.408	8	1	883.417	41.88	17600000	F5:10634	3	O95067|CCNB2_HUMAN		17600000	2190000	NAYTSSQI	4746.5	1	NAY_TSSQI	1
NAITHPEI	26.79	893.461	8	-0.3	447.738	40.89	1860000	F6:10337	2	Q8WVC6|DCAKD_HUMAN		109000	1860000	NAITHPEI	8389.4	1.9	NAITH_PEI	1
VPYEPPQV	26.77	927.47	8	-0.1	928.477	59.87	155000	F5:17059	1	Q9H3D4|P63_HUMAN:O15350|P73_HUMAN		155000		VPYEPPQV	252	0.05	VPYEP_PQV	1
VPVTEPKV	26.72	867.506	8	0	434.761	37.85	1090000	F6:9222	1	Q4VC05|BCL7A_HUMAN			1090000	VPVTEPKV	2709.3	0.6	VPVTE_PKV	1
LPRPVPLV	26.71	889.575	8	0.6	445.795	59.88	1230000	F6:17396	1	Q9H1C4|UN93B_HUMAN			1230000	LPRPVPLV	482.6	0.09	LPRPV_PLV	1
HPLVLLSV	26.7	876.543	8	-1.3	439.278	73.08	368000	F5:21809	1	P51665|PSMD7_HUMAN		368000		HPLVLLSV	2438	0.5	HPLVLLS_V	1
MAPAPSTV	26.7	772.379	8	-0.4	773.386	41.26		F5:10402	1	Q13118|KLF10_HUMAN				MAPAPSTV	1871.1	0.4	MA_PAPSTV	1
YPPHVQKV	26.69	966.529	8	-1.4	484.271	26.02	1070000	F6:4948	3	Q9GZR1|SENP6_HUMAN		1590000	3100000	YPPHVQKV	1188.6	0.25	YP_PHVQKV	1
VPYHDPQI	26.67	967.476	8	0.4	484.746	40.99		F6:10373	2	Q8TC05|MDM1_HUMAN				VPYHDPQI	257.8	0.05	VPYHD_PQI	1
YPFKNDEV	26.64	1010.47	8	-0.3	506.243	43.82	1870000	F5:11336	1	Q8TAD8|SNIP1_HUMAN		1870000		YPFKNDEV	2930.7	0.6	YPFKN_DEV	1
VAFEVERI	26.64	961.523	8	-1	481.768	60.62	1400000	F6:17677	1	Q86WG5|MTMRD_HUMAN			1400000	VAFEVERI	4193.2	0.9	VAFEV_ERI	1
FPFSLQHI	26.6	987.518	8	-0.4	494.766	78.44	336000	F4:16350	1	Q8WXH5|SOCS4_HUMAN	336000			FPFSLQHI	48.9	0.01	FPFSL_QHI	1
YPEKLKVI	26.6	988.596	8	-0.6	495.305	41.84	1080000	F5:10618	1	Q01664|TFAP4_HUMAN		1080000		YPEKLKVI	2543.8	0.5	YP_EKLKVI	1
EAIQAVKV	26.57	856.502	8	-0.2	429.258	41.55	773000	F6:10581	1	Q96QK1|VPS35_HUMAN			773000	EAIQAVKV	8025.5	1.8	EAI_QAVKV	1
IPYAGETL	26.54	862.444	8	-0.4	863.451	64.77	1370000	F5:18792	1	Q9NXR7|BRE_HUMAN		1370000		IPYAGETL	1382.7	0.3	IPYA_GETL	1
LPYLPLHL	26.52	964.575	8	-4.3	483.293	81.21		F4:17303	1	Q8WUS8|D42E1_HUMAN				LPYLPLHL	630.3	0.125	LPY_LPLHL	1
LPNIVPKL	26.49	892.575	8	0	447.295	71.88	1080000	F5:21377	4	Q92616|GCN1_HUMAN		1080000	749000	LPNIVPKL	2657.6	0.6	LP_NIVPKL	1
MPDQFPAV	26.48	903.416	8	0.9	904.424	74.68	175000	F6:22699	1	O60239|3BP5_HUMAN			175000	MPDQFPAV	190.8	0.03	MP_DQFPAV	1
DPPIIIFV	26.47	912.532	8	2.3	913.541	81.58		F4:17452	1	Q9BUQ8|DDX23_HUMAN				DPPIIIFV	6505.6	1.4	DP_PIIIFV	1
HPQELRQI	26.44	1019.55	8	1.1	510.783	27.93	620000	F6:5634	1	Q16531|DDB1_HUMAN			620000	HPQELRQI	8352.4	1.9	HPQEL_RQI	1
YPYNFSNL	26.38	1016.46	8	-0.6	1017.47	80.03	400000	F5:23974	1	Q9P1Z0|ZBTB4_HUMAN		400000		YPYNFSNL	1345.6	0.3	YPY_NFSNL	1
SPPVSVQI	26.37	825.46	8	-0.2	826.467	65.19	145000	F6:19372	2	Q14674|ESPL1_HUMAN		444000	145000	SPPVSVQI	3949.7	0.8	SP_PVSVQI	1
LPHEQRKV	26.36	1005.57	8	-1.2	336.197	20.52		F6:3025	2	Q6PD74|AAGAB_HUMAN		1320000		LPHEQRKV	1624.1	0.4	LPHEQ_RKV	1
SPHLMIVI	26.36	908.515	8	-0.1	455.265	76.72	198000	F4:15872	2	Q96T58|MINT_HUMAN	198000	154000		SPHLMIVI	5641.6	1.2	SP_HLMIVI	1
FARIAIEV	26.33	917.533	8	0.5	459.774	66.05	653000	F6:19687	1	Q99575|POP1_HUMAN			653000	FARIAIEV	5017.6	1.1	FAR_IAIEV	1
DPTDIPVV	26.29	854.438	8	0.2	855.446	79.46	123000	F6:24256	3	O43504|LTOR5_HUMAN		5610000	123000	DPTDIPVV	6082	1.3	DPTDI_PVV	1
SPYPGSKV	26.27	833.428	8	-0.7	417.721	28.41	770000	F5:5795	1	Q9BW91|NUDT9_HUMAN		770000		SPYPGSKV	3436	0.7	SPYPGS_KV	1
LPHPGLKV	26.24	859.528	8	-0.2	430.771	37.57	5430000	F5:9094	2	Q8NHH9|ATLA2_HUMAN		6870000		LPHPGLKV	816.8	0.175	LPHP_GLKV	1
VPPLEPKL	26.22	891.543	8	-0.6	446.778	55.44	2520000	F6:15723	3	Q6DCA0|AMERL_HUMAN		7280000	2520000	VPPLEPKL	7910.3	1.8	VP_PLEPKL	1
EPKMEPKV	26.22	956.5	8	-1.3	479.257	27.66	383000	F6:5540	1	Q86XP3|DDX42_HUMAN			383000	EPKMEPKV	7236.5	1.6	EPKME_PKV	1
PLPVILHV	26.21	886.564	8	-0.2	444.289	76.97	416000	F5:23142	1	Q6VMQ6|MCAF1_HUMAN		416000		PLPVILHV	1902.2	0.4	_PLPVILHV	1
MAPTSPQI	26.18	843.416	8	0.1	844.423	51.45	575000	F6:14228	1	Q9BYD2|RM09_HUMAN			575000	MAPTSPQI	560.5	0.125	MA_PTSPQI	1
HALPIPVI	26.18	858.533	8	1.1	859.541	76.37	1090000	F5:22944	2	P07814|SYEP_HUMAN		2090000		HALPIPVI	2837.9	0.6	HALPI_PVI	1
FPSPILKV	26.13	899.548	8	-0.1	450.781	69.34	99800000	F5:20446	5	Q15291|RBBP5_HUMAN	2630000	100000000		FPSPILKV	779.8	0.15	FP_SPILKV	1
LPLKVIVM	26.13	911.588	8	1.2	456.802	73.93	42200	F5:22102	1	Q9H6R0|DHX33_HUMAN		42200		LPLKVIVM	4266	0.9	LPL_KVIVM	1
VPTTINTI	26.06	857.486	8	0.3	858.493	60.67	91100	F5:17326	2	Q9UPU9|SMAG1_HUMAN		91100	429000	VPTTINTI	769.2	0.15	VP_TTINTI	1
VPTGLDSI	26.05	800.428	8	1.6	801.437	66.97	1120000	F5:19594	1	P15036|ETS2_HUMAN		1120000		VPTGLDSI	2357.8	0.5	VP_TGLDSI	1
LPITGTEI	26.04	842.475	8	1.1	843.483	70.39	484000	F5:20833	1	Q7L1T6|NB5R4_HUMAN		484000		LPITGTEI	190.6	0.03	LPI_TGTEI	1
AAYPAQVV	25.98	817.433	8	3.9	818.444	54.04	79000	F6:15191	1	Q8IVS8|GLCTK_HUMAN			79000	AAYPAQVV	6634.4	1.4	AAYP_AQVV	1
IPDKPRHI	25.97	974.566	8	-0.4	488.29	23.43	2880000	F5:3937	4	Q9NW15|ANO10_HUMAN		16500000	2070000	IPDKPRHI	3732.8	0.8	IP_DKPRHI	1
FPTHVKDV	25.97	941.497	8	-2.3	471.755	31.72	92900	F6:7010	1	Q9NZL9|MAT2B_HUMAN			92900	FPTHVKDV	3084	0.6	FPTHVKD_V	1
VAYGSTGI	25.97	766.386	8	1.6	767.395	49.29	241000	F6:13431	1	Q9BZ23|PANK2_HUMAN:Q9H999|PANK3_HUMAN			241000	VAYGSTGI	4045.5	0.8	VAY_GSTGI	1
KPYGHPKI	25.96	938.534	8	-0.3	470.274	22.8	49500	F5:3701	1	Q9BT92|TCHP_HUMAN		49500		KPYGHPKI	4307.6	0.9	KPYGH_PKI	1
AFLGMHEI	25.95	916.448	8	1.6	459.232	64.98	162000	F5:18874	1	Q5VYK3|ECM29_HUMAN		162000		AFLGMHEI	7182.3	1.6	_AFLGMHEI	1
FPEVKPTI	25.94	929.522	8	-0.9	465.768	57.92		F6:16656	1	O94973|AP2A2_HUMAN				FPEVKPTI	236	0.04	FP_EVKPTI	1
LPTEQPRL	25.93	952.534	8	1.1	477.275	43.2		F6:11191	1	Q96AP0|ACD_HUMAN				LPTEQPRL	2329.5	0.5	LPTEQ_PRL	1
HAATLFHI	25.91	908.487	8	2.3	455.252	49.36	189000	F6:13456	1	Q92545|TM131_HUMAN			189000	HAATLFHI	8080.1	1.8	HA_ATLFHI	1
LPYVGKEL	25.81	917.522	8	1.2	459.769	56.8	2320000	F5:15965	2	P35237|SPB6_HUMAN		2320000		LPYVGKEL	1573	0.4	LPY_VGKEL	1
KPPHVILV	25.8	901.575	8	-0.2	451.795	39.77	2740000	F6:9921	2	Q9UKF6|CPSF3_HUMAN		10700000	2740000	KPPHVILV	8238.7	1.9	KP_PHVILV	1
FPFDVTKV	25.79	951.506	8	-0.2	476.76	75.32	168000	F5:22581	1	Q8IXT5|RB12B_HUMAN		168000		FPFDVTKV	257.3	0.05	FPFDV_TKV	1
YPNKLDTI	25.78	962.507	8	0.1	482.261	46.19		F5:12214	1	Q8NF37|PCAT1_HUMAN				YPNKLDTI	1785.2	0.4	YP_NKLDTI	1
KPYHPPNI	25.77	964.513	8	-1.5	483.263	29.91	73500	F6:6356	1	Q9H5I5|PIEZ2_HUMAN			73500	KPYHPPNI	1498.9	0.3	KPY_HPPNI	1
MGFHVILV	25.76	914.505	8	0.6	458.26	79.75	1110000	F4:16755	1	Q9NYY8|FAKD2_HUMAN	1110000			MGFHVILV	7916.2	1.8	MGF_HVILV	1
IPATPVVI	25.76	808.506	8	1	809.514	77.92	296000	F6:23767	1	Q14676|MDC1_HUMAN			296000	IPATPVVI	346.6	0.07	IP_ATPVVI	1
TPAPVPVI	25.75	792.475	8	0.7	793.482	72.64	147000	F6:21990	1	P12270|TPR_HUMAN			147000	TPAPVPVI	765.3	0.15	TPAPV_PVI	1
FGYHIIMV	25.75	978.5	8	0.5	490.257	76.15	343000	F4:15714	1	Q9Y237|PIN4_HUMAN	343000			FGYHIIMV	6719	1.4	FGYHI_IMV	1
DAISPVQI	25.73	841.455	8	0.9	842.462	77.95	1100000	F5:23420	2	A5YKK6|CNOT1_HUMAN		1100000	34600	DAISPVQI	8459.7	1.9	DAISPVQ_I	1
YPREPPRL	25.72	1026.56	8	-1	343.194	34.09	3160000	F5:7874	1	Q6ZU65|UBN2_HUMAN		3160000		YPREPPRL	8109.4	1.8	YPRE_PPRL	1
FPAVTVEV	25.68	860.464	8	-0.7	861.471	80.9		F6:24760	1	Q99808|S29A1_HUMAN				FPAVTVEV	297.3	0.06	FPAVTV_EV	1
FPYTSPSL	25.68	910.444	8	0.3	911.451	74.4	2350000	F6:22617	2	Q00597|FANCC_HUMAN			2350000	FPYTSPSL	186.4	0.03	FPY_TSPSL	1
VPKEGKVV	25.67	854.523	8	-0.4	428.268	23.21	2050000	F5:3855	2	Q09028|RBBP4_HUMAN		2050000	759000	VPKEGKVV	6867.3	1.5	VP_KEGKVV	1
MAPASVLV	25.66	786.431	8	0.7	787.439	70.09	189000	F5:20721	1	Q9BQ52|RNZ2_HUMAN		189000		MAPASVLV	1698.3	0.4	MA_PASVLV	1
LPPQGMLV	25.64	853.473	8	1.8	854.482	75.22	390000	F6:22877	1	O15234|CASC3_HUMAN			390000	LPPQGMLV	268	0.05	LP_PQGMLV	1
LPPHIIRL	25.63	957.612	8	-0.6	320.211	48.92	4300000	F4:9649	24	Q16763|UBE2S_HUMAN	4300000	18800000	573000000	LPPHIIRL	3255.1	0.7	LP_PHIIRL	1
EPPPVSTV	25.61	824.428	8	0.7	825.436	45.77	1640000	F5:12054	4	Q68CZ2|TENS3_HUMAN		1640000	312000	EPPPVSTV	1941.4	0.4	EP_PPVSTV	1
VYERVTTI	25.6	979.534	8	-0.8	490.774	42.39		F6:10888	1	Q9BZD4|NUF2_HUMAN				VYERVTTI	8094.8	1.8	V_YERVTTI	1
WPLEHRKV	25.58	1063.59	8	-1	355.538	29.42	317000	F5:6179	1	Q7Z4H8|KDEL2_HUMAN		317000		WPLEHRKV	3141.6	0.7	WPLEH_RKV	1
VAPTVSQI	25.53	813.46	8	0.5	814.467	52.76	5010000	F6:14717	1	O60306|AQR_HUMAN			5010000	VAPTVSQI	3324.3	0.7	VA_PTVSQI	1
YAYAPSSL	25.52	870.412	8	0.6	871.42	61.57	995000	F5:17656	1	Q9Y5A9|YTHD2_HUMAN		995000		YAYAPSSL	5485.3	1.1	YAYAPS_SL	1
MAYGFRNI	25.43	970.47	8	1.5	486.243	56.64	993000	F6:16177	1	Q9H6Q4|NARFL_HUMAN			993000	MAYGFRNI	736.9	0.15	MAY_GFRNI	1
IPFQPRHL	25.41	1006.57	8	-0.8	504.292	40.47	925000	F5:10100	2	Q12996|CSTF3_HUMAN		8910000		IPFQPRHL	2250.8	0.5	IPF_QPRHL	1
HPRTSITV	25.4	909.503	8	-0.8	455.759	27.39	5820000	F5:5423	2	Q9NQT4|EXOS5_HUMAN		5820000	2940000	HPRTSITV	6040.2	1.3	HPR_TSITV	1
QAALAVNI	25.39	798.46	8	1.6	799.468	70.14	1170000	F5:20741	1	P40227|TCPZ_HUMAN		1170000		QAALAVNI	7954.5	1.8	QA_ALAVNI	1
LPYQPPAL	25.38	897.496	8	1.3	898.505	74.84		F6:22742	2	Q5SXM2|SNPC4_HUMAN			10300000	LPYQPPAL	364.5	0.07	LPY_QPPAL	1
YPYPSKKL	25.37	994.549	8	1.1	498.282	30.94	774000	F6:6725	2	Q9H3N1|TMX1_HUMAN			1560000	YPYPSKKL	2578.6	0.5	YPYP_SKKL	1
FATIVKTI	25.36	891.543	8	-0.4	446.779	57.54	968000	F6:16518	2	P41440|S19A1_HUMAN		106000	968000	FATIVKTI	2097.2	0.5	FA_TIVKTI	1
LPYPPQKV	25.36	940.538	8	-1	471.276	44.4	322000	F5:11552	1	Q6ZU35|K1211_HUMAN		322000		LPYPPQKV	127	0.02	LPYPPQ_KV	1
YAPSGNYV	25.34	869.392	8	1	870.4	46.72	3790000	F6:12469	1	P62873|GBB1_HUMAN			3790000	YAPSGNYV	6638.5	1.4	YA_PSGNYV	1
IPVHLPNI	25.34	901.538	8	-0.6	451.776	69.61	489000	F6:20941	1	P41229|KDM5C_HUMAN			489000	IPVHLPNI	284.5	0.05	IP_VHLPNI	1
DPYATVTL	25.32	878.438	8	1.5	879.447	76.93	134000	F5:23128	1	Q14644|RASA3_HUMAN		134000		DPYATVTL	2643.4	0.6	DPYATV_TL	1
LALKVQEV	25.31	898.549	8	-0.6	450.281	52.32	846000	F5:14402	1	Q8IZW8|TENS4_HUMAN		846000		LALKVQEV	4213.1	0.9	LAL_KVQEV	1
YPLRPKKI	25.28	1013.64	8	0.1	507.827	26.35	3620000	F6:5066	4	Q96IY1|NSL1_HUMAN		1530000	36300000	YPLRPKKI	2309.2	0.5	YPL_RPKKI	1
VPPAALGL	25.26	736.448	8	1.5	737.457	72.09	131000	F5:21448	1	Q9UJX6|ANC2_HUMAN		131000		VPPAALGL	7282.7	1.6	VP_PAALGL	1
EAFEHPNV	25.21	941.424	8	0.2	471.719	40.91		F6:10343	1	P11802|CDK4_HUMAN				EAFEHPNV	5018.9	1.1	EAFEH_PNV	1
TPTPVPVV	25.17	808.469	8	2.6	809.479	64.01	218000	F5:18514	1	P26368|U2AF2_HUMAN		218000		TPTPVPVV	2493.7	0.5	TPTPV_PVV	1
NPLETRNI	25.16	955.509	8	-0.9	478.761	39.14	1860000	F6:9703	1	P05023|AT1A1_HUMAN:Q13733|AT1A4_HUMAN			1860000	NPLETRNI	4315.6	0.9	NPLET_RNI	1
VAWLVAHV	25.14	893.512	8	-0.4	447.763	70.05	1880000	F5:20708	1	O75448|MED24_HUMAN		1880000		VAWLVAHV	3038.4	0.6	VAWLVAH_V	1
TPFNPVTV	25.14	873.46	8	1.7	874.468	70.39	11200000	F5:20832	5	O75340|PDCD6_HUMAN	68800	11200000	5740000	TPFNPVTV	1810.5	0.4	TPF_NPVTV	1
VPPAVQKV	25.1	836.512	8	-0.8	419.263	30.67	639000	F5:6645	1	P35354|PGH2_HUMAN		639000		VPPAVQKV	1472.9	0.3	VP_PAVQKV	1
FPVPSSQV	25.08	859.444	8	1.5	860.453	62.61	113000	F5:18020	1	Q9UKA4|AKA11_HUMAN		113000		FPVPSSQV	459.7	0.09	FPVPSSQ_V	1
SPYLGQMI	25.08	907.447	8	1.5	908.456	78.67	888000	F6:24001	1	P78395|PRAME_HUMAN			888000	SPYLGQMI	1449.6	0.3	SPY_LGQMI	1
IPIAVSGV	25.07	754.459	8	1.1	755.467	69.85	209000	F5:20628	1	Q92616|GCN1_HUMAN		209000		IPIAVSGV	1333.2	0.3	IPIAVSG_V	1
PYRAFPVL	25.05	961.538	8	0.3	481.777	75.29	1040000	F4:15519	1	Q969N2|PIGT_HUMAN	1040000			PYRAFPVL	4960.4	1	_PYRAFPVL	1
LPTKVEEI	25.03	927.528	8	-0.1	464.771	47.11	1770000	F6:12617	2	O94782|UBP1_HUMAN		1220000	1770000	LPTKVEEI	2247.4	0.5	LP_TKVEEI	1
HAYGIISI	25.02	872.476	8	0.3	873.483	65.78	350000	F6:19586	3	Q9P055|JKAMP_HUMAN		159000	3770000	HAYGIISI	6514.6	1.4	HAY_GIISI	1
TPPGVRKI	25	866.534	8	-1.2	434.274	25.22	7270000	F5:4613	4	Q9H2U1|DHX36_HUMAN		8420000	731000	TPPGVRKI	6505.5	1.4	TP_PGVRKI	1
DAFSAQMV	24.99	867.38	8	-0.1	868.387	73.28	172000	F5:21877	1	Q96L73|NSD1_HUMAN		172000		DAFSAQMV	7753.2	1.7	DAFS_AQMV	1
PYKATSAV	24.98	835.444	8	0.9	418.73	26.79	85000	F5:5198	1	Q8WXI7|MUC16_HUMAN		85000		PYKATSAV	5108.8	1.1	_PYKATSAV	1
VPPLVWKL	24.98	950.595	8	0.4	476.305	80.35	104000	F4:16977	1	P42858|HD_HUMAN	104000			VPPLVWKL	7852	1.8	VP_PLVWKL	1
PAYVSPEI	24.97	874.444	8	1.1	875.452	63.95	671000	F5:18490	1	Q96RU8|TRIB1_HUMAN		671000		PAYVSPEI	1377.4	0.3	_PAYVSPEI	1
PAYSTSVI	24.93	836.428	8	-0.3	837.435	58.35	186000	F6:16817	3	P78411|IRX5_HUMAN			186000	PAYSTSVI	3774.6	0.8	_PAYSTSVI	1
LPYAVGKL	24.91	859.517	8	1	430.766	56.72	1070000	F6:16206	1	Q9P2I0|CPSF2_HUMAN			1070000	LPYAVGKL	901	0.2	LPYAVG_KL	1
LPEEALKV	24.9	897.517	8	-1.3	449.765	52.03	352000	F5:14300	1	Q8TCU4|ALMS1_HUMAN		352000		LPEEALKV	871.6	0.175	LP_EEALKV	1
MPPEARRL	24.83	968.523	8	-0.5	485.268	28	349000	F6:5657	1	Q6W2J9|BCOR_HUMAN			349000	MPPEARRL	3484.4	0.7	MP_PEARRL	1
IATILREI	24.82	927.575	8	-0.8	464.795	65.45	1680000	F6:19465	1	Q9Y6E0|STK24_HUMAN:O00506|STK25_HUMAN			1680000	IATILREI	6765.3	1.5	IA_TILREI	1
APYPVPEI	24.82	884.464	8	1.7	885.473	78.74	360000	F6:24022	1	Q14147|DHX34_HUMAN			360000	APYPVPEI	546.4	0.125	APYPV_PEI	1
LPPETNVI	24.81	881.486	8	-0.4	882.493	65.1	791000	F5:18916	2	P27816|MAP4_HUMAN		791000		LPPETNVI	314.4	0.06	LP_PETNVI	1
NPYDLQVV	24.77	946.476	8	1	947.484	74.88	221000	F6:22755	1	Q0VDD8|DYH14_HUMAN			221000	NPYDLQVV	1145.3	0.25	NPYDL_QVV	1
IPFLPGKI	24.75	883.553	8	-1.6	442.783	75.43	378000	F5:22621	1	A1X283|SPD2B_HUMAN:Q5TCZ1|SPD2A_HUMAN		378000		IPFLPGKI	635.4	0.125	IPFLPG_KI	1
MAPALLLI	24.74	840.514	8	1.5	841.523	81.49	6170000	F4:17418	1	Q8IXM6|NRM_HUMAN	6170000			MAPALLLI	801	0.175	MA_PALLLI	1
FPAVVKNV	24.71	872.512	8	-1.4	437.263	49.9	398000	F5:13524	1	Q13367|AP3B2_HUMAN		398000		FPAVVKNV	843.1	0.175	FP_AVVKNV	1
LAPLAQTV	24.71	811.48	8	1.3	812.489	61.8	254000	F5:17729	2	Q9NQW6|ANLN_HUMAN		254000	922000	LAPLAQTV	1231.8	0.25	LA_PLAQTV	1
FPKLELSV	24.69	931.538	8	0.6	466.776	76.26	506000	F5:22909	1	O75643|U520_HUMAN		506000		FPKLELSV	1651.8	0.4	FPKLE_LSV	1
VPYAGINI	24.67	845.465	8	1.1	846.473	77.17	271000	F6:23529	1	O60841|IF2P_HUMAN			271000	VPYAGINI	180.8	0.03	VPYA_GINI	1
MPANGLTV	24.61	801.405	8	0.8	802.413	58.24	108000	F5:16479	2	P15927|RFA2_HUMAN		108000	925000	MPANGLTV	320.3	0.06	MP_ANGLTV	1
IAAPILHV	24.58	832.517	8	-0.5	417.266	63.45	708000	F6:18736	1	P36269|GGT5_HUMAN			708000	IAAPILHV	3245.3	0.7	IAAPI_LHV	1
VPFRLTYL	24.57	1007.58	8	-1	504.797	77.23	617000	F4:16002	1	Q7Z602|GP141_HUMAN	617000			VPFRLTYL	2301.7	0.5	VPF_RLTYL	1
MPASSPVI	24.56	800.41	8	0.8	801.418	57.66	114000	F6:16562	1	Q15365|PCBP1_HUMAN			114000	MPASSPVI	88.3	0.01	MP_ASSPVI	1
SPYHGFTI	24.56	920.439	8	-0.6	461.227	57.17	170000	F6:16378	1	Q9NPI6|DCP1A_HUMAN			170000	SPYHGFTI	1024.8	0.25	SPY_HGFTI	1
RPYTNKVI	24.55	989.566	8	1.3	495.791	27.71		F6:5557	1	Q14004|CDK13_HUMAN:Q9NYV4|CDK12_HUMAN				RPYTNKVI	5647.7	1.2	RPY_TNKVI	1
DPPKPPKV	24.5	876.507	8	-2.1	439.26	29.64	115000	F6:6259	1	Q9UMN6|KMT2B_HUMAN			115000	DPPKPPKV	8572.9	2	DP_PKPPKV	1
YPHEVPQI	24.49	981.492	8	0	491.753	51.3	1520000	F5:14026	1	Q96BH1|RNF25_HUMAN		1520000		YPHEVPQI	349.5	0.07	YPHEV_PQI	1
LARIFTSI	24.48	919.549	8	-0.4	460.782	66.15	71500	F5:19316	1	O75352|MPU1_HUMAN		71500		LARIFTSI	2916.8	0.6	LAR_IFTSI	1
LPSILLKV	24.47	881.595	8	-0.3	441.805	78.31	56400	F5:23511	1	O75691|UTP20_HUMAN		56400		LPSILLKV	845.7	0.175	LP_SILLKV	1
LSFTMPQI	24.47	935.479	8	0.5	936.486	81.33		F4:17346	1	Q16665|HIF1A_HUMAN				LSFTMPQI	4315.9	0.9	LSF_TMPQI	1
LPHVPLGV	24.46	830.501	8	-0.8	416.258	64	3780000	F6:18939	1	Q9Y679|AUP1_HUMAN			3780000	LPHVPLGV	2111.7	0.5	LP_HVPLGV	1
YPITPASV	24.46	846.449	8	0	847.456	62.82	165000	F5:18097	1	Q12774|ARHG5_HUMAN		165000		YPITPASV	875.4	0.175	YPITPAS_V	1
LPWTAEQV	24.37	942.481	8	2.3	943.49	73.65	187000	F6:22354	1	Q14008|CKAP5_HUMAN			187000	LPWTAEQV	531.6	0.125	LPW_TAEQV	1
VPAKLPEI	24.37	865.527	8	-1.3	433.77	56.1	424000	F5:15731	1	Q9BQ39|DDX50_HUMAN		424000		VPAKLPEI	789.7	0.175	VP_AKLPEI	1
MPYQYPAL	24.34	981.463	8	1.1	982.471	76.8	94000	F6:23408	1	P04075|ALDOA_HUMAN			94000	MPYQYPAL	194.8	0.04	MPY_QYPAL	1
IAYVPEHV	24.29	926.486	8	-1.5	464.25	49.87	367000	F5:13511	1	Q6NSJ5|LRC8E_HUMAN		367000		IAYVPEHV	3166.7	0.7	IAYVP_EHV	1
IPHEVPQI	24.28	931.513	8	-1.4	466.763	51.88	400000	F5:14242	1	Q96EB6|SIR1_HUMAN		400000		IPHEVPQI	331.2	0.06	IPHEV_PQI	1
TAPSTPVI	24.27	784.433	8	0.2	785.441	54.9	244000	F6:15520	1	A0FGR8|ESYT2_HUMAN:Q8N3K9|CMYA5_HUMAN			244000	TAPSTPVI	6153.5	1.3	TAPST_PVI	1
LPHPGLQV	24.27	859.492	8	-0.9	860.498	50.13	65000	F5:13608	5	Q6DD88|ATLA3_HUMAN		10700000	507000	LPHPGLQV	508.4	0.1	LPHPGLQ_V	1
LPPQQPYI	24.25	954.518	8	2.1	955.527	63.48	378000	F5:18328	1	O14964|HGS_HUMAN		378000		LPPQQPYI	56.7	0.01	LP_PQQPYI	1
DPTRFKSI	24.25	962.519	8	-0.2	482.266	33.81	194000	F6:7753	1	Q9Y644|RFNG_HUMAN			194000	DPTRFKSI	8666.2	2	DP_TRFKSI	1
LPYQIKKI	24.24	1001.63	8	0	501.821	41.04	336000	F6:10388	6	Q5T4S7|UBR4_HUMAN	216000	72800000	3230000	LPYQIKKI	273.8	0.05	LPY_QIKKI	1
YPPGVKEI	24.22	901.491	8	-0.1	451.753	42.7	2850000	F6:11006	3	Q29RF7|PDS5A_HUMAN:Q9NTI5|PDS5B_HUMAN			2850000	YPPGVKEI	1440.1	0.3	YP_PGVKEI	1
PYPRPIHL	24.21	991.56	8	0.9	496.788	54.33	719000	F6:15299	1	O43325|LYRM1_HUMAN			719000	PYPRPIHL	3165	0.7	_PYPRPIHL	1
VPHWDPKI	24.19	990.529	8	-0.2	496.272	47.75		F6:12862	1	Q5VSG8|MANEL_HUMAN				VPHWDPKI	1191.4	0.25	VPHWD_PKI	1
MAPRSLLL	24.18	899.526	8	1.1	900.534	60.31	817000	F6:17556	5	P30511|HLAF_HUMAN	633000	3170000	70600000	MAPRSLLL	5816.6	1.2	MA_PRSLLL	1
IPPKIFKL	24.18	954.627	8	-0.7	478.32	52.56	1700000	F6:14644	6	O94898|LRIG2_HUMAN		1870000	9700000	IPPKIFKL	8311.6	1.9	IPPKIF_KL	1
TPPQPIKV	24.17	878.523	8	-0.2	440.268	39.09	79800	F6:9688	1	Q96BD5|PF21A_HUMAN			79800	TPPQPIKV	3098.8	0.7	TP_PQPIKV	1
LPLKADFV	24.15	901.527	8	-0.6	451.771	63.9	987000	F6:18902	1	Q9NQW6|ANLN_HUMAN			987000	LPLKADFV	1249.7	0.25	LPL_KADFV	1
MPTKTIEV	24.14	917.489	8	0.1	459.752	41.84	1480000	F6:10688	1	Q96GC5|RM48_HUMAN			1480000	MPTKTIEV	1352.5	0.3	MP_TKTIEV	1
DPIRVGEI	24.14	897.492	8	-0.2	449.753	57.66	325000	F5:16269	1	P67812|SC11A_HUMAN		325000		DPIRVGEI	6346.6	1.4	DPIRVG_EI	1
LPKAMIEV	24.13	899.515	8	-0.3	450.765	58.92	1870000	F6:17030	1	Q92538|GBF1_HUMAN			1870000	LPKAMIEV	1288.8	0.25	LPKAM_IEV	1
DALSHFVI	24.12	900.471	8	0.4	451.243	79.37	315000	F5:23784	1	Q9NPL8|TIDC1_HUMAN		315000		DALSHFVI	5857.3	1.2	DALSHFV_I	1
LPYQVVEV	24.12	945.517	8	2.2	946.527	77.92	60500	F5:23411	2	Q9H7Z7|PGES2_HUMAN		60500	2860000	LPYQVVEV	131.3	0.02	LPY_QVVEV	1
PPPGSHVI	24.11	802.434	8	-0.8	402.224	30.55		F5:6599	2	Q96P11|NSUN5_HUMAN				PPPGSHVI	3182.9	0.7	_PPPGSHVI	1
LPHAILRL	24.1	931.597	8	-1.3	466.805	53.32	638000	F4:10856	14	P60709|ACTB_HUMAN	4190000	40900000	421000000	LPHAILRL	2950.8	0.6	LPHAI_LRL	1
LPRLLPAL	24.08	891.591	8	0.6	446.803	80.11	1880000	F4:16890	2	Q86Y56|DAAF5_HUMAN	1880000	48200		LPRLLPAL	5279.3	1.1	LPR_LLPAL	1
YPPPAPGI	24.07	810.428	8	1.3	811.436	58.72	995000	F5:16637	4	Q9NZ81|PRR13_HUMAN		995000	386000	YPPPAPGI	871.1	0.175	YP_PPAPGI	1
LAPRSSYV	24.04	891.481	8	-0.1	446.748	33.04	839000	F6:7481	1	Q9H694|BICC1_HUMAN			839000	LAPRSSYV	3924.2	0.8	LA_PRSSYV	1
LPNSQKAV	24.04	855.481	8	-1	428.748	25.46	52300	F6:4738	1	P29084|T2EB_HUMAN			52300	LPNSQKAV	1858.9	0.4	LPNSQ_KAV	1
TPWRGILL	24.03	954.565	8	0.9	478.29	76.07	171000	F4:15686	1	O75351|VPS4B_HUMAN	171000			TPWRGILL	7917.6	1.8	TPW_RGILL	1
QAYIPTSV	24.02	877.455	8	2.1	878.464	64.13	362000	F5:18554	1	Q9H422|HIPK3_HUMAN		362000		QAYIPTSV	5774.9	1.2	QAY_IPTSV	1
LPVRGVEV	24.02	867.518	8	-0.5	434.766	47.21	19400000	F6:12655	1	Q96J42|TXD15_HUMAN			19400000	LPVRGVEV	1152.1	0.25	LP_VRGVEV	1
YPAPLTSI	24	860.464	8	1.3	861.473	76.15	1950000	F6:23201	1	Q7Z3T8|ZFY16_HUMAN			1950000	YPAPLTSI	330.4	0.06	YPAPL_TSI	1
TAIIQYEV	24	935.496	8	1.1	936.505	72.56	142000	F5:21622	1	Q5SVZ6|ZMYM1_HUMAN		142000		TAIIQYEV	8119.2	1.8	TAIIQY_EV	1
LAAEARAI	23.99	813.471	8	0.9	814.479	33.65	74200	F5:7731	3	Q7KZF4|SND1_HUMAN		2320000	27800	LAAEARAI	4868.1	1	LA_AEARAI	1
EPPAAAEV	23.98	782.381	8	0	783.388	39.78	697000	F5:9859	1	O14745|NHRF1_HUMAN		697000		EPPAAAEV	3581.9	0.7	EP_PAAAEV	1
VPASGLTV	23.97	742.423	8	1.2	743.431	54.73	1180000	F6:15453	1	Q6P996|PDXD1_HUMAN			1180000	VPASGLTV	860.5	0.175	VP_ASGLTV	1
FPRLDINV	23.96	972.539	8	-0.5	487.277	75.94	216000	F4:15645	2	P49642|PRI1_HUMAN	216000	2080000		FPRLDINV	2747.4	0.6	FPR_LDINV	1
IASSGLTV	23.95	746.417	8	1.7	747.426	54.25	3180000	F6:15271	1	P05783|K1C18_HUMAN			3180000	IASSGLTV	5212.8	1.1	IA_SSGLTV	1
FPAPAKAV	23.93	799.459	8	-0.5	400.737	38.58		F6:9500	1	Q8TEM1|PO210_HUMAN				FPAPAKAV	1093.2	0.25	FPAP_AKAV	1
VAPLQVKV	23.91	852.543	8	0.4	427.279	51.12	1010000	F5:13959	1	P21333|FLNA_HUMAN		1010000		VAPLQVKV	6017.4	1.3	VA_PLQVKV	1
YPSAFHSV	23.9	906.423	8	0.5	454.219	44.01	1380000	F5:11405	1	Q96JK2|DCAF5_HUMAN		1380000		YPSAFHSV	1151.7	0.25	YP_SAFHSV	1
LQYTPPVV	23.9	915.506	8	1.3	916.515	71.06	1170000	F6:21451	1	O60563|CCNT1_HUMAN			1170000	LQYTPPVV	8328	1.9	LQY_TPPVV	1
DPLLPKEV	23.86	909.517	8	-0.4	455.766	58.42	261000	F5:16531	1	Q9BYD6|RM01_HUMAN		261000		DPLLPKEV	7983.5	1.8	DPL_LPKEV	1
QAYEEPSV	23.85	921.408	8	-0.5	922.415	47.63	127000	F6:12818	1	Q99575|POP1_HUMAN			127000	QAYEEPSV	5302.5	1.1	QAYEE_PSV	1
EPFKTKKI	23.85	989.591	8	0.6	495.803	24.22	287000	F6:4276	1	Q9BPX3|CND3_HUMAN			287000	EPFKTKKI	3944.7	0.8	EPFKT_KKI	1
MPFRGDTV	23.81	921.438	8	0.5	461.726	43.01	609000	F5:11041	1	Q9BTW9|TBCD_HUMAN		609000		MPFRGDTV	330.1	0.06	MPF_RGDTV	1
VPYGISAI	23.8	818.454	8	1	819.462	75.53	249000	F6:22983	1	Q8TC76|F110B_HUMAN			249000	VPYGISAI	460.3	0.09	VPY_GISAI	1
VPVGVTKV	23.77	797.501	8	-0.6	399.758	36.39	79600	F6:8683	1	Q08211|DHX9_HUMAN			79600	VPVGVTKV	2660.3	0.6	VP_VGVTKV	1
VAWAVLKV	23.77	884.548	8	0.9	443.282	73.54	58700	F5:21969	1	Q96NU0|CNT3B_HUMAN:Q9BZ76|CNTP3_HUMAN		58700		VAWAVLKV	3064.6	0.6	VAWAV_LKV	1
LAALQKVV	23.77	840.543	8	-0.7	421.279	49.09	109000	F5:13220	1	Q9H583|HEAT1_HUMAN:Q8IWX8|CHERP_HUMAN		109000		LAALQKVV	4992.7	1	LA_ALQKVV	1
IAALQKVV	23.77	840.543	8	-0.7	421.279	49.09	109000	F5:13220	1	O15078|CE290_HUMAN		109000		IAALQKVV	6820	1.5	IA_ALQKVV	1
VPPPAAGI	23.76	720.417	8	-0.7	721.424	49.49	4320000	F6:13504	2	Q96RK1|CITE4_HUMAN			4320000	VPPPAAGI	1708.4	0.4	VPPPAAG_I	1
LPHLVVSI	23.75	876.543	8	-1.5	439.278	74.78	93400	F4:15420	2	Q9H583|HEAT1_HUMAN	93400	1480000		LPHLVVSI	359.5	0.07	LP_HLVVSI	1
SPLVVVSV	23.71	798.485	8	0.7	799.493	79.49	62600	F6:24265	1	Q96B01|R51A1_HUMAN			62600	SPLVVVSV	5475.3	1.1	SPLVVVS_V	1
VAIVDPHI	23.7	862.491	8	-0.2	432.253	57.28	178000	F5:16142	1	Q14697|GANAB_HUMAN		178000		VAIVDPHI	3223.9	0.7	VAIVD_PHI	1
LPAPAPVI	23.67	776.48	8	1.2	777.488	72.57	430000	F5:21626	1	Q4FZB7|SV421_HUMAN		430000		LPAPAPVI	97.3	0.01	LPAP_APVI	1
SPFRTLNI	23.65	946.524	8	-1.5	474.268	60.6	70900	F6:17668	1	P11171|41_HUMAN			70900	SPFRTLNI	3866.6	0.8	SPF_RTLNI	1
PYANQPTV	23.62	888.434	8	0.7	889.442	40.41	743000	F5:10079	1	P19387|RPB3_HUMAN		743000		PYANQPTV	369.1	0.07	_PYANQPTV	1
LPWKFEHI	23.56	1068.58	8	0	357.199	60.35	188000	F4:12613	2	Q14997|PSME4_HUMAN	188000	729000		LPWKFEHI	420.5	0.08	LPW_KFEHI	1
DPPVLPTV	23.54	836.464	8	-0.1	837.472	80.83	695000	F5:24267	2	Q9H6E5|STPAP_HUMAN		695000	110000	DPPVLPTV	1849.8	0.4	DP_PVLPTV	1
MAHAMEEV	23.51	916.378	8	-0.9	459.196	33.53	1140000	F6:7656	1	Q07666|KHDR1_HUMAN			1140000	MAHAMEEV	4121.5	0.9	MAHAM_EEV	1
IPSPAKKV	23.48	838.528	8	-0.5	420.271	24.25	869000	F5:4244	2	Q01581|HMCS1_HUMAN		869000		IPSPAKKV	3633.7	0.8	IP_SPAKKV	1
LPYTERHF	23.48	1061.53	8	0	354.85	36.46	552000	F5:8683	1	Q12788|TBL3_HUMAN		552000		LPYTERHF	2110.2	0.5	LPYTE_RHF	1
LPYLVSNV	23.48	903.506	8	-0.3	904.514	80.44	657000	F6:24584	2	P17980|PRS6A_HUMAN			657000	LPYLVSNV	194.5	0.04	LPY_LVSNV	1
LPAENVTI	23.46	855.47	8	1.1	856.478	64.09	202000	F5:18539	1	Q14157|UBP2L_HUMAN		202000		LPAENVTI	278.4	0.05	LPAEN_VTI	1
EPHRPLKI	23.45	988.582	8	-0.5	495.298	25.93	236000	F6:4914	1	Q15652|JHD2C_HUMAN			236000	EPHRPLKI	3735.8	0.8	EP_HRPLKI	1
IPFTNDKI	23.43	946.512	8	1.6	474.264	54.4		F6:15326	2	Q14494|NF2L1_HUMAN				IPFTNDKI	854.1	0.175	IPF_TNDKI	1
LPPLGSTI	23.43	796.469	8	0.8	797.477	75.21	192000	F6:22873	2	A3KN83|SBNO1_HUMAN		212000	192000	LPPLGSTI	168.5	0.025	LP_PLGSTI	1
VAIKANIV	23.41	826.528	8	0.2	414.271	46.82	597000	F6:12507	1	P55060|XPO2_HUMAN			597000	VAIKANIV	8244.2	1.9	VAI_KANIV	1
VPLGITNI	23.4	825.496	8	0.1	826.503	80.45	322000	F6:24586	1	Q9HCJ1|ANKH_HUMAN			322000	VPLGITNI	748.1	0.15	VPL_GITNI	1
IPHVERKI	23.29	990.597	8	-0.5	496.306	26.72	392000	F6:5201	2	Q9UGL1|KDM5B_HUMAN			3170000	IPHVERKI	2566.7	0.5	IPHVE_RKI	1
LPSDLRTI	23.26	913.523	8	1	457.769	53.97	981000	F5:14941	1	Q9C0A6|SETD5_HUMAN		981000		LPSDLRTI	989.5	0.2	LP_SDLRTI	1
IARVLTVI	23.26	883.585	8	-0.1	442.8	63.32	1390000	F4:13296	4	P42766|RL35_HUMAN	1390000		138000000	IARVLTVI	5014.9	1.1	IARVL_TVI	1
FPAQPPVV	23.24	853.47	8	0	854.477	67.66	268000	F5:19841	1	Q5T8P6|RBM26_HUMAN		268000		FPAQPPVV	118.1	0.015	FP_AQPPVV	1
RPYSHALV	23.24	941.508	8	0.6	471.762	28.42	542000	F6:5804	1	P61353|RL27_HUMAN			542000	RPYSHALV	2451	0.5	RPYSHAL_V	1
LPFSIGHI	23.23	882.496	8	-0.1	442.255	75.7	77800	F5:22715	1	Q8WXI7|MUC16_HUMAN		77800		LPFSIGHI	117.3	0.015	LPFSIG_HI	1
MPHAVLKL	23.22	907.531	8	-0.6	303.517	45.49	1600000	F6:12021	1	Q6P2Q9|PRP8_HUMAN			1600000	MPHAVLKL	1951.3	0.4	MPHAV_LKL	1
YPFPVPPL	23.19	928.506	8	1.7	929.515	81.4		F4:17381	1	O95793|STAU1_HUMAN				YPFPVPPL	521.9	0.125	YPFPVPP_L	1
MAAITTKV	23.16	833.468	8	-1	417.741	39.39		F6:9784	1	Q15477|SKIV2_HUMAN				MAAITTKV	2969.2	0.6	MA_AITTKV	1
LPNTTPTI	23.15	855.47	8	-1.6	856.476	58.92	71400	F5:16705	2	Q14997|PSME4_HUMAN		71400	535000	LPNTTPTI	152.3	0.02	LP_NTTPTI	1
NPYRYPEI	23.14	1050.51	8	1.7	526.265	52.55	190000	F6:14641	1	P37088|SCNNA_HUMAN			190000	NPYRYPEI	706.2	0.15	NPY_RYPEI	1
PFTGNVSI	23.14	833.428	8	0.7	834.436	66.56	93900	F6:19873	1	P62280|RS11_HUMAN			93900	PFTGNVSI	2794.7	0.6	_PFTGNVSI	1
YPFKSPSI	23.1	937.491	8	-0.1	469.753	55.01	149000	F6:15560	1	P62256|UBE2H_HUMAN			149000	YPFKSPSI	279.9	0.05	YPF_KSPSI	1
LPATVTQI	23.1	841.491	8	0.4	842.499	64.67	78200	F5:18756	1	P25391|LAMA1_HUMAN		78200		LPATVTQI	229.2	0.04	LP_ATVTQI	1
APYRPPDI	23.1	927.481	8	-0.6	464.748	46.17	865000	F5:12205	1	Q9HCD6|TANC2_HUMAN		865000		APYRPPDI	4458.8	0.9	APY_RPPDI	1
LPHTPITV	23.09	876.507	8	0.2	439.261	53.78	1450000	F5:14866	1	Q9BYW2|SETD2_HUMAN		1450000		LPHTPITV	486	0.09	LP_HTPITV	1
MPSDVLEV	23.06	888.426	8	1.5	889.435	77.47		F6:23626	2	P60842|IF4A1_HUMAN			6000000	MPSDVLEV	742	0.15	MP_SDVLEV	1
LAWAPARL	23.06	896.523	8	0.7	449.269	63.74	3010000	F5:18420	1	Q15061|WDR43_HUMAN		3010000		LAWAPARL	5688.5	1.2	LAWAPA_RL	1
IPVQITHV	23.03	905.533	8	-0.3	453.774	51.35	105000	F5:14045	1	Q9Y222|DMTF1_HUMAN		105000		IPVQITHV	773.6	0.15	IP_VQITHV	1
QAPTPLQI	23	866.486	8	1.5	867.495	68.25	458000	F5:20056	1	P19174|PLCG1_HUMAN		458000		QAPTPLQI	7479.8	1.7	QA_PTPLQI	1
IPAGTVTV	22.99	756.438	8	-0.1	757.445	53.73	787000	F6:15070	1	P08047|SP1_HUMAN			787000	IPAGTVTV	1063.8	0.25	IP_AGTVTV	1
MPPRSVLL	22.99	911.526	8	-0.2	456.77	54.39	2670000	F6:15321	1	Q8N201|INT1_HUMAN			2670000	MPPRSVLL	1167.2	0.25	MP_PRSVLL	1
HPTKGLVV	22.97	849.507	8	-0.3	425.761	27.91	101000	F6:5625	1	Q9C0J8|WDR33_HUMAN			101000	HPTKGLVV	8590.3	2	HP_TKGLVV	1
VAPSSTNV	22.9	773.392	8	-0.8	774.399	30.41	67900	F6:6538	1	P46379|BAG6_HUMAN			67900	VAPSSTNV	6859.4	1.5	VA_PSSTNV	1
VALPGVAV	22.9	724.448	8	1.8	725.457	76.03	222000	F5:22836	1	P12074|CX6A1_HUMAN		222000		VALPGVAV	4985.4	1	VALP_GVAV	1
HPPKTPSV	22.89	861.471	8	-0.9	431.742	24.08	859000	F5:4181	1	Q14703|MBTP1_HUMAN		859000		HPPKTPSV	6221.7	1.3	HP_PKTPSV	1
VPLAESVV	22.86	812.464	8	1.8	813.473	66.18	379000	F5:19327	1	P04183|KITH_HUMAN		379000		VPLAESVV	665.3	0.15	VPLAESV_V	1
YPLLLKEI	22.84	987.6	8	-2.3	494.806	77.72	124000	F4:16144	1	Q7Z628|ARHG8_HUMAN	124000			YPLLLKEI	706.2	0.15	YPL_LLKEI	1
YPLLLKEL	22.84	987.6	8	-2.3	494.806	77.72	124000	F4:16144	1	Q8TCU6|PREX1_HUMAN:Q8IVF5|TIAM2_HUMAN	124000			YPLLLKEL	5378.2	1.1	YPL_LLKEL	1
YPLILKEL	22.84	987.6	8	-2.3	494.806	77.72	124000	F4:16144	1	Q70Z35|PREX2_HUMAN	124000			YPLILKEL	4909.5	1	YPL_ILKEL	1
LPYEDVAI	22.84	918.47	8	0.5	919.477	78.39	78000	F6:23921	1	Q9BS18|APC13_HUMAN			78000	LPYEDVAI	193.9	0.04	LPYED_VAI	1
LPYPQPGL	22.83	883.48	8	-0.5	884.487	70.51	247000	F6:21261	1	Q6P9F7|LRC8B_HUMAN			247000	LPYPQPGL	380.3	0.07	LPYPQ_PGL	1
HPVRVNVV	22.81	918.54	8	-0.3	460.277	29.3	108000	F6:6133	1	Q9H1A4|APC1_HUMAN			108000	HPVRVNVV	6123.2	1.3	HP_VRVNVV	1
LAVAVGHV	22.81	764.455	8	-1.1	383.234	45.24	492000	F6:11939	1	P62906|RL10A_HUMAN			492000	LAVAVGHV	4328.9	0.9	LAVAVGH_V	1
WPTMPHTI	22.81	981.474	8	1	491.745	66.91	427000	F5:19572	1	P28328|PEX2_HUMAN		427000		WPTMPHTI	428.1	0.08	WP_TMPHTI	1
VPLPGSTV	22.78	768.438	8	0.5	769.446	57.85	801000	F6:16628	1	Q5SWX8|ODR4_HUMAN			801000	VPLPGSTV	443.5	0.08	VPLP_GSTV	1
NANIQPNI	22.74	882.456	8	-1.6	883.462	50.62	170000	F5:13780	2	O75448|MED24_HUMAN		170000	5030000	NANIQPNI	7885.1	1.8	NANIQ_PNI	1
YPHWPARI	22.74	1038.54	8	-1.7	347.187	49.84	2700000	F5:13499	1	P51858|HDGF_HUMAN		2700000		YPHWPARI	754.2	0.15	YPHWPA_RI	1
LPAGFSNI	22.73	817.433	8	0.3	818.441	73.79	354000	F6:22405	1	A8MWY0|K132L_HUMAN			354000	LPAGFSNI	351.7	0.07	LP_AGFSNI	1
EPSSQPTI	22.73	857.413	8	0.2	858.42	40.58	1340000	F5:10145	1	P10316|1A69_HUMAN:P01891|1A68_HUMAN:P04222|1C03_HUMAN:P30499|1C01_HUMAN:Q29960|1C16_HUMAN:P30510|1C14_HUMAN:P16189|1A31_HUMAN:P16190|1A33_HUMAN:P30512|1A29_HUMAN:P10314|1A32_HUMAN:P30459|1A74_HUMAN:Q07000|1C15_HUMAN		1340000		EPSSQPTI	793.9	0.175	EP_SSQPTI	1
LPASGLDI	22.72	784.433	8	1.4	785.441	72.98	128000	F5:21775	1	Q9BY50|SC11C_HUMAN		128000		LPASGLDI	628	0.125	LPASGLD_I	1
LPGVINTV	22.71	811.48	8	1.3	812.489	69.72	350000	F5:20581	1	O60313|OPA1_HUMAN		350000		LPGVINTV	1832.2	0.4	LP_GVINTV	1
VPRFAVGI	22.67	857.512	8	-1.3	429.763	63.6	162000	F6:18793	1	Q96I24|FUBP3_HUMAN			162000	VPRFAVGI	3448.8	0.7	VPRF_AVGI	1
VAFPSSSV	22.66	792.402	8	0.4	793.409	59.5	118000	F5:16923	1	P25205|MCM3_HUMAN		118000		VAFPSSSV	2446.3	0.5	VAFPSSS_V	1
LPRREPTV	22.64	966.561	8	-0.3	484.288	26.34	1590000	F6:5062	2	Q9BVI4|NOC4L_HUMAN		1420000	1590000	LPRREPTV	2484.6	0.5	LPRRE_PTV	1
YAPILQKV	22.62	930.554	8	-1.1	466.284	52.27	142000	F5:14385	1	Q9NY33|DPP3_HUMAN		142000		YAPILQKV	5209.2	1.1	YA_PILQKV	1
DPYRVLGV	22.56	917.497	8	-0.6	459.755	66.79		F6:19949	1	Q9Y2G8|DJC16_HUMAN				DPYRVLGV	6070.2	1.3	DPY_RVLGV	1
DPQGLRTI	22.56	898.487	8	-0.2	450.251	43.27	212000	F6:11218	1	P50570|DYN2_HUMAN:Q9UQ16|DYN3_HUMAN			212000	DPQGLRTI	8541.3	1.9	DP_QGLRTI	1
LPSITTEI	22.55	872.486	8	0.1	873.493	79.3	116000	F6:24207	1	P35232|PHB_HUMAN			116000	LPSITTEI	293.5	0.06	LP_SITTEI	1
FPILIRQV	22.54	984.612	8	-0.1	493.313	72.81	687000	F5:21715	1	Q8WTW3|COG1_HUMAN		687000		FPILIRQV	942.1	0.2	FPILI_RQV	1
LAALSKVI	22.54	813.532	8	-0.3	407.773	58.04	50800	F6:16699	1	Q8NCM8|DYHC2_HUMAN			50800	LAALSKVI	3015.6	0.6	LA_ALSKVI	1
MPALGVSV	22.53	772.415	8	0.8	773.423	76.28	50700	F6:23249	1	Q6P4R8|NFRKB_HUMAN			50700	MPALGVSV	378	0.07	MP_ALGVSV	1
IPTELDQV	22.5	913.476	8	1.3	914.484	66.99	182000	F5:19602	1	Q7L2H7|EIF3M_HUMAN		182000		IPTELDQV	2874.8	0.6	IP_TELDQV	1
FPPPPPQP	22.49	875.454	8	-2.2	876.46	55.45	428000	F5:15486	3	P02814|SMR3B_HUMAN		495000	254000	FPPPPPQP	7331.1	1.6	FP_PPPPQP	1
ALDVANKI	22.48	842.486	8	-1.9	422.25	45.32		F5:11886	1	P62750|RL23A_HUMAN				ALDVANKI	8532.6	1.9	_ALDVANKI	1
VPNTPVLI	22.47	851.512	8	0.9	852.52	77.56	869000	F6:23650	1	Q9NUK0|MBNL3_HUMAN			869000	VPNTPVLI	610.2	0.125	VP_NTPVLI	1
FPHNPQFI	22.46	998.497	8	0.6	500.256	57.36	2160000	F6:16448	1	Q9H9Y2|RPF1_HUMAN			2160000	FPHNPQFI	226.3	0.04	FP_HNPQFI	1
MPRKIEEI	22.45	1014.55	8	-0.4	508.284	34.04	419000	F6:7833	1	P63173|RL38_HUMAN			419000	MPRKIEEI	2434.3	0.5	MPRKI_EEI	1
PITPGPSI	22.43	780.438	8	1	781.446	58.78	144000	F5:16659	1	O60341|KDM1A_HUMAN		144000		PITPGPSI	1658.8	0.4	_PITPGPSI	1
LPYGSHNI	22.43	899.45	8	0.7	450.733	38.64		F6:9524	1	Q53R41|FAKD1_HUMAN				LPYGSHNI	148.7	0.02	LPY_GSHNI	1
DPLPISTV	22.4	840.459	8	0	841.466	80.2	317000	F5:24037	1	Q9NVM9|ASUN_HUMAN		317000		DPLPISTV	1411.5	0.3	DPLPIS_TV	1
LPYRVLDA	22.36	945.528	8	-1.4	473.771	55	192000	F6:15559	1	Q13895|BYST_HUMAN			192000	LPYRVLDA	8363.5	1.9	LPY_RVLDA	1
IPAKIQQV	22.29	895.549	8	0.2	448.782	36.74	311000	F6:8809	1	Q8NCM8|DYHC2_HUMAN			311000	IPAKIQQV	1480.1	0.3	IPAKIQQ_V	1
YPYLQHEI	22.29	1061.52	8	-0.3	531.766	55.02	244000	F6:15566	1	Q969W9|PMEPA_HUMAN			244000	YPYLQHEI	104.4	0.01	YPYLQ_HEI	1
YPDRITLI	22.27	989.555	8	0.3	495.785	68.42	2580000	F5:20119	3	P60510|PP4C_HUMAN		2580000	1200000	YPDRITLI	1091.7	0.25	YP_DRITLI	1
NAYSSPSV	22.27	823.371	8	1	824.379	40.49	929000	F5:10110	1	Q8TCJ2|STT3B_HUMAN		929000		NAYSSPSV	5577.8	1.2	NAYS_SPSV	1
PAPYVPTI	22.27	856.469	8	1.5	857.478	76.33	109000	F6:23264	1	Q9NRM7|LATS2_HUMAN			109000	PAPYVPTI	521.9	0.125	_PAPYVPTI	1
YPTSVPVL	22.26	874.48	8	1.2	875.488	78.03	70700	F6:23805	1	O14503|BHE40_HUMAN			70700	YPTSVPVL	3371.2	0.7	YPTSV_PVL	1
LAAEPSTI	22.25	800.428	8	0.1	801.435	50.55	153000	F6:13909	1	Q9H6X2|ANTR1_HUMAN			153000	LAAEPSTI	1625.6	0.4	LA_AEPSTI	1
MPSKTELI	22.25	917.489	8	0.3	459.752	45.64	1180000	F5:12002	1	Q14839|CHD4_HUMAN		1180000		MPSKTELI	1134.2	0.25	MP_SKTELI	1
IPYGEPGI	22.22	844.433	8	2.3	845.442	64.13	208000	F5:18556	1	P82094|TMF1_HUMAN		208000		IPYGEPGI	801.6	0.175	IPYGE_PGI	1
LPTGLTGI	22.21	770.454	8	1.1	771.462	76.42	185000	F6:23291	1	P34932|HSP74_HUMAN			185000	LPTGLTGI	1758.6	0.4	LP_TGLTGI	1
TAYGNALI	22.2	821.428	8	-0.5	822.435	65.29	132000	F5:18989	1	Q9Y371|SHLB1_HUMAN		132000		TAYGNALI	6928.4	1.5	TAYGNAL_I	1
VPQQLLTV	22.19	896.533	8	1.6	897.542	73.49	297000	F5:21950	2	P36956|SRBP1_HUMAN		297000	58300	VPQQLLTV	798.1	0.175	VP_QQLLTV	1
YPLGDIKI	22.17	917.522	8	0.2	459.768	70.41	74500	F5:20842	1	O94768|ST17B_HUMAN		74500		YPLGDIKI	1862.7	0.4	YPL_GDIKI	1
VAPAPAVV	22.16	722.433	8	-0.3	723.44	50.04	88500	F5:13575	2	P62424|RL7A_HUMAN		88500	1790000	VAPAPAVV	7175.4	1.6	VAPAPAV_V	1
IAPKLLQI	22.16	894.59	8	-0.1	448.302	65.92	233000	F4:13771	3	Q4G0N8|SL9C1_HUMAN	233000		29300000	IAPKLLQI	4179.7	0.9	IA_PKLLQI	1
LPLPHFDT	22.14	938.486	8	0.6	470.251	67.58	119000	F6:20245	1	Q9ULW0|TPX2_HUMAN			119000	LPLPHFDT	4043.7	0.8	LPLPHFDT_	1
MPHSIMRV	22.11	969.489	8	1.4	485.752	36.5	327000	F5:8699	1	P42025|ACTY_HUMAN		327000		MPHSIMRV	525.6	0.125	MPHSIM_RV	1
LPTVLLKL	22.11	895.611	8	-0.5	448.812	80.85	2500000	F4:17160	1	Q9NV31|IMP3_HUMAN	2500000			LPTVLLKL	4186.6	0.9	LP_TVLLKL	1
YPAKVTAV	22.1	847.48	8	-2.4	424.746	34.82	174000	F6:8107	1	Q9BVI0|PHF20_HUMAN			174000	YPAKVTAV	2547.8	0.5	YP_AKVTAV	1
KPFISVTV	22.1	889.527	8	-0.9	445.771	62.21	804000	F6:18270	1	Q9Y2H0|DLGP4_HUMAN			804000	KPFISVTV	4217.8	0.9	KPF_ISVTV	1
MALAVRVV	22.07	857.516	8	-1.2	429.765	60.17	206000	F6:17506	1	P63302|SELW_HUMAN			206000	MALAVRVV	2374.6	0.5	MALAV_RVV	1
TPPSIKKI	22.06	882.554	8	0.4	442.284	27.85	666000	F6:5605	2	O95429|BAG4_HUMAN			769000	TPPSIKKI	6481.3	1.4	TP_PSIKKI	1
VPPNGLVV	22.05	793.47	8	0.7	794.478	64.53	1330000	F5:18702	2	P62495|ERF1_HUMAN		1330000		VPPNGLVV	1347.5	0.3	VP_PNGLVV	1
VPLPVVRV	22.03	877.575	8	0.3	439.795	64.8	1060000	F6:19233	1	Q86U86|PB1_HUMAN			1060000	VPLPVVRV	723.7	0.15	VPLPV_VRV	1
HPHPLITV	22.03	912.518	8	-1.6	457.266	38.24	212000	F5:9323	1	Q5VW36|FOCAD_HUMAN		212000		HPHPLITV	2660.6	0.6	HPHPL_ITV	1
MPSLQPVV	22	869.468	8	0.5	870.476	75.64	184000	F6:23015	1	Q8WX92|NELFB_HUMAN			184000	MPSLQPVV	170.6	0.025	MP_SLQPVV	1
EAYVQKLV	21.99	948.528	8	-2.1	475.27	50.69	281000	F5:13804	1	Q96A09|FA46B_HUMAN:Q5VWP2|FA46C_HUMAN		281000		EAYVQKLV	4603.9	1	EAYVQ_KLV	1
TAPLAPTI	21.94	782.454	8	0	783.461	65.51	5100000	F5:19076	1	P16402|H13_HUMAN		5100000		TAPLAPTI	2921.9	0.6	TA_PLAPTI	1
LPLLGHGV	21.93	804.486	8	-0.4	403.25	59.43	390000	F6:17224	1	Q9Y2W2|WBP11_HUMAN			390000	LPLLGHGV	1958.6	0.4	LPL_LGHGV	1
VPPGQIQI	21.91	850.491	8	0.3	851.499	63.14	213000	F5:18201	1	P23511|NFYA_HUMAN		213000		VPPGQIQI	704.4	0.15	VP_PGQIQI	1
DPERLQKI	21.89	997.556	8	-1.5	499.784	30.33	307000	F6:6512	1	Q9H992|MARH7_HUMAN			307000	DPERLQKI	6421.2	1.4	DP_ERLQKI	1
TPAEVRQV	21.87	898.487	8	0	450.251	28	163000	F5:5648	1	Q9H9E3|COG4_HUMAN		163000		TPAEVRQV	8415	1.9	TP_AEVRQV	1
VAAAGAYV	21.86	720.381	8	-1.6	721.387	46.33	20400	F6:12331	2	P55061|BI1_HUMAN		112000	20400	VAAAGAYV	6832.5	1.5	VAAAGA_YV	1
VAAHIQEV	21.85	865.466	8	-0.5	433.74	32.95	93600	F5:7471	1	Q3V6T2|GRDN_HUMAN		93600		VAAHIQEV	5927	1.3	VA_AHIQEV	1
LPALQSTI	21.85	841.491	8	0.3	842.499	71.75	197000	F5:21326	1	P48448|AL3B2_HUMAN:P43353|AL3B1_HUMAN		197000		LPALQSTI	121.6	0.015	LP_ALQSTI	1
VALVIHNI	21.84	877.538	8	0.5	439.777	60.1	85600	F6:17480	1	Q7KYR7|BT2A1_HUMAN			85600	VALVIHNI	2864.5	0.6	VALVI_HNI	1
HPLSVLGI	21.83	834.496	8	0.1	418.255	71.32	80000	F6:21543	1	Q8N6I1|EID2_HUMAN			80000	HPLSVLGI	2923.2	0.6	HPLSVLG_I	1
LGITALHI	21.83	836.512	8	-0.1	419.263	72.76	510000	F5:21697	1	P62263|RS14_HUMAN		510000		LGITALHI	8484.1	1.9	LGI_TALHI	1
MPRKITEV	21.8	972.543	8	-1.3	487.278	30	69800	F6:6388	1	Q9BX10|GTPB2_HUMAN			69800	MPRKITEV	1908.9	0.4	MPRKI_TEV	1
LPTKPTKI	21.8	896.569	8	-0.4	449.292	28.52	3070000	F6:5843	1	Q8WW12|PCNP_HUMAN			3070000	LPTKPTKI	1376.3	0.3	LP_TKPTKI	1
TAYVGSAV	21.76	766.386	8	0.5	767.394	45.61	658000	F5:11991	1	Q96CS7|PKHB2_HUMAN		658000		TAYVGSAV	8669.8	2	TAYVGSA_V	1
IPFLGHAI	21.76	866.501	8	-0.2	434.258	72.17	166000	F5:21479	1	Q16850|CP51A_HUMAN		166000		IPFLGHAI	414.3	0.08	IPF_LGHAI	1
VAPGVQMI	21.75	813.442	8	1.9	814.451	66.49	114000	F5:19432	1	Q96RN5|MED15_HUMAN		114000		VAPGVQMI	3498.8	0.7	VA_PGVQMI	1
NAFATPTI	21.73	833.428	8	1.2	834.437	69.9	731000	F5:20649	1	Q7KZ85|SPT6H_HUMAN		731000		NAFATPTI	2185.7	0.5	NAFAT_PTI	1
LPGEAQKI	21.73	854.486	8	-1.3	428.25	34.75	627000	F6:8083	1	Q9Y6D6|BIG1_HUMAN:Q9Y6D5|BIG2_HUMAN:Q99418|CYH2_HUMAN:Q9UIA0|CYH4_HUMAN:Q15438|CYH1_HUMAN			627000	LPGEAQKI	1418	0.3	LP_GEAQKI	1
YPASTVQI	21.68	877.455	8	0.7	878.462	59.44	301000	F5:16899	2	O00567|NOP56_HUMAN		301000		YPASTVQI	320.6	0.06	YPASTVQ_I	1
EPPSSLQV	21.66	855.434	8	0.8	856.442	54.36	2470000	F6:15310	2	O00257|CBX4_HUMAN			2470000	EPPSSLQV	2889.4	0.6	EP_PSSLQV	1
FPFQPGSV	21.63	877.433	8	1.9	878.442	78.66	1300000	F6:23997	2	P09382|LEG1_HUMAN		129000	1300000	FPFQPGSV	281.8	0.05	FPF_QPGSV	1
YPSGGLEV	21.63	820.397	8	0.7	821.404	60.43	742000	F5:17250	2	O15533|TPSN_HUMAN		742000		YPSGGLEV	1681.6	0.4	YP_SGGLEV	1
LPKHLLEV	21.62	947.58	8	-0.5	474.797	46.97	264000	F6:12563	1	B2RTY4|MYO9A_HUMAN			264000	LPKHLLEV	1418.4	0.3	LP_KHLLEV	1
LAKELPQV	21.61	896.533	8	0	449.274	46	271000	F6:12207	1	O76003|GLRX3_HUMAN			271000	LAKELPQV	6175.2	1.3	LA_KELPQV	1
LPFDGSTL	21.6	848.428	8	0.8	849.436	80.67	82000	F6:24672	1	Q9Y2K2|SIK3_HUMAN			81900	LPFDGSTL	967.6	0.2	LPFDGS_TL	1
LAAPVISV	21.6	768.475	8	1.5	769.483	77.8	141000	F5:23376	1	O60337|MARH6_HUMAN		141000		LAAPVISV	2917	0.6	LAAPV_ISV	1
VAPVSPEV	21.59	796.433	8	0.9	797.441	50.52	126000	F6:13900	1	P46821|MAP1B_HUMAN			126000	VAPVSPEV	3619.4	0.8	VA_PVSPEV	1
YPTDLSTI	21.58	908.449	8	-0.1	909.456	70.66	699000	F5:20930	1	Q8WWQ0|PHIP_HUMAN		699000		YPTDLSTI	735.6	0.15	YPTDLS_TI	1
DPENLPEI	21.58	925.439	8	2.2	926.448	77.94	123000	F5:23416	1	Q9UKM7|MA1B1_HUMAN		123000		DPENLPEI	3531.1	0.7	DP_ENLPEI	1
YPPGAILV	21.56	828.475	8	3.2	829.484	78.02	630000	F6:23804	2	Q6P158|DHX57_HUMAN			630000	YPPGAILV	764.8	0.15	YP_PGAILV	1
IPPVSPSI	21.52	808.469	8	0.8	809.477	68.41	5670000	F5:20117	5	Q96B67|ARRD3_HUMAN		5670000	700000	IPPVSPSI	178	0.03	IP_PVSPSI	1
VAWVAGKV	21.5	828.486	8	0.1	415.25	48.87		F5:13143	1	Q9P296|C5AR2_HUMAN				VAWVAGKV	5528	1.2	VAWVAG_KV	1
EALTPLHV	21.48	878.486	8	0.7	440.251	56.88		F5:15993	1	Q8NAG6|ANKL1_HUMAN				EALTPLHV	7631.8	1.7	EAL_TPLHV	1
NPLEIVKI	21.46	924.564	8	0.2	463.29	71.45	75400	F6:21596	1	O75746|CMC1_HUMAN:Q9UJS0|CMC2_HUMAN			75400	NPLEIVKI	2425.1	0.5	NPLEI_VKI	1
VPAVTSLV	21.46	784.469	8	1.5	785.478	76.06	69000	F5:22845	1	O43711|TLX3_HUMAN		69000		VPAVTSLV	931.1	0.2	VPAVTSL_V	1
EAYSSPSI	21.46	852.386	8	0.6	853.394	51.54		F6:14259	1	P46977|STT3A_HUMAN				EAYSSPSI	1628.1	0.4	EAYS_SPSI	1
TAVVVGTI	21.43	758.454	8	0.8	759.462	64.13	3830000	F6:18984	4	Q07020|RL18_HUMAN		1200000	3830000	TAVVVGTI	8806.8	2	TAVVVG_TI	1
YARFTAQI	21.4	968.508	8	-2.7	485.26	50.72	860000	F5:13813	1	O00255|MEN1_HUMAN		860000		YARFTAQI	4036.5	0.8	YARFTAQ_I	1
VPFKVEEV	21.39	945.517	8	0.2	473.766	54.23	476000	F6:15264	1	O15061|SYNEM_HUMAN			476000	VPFKVEEV	2682.7	0.6	VPF_KVEEV	1
EPPILPRI	21.39	933.565	8	0.8	467.79	67.22	3820000	F6:20110	1	Q8IVD9|NUDC3_HUMAN			3820000	EPPILPRI	864.4	0.175	EP_PILPRI	1
IAPETLRV	21.38	897.528	8	0.1	898.536	49.05	44300	F5:13207	1	O95347|SMC2_HUMAN		44300		IAPETLRV	6377.6	1.4	IA_PETLRV	1
LPMSIIIV	21.37	884.54	8	0.3	885.548	81.46	3500000	F4:17404	1	O75131|CPNE3_HUMAN:O95741|CPNE6_HUMAN:Q9UBL6|CPNE7_HUMAN:Q86YQ8|CPNE8_HUMAN	3500000			LPMSIIIV	324.7	0.06	LPMSI_IIV	1
SPAKILTI	21.35	841.527	8	-0.2	421.771	55.06		F5:15345	1	Q9UQR1|ZN148_HUMAN				SPAKILTI	5103.9	1.1	SP_AKILTI	1
FPALYQHI	21.32	987.518	8	0.3	494.766	65.36	105000	F5:19017	1	Q7Z3U7|MON2_HUMAN		105000		FPALYQHI	116.3	0.015	FP_ALYQHI	1
LPSIVNEV	21.31	869.486	8	0.1	870.493	77.08	188000	F6:23502	1	Q99623|PHB2_HUMAN			188000	LPSIVNEV	681.2	0.15	LP_SIVNEV	1
LAMETRKV	21.31	946.527	8	0.1	474.271	27.32	362000	F6:5419	2	Q7Z3J2|CP062_HUMAN			766000	LAMETRKV	5447.1	1.1	LAMET_RKV	1
VAVVAVHV	21.27	792.486	8	0.4	397.25	50.91	41100	F5:13884	1	Q3ZAQ7|VMA21_HUMAN		41100		VAVVAVHV	5641.7	1.2	VA_VVAVHV	1
LPLSAHGI	21.27	806.465	8	-0.9	404.239	49.59		F5:13406	1	Q9Y4W2|LAS1L_HUMAN				LPLSAHGI	606.3	0.125	LPLS_AHGI	1
IPPATTEI	21.26	840.459	8	2.5	841.469	56.83	927000	F6:16247	1	Q9P2G1|AKIB1_HUMAN			927000	IPPATTEI	404.7	0.07	IP_PATTEI	1
WAIPNRQI	21.21	996.551	8	-0.5	499.282	57.15	2140000	F6:16368	1	Q00994|BEX3_HUMAN			2140000	WAIPNRQI	7260.3	1.6	WAIPN_RQI	1
MPKRGLEV	21.21	928.516	8	0	465.265	29.33	525000	F6:6143	1	Q9BR76|COR1B_HUMAN:P31146|COR1A_HUMAN			525000	MPKRGLEV	1501	0.3	MP_KRGLEV	1
LPSVVLKL	21.18	867.579	8	-1.4	434.796	75.49		F5:22642	1	Q99075|HBEGF_HUMAN				LPSVVLKL	3093.8	0.7	LP_SVVLKL	1
FPSTAIKI	21.12	875.512	8	-0.4	438.763	61.04	1070000	F6:17832	1	P85037|FOXK1_HUMAN			1070000	FPSTAIKI	179.6	0.03	FP_STAIKI	1
VARPIPKV	21.12	878.57	8	-0.3	440.292	34.47	166000	F5:8009	1	Q8TE76|MORC4_HUMAN		166000		VARPIPKV	8644.5	2	VARPI_PKV	1
SAIPTSTI	21.11	788.428	8	2.1	789.437	56.65	130000	F6:16181	1	Q8WXI7|MUC16_HUMAN			130000	SAIPTSTI	6619.9	1.4	SAIPTS_TI	1
DALHAQTV	21.11	853.429	8	-0.7	427.722	34.2	222000	F5:7911	1	Q8TEK3|DOT1L_HUMAN		222000		DALHAQTV	8681.2	2	DAL_HAQTV	1
DPASFTEI	21.1	878.402	8	1.9	879.411	77.2	290000	F5:23210	1	Q86T82|UBP37_HUMAN		290000		DPASFTEI	2075.7	0.5	DP_ASFTEI	1
MPRNEPAI	21.1	926.464	8	0.4	464.24	34.93	790000	F6:8148	1	Q96ME1|FXL18_HUMAN			790000	MPRNEPAI	889.4	0.175	MPRNE_PAI	1
IPPPTLGV	21.1	792.475	8	0.3	793.482	69.17	944000	F5:20394	1	Q5XG87|PAPD7_HUMAN		944000		IPPPTLGV	1969.9	0.4	IPPPTLG_V	1
MPLIPRTI	21.08	939.558	8	0.4	470.786	67.92	179000	F6:20375	1	Q9NZJ4|SACS_HUMAN			179000	MPLIPRTI	145	0.02	MPL_IPRTI	1
RPFLLRRI	21.06	1069.69	8	-0.8	357.569	37.89	1040000	F6:9240	1	O60264|SMCA5_HUMAN			1040000	RPFLLRRI	8086	1.8	RPF_LLRRI	1
YPASSLVV	21.03	834.449	8	2	835.458	67.2	530000	F5:19677	1	Q9BXS4|TMM59_HUMAN		530000		YPASSLVV	783	0.15	YP_ASSLVV	1
MPSEGKMV	20.98	877.404	8	-0.9	439.709	33.6		F6:7680	1	O43707|ACTN4_HUMAN:P35609|ACTN2_HUMAN				MPSEGKMV	1353.1	0.3	MP_SEGKMV	1
DPNETNEI	20.97	930.393	8	1.7	931.402	42.38	215000	F6:10885	1	P84098|RL19_HUMAN			215000	DPNETNEI	4909	1	DPNET_NEI	1
TALEINQI	20.94	900.492	8	2.4	901.501	71.04	3590000	F5:21072	2	Q9P2L0|WDR35_HUMAN		3590000		TALEINQI	8041.1	1.8	TALEI_NQI	1
NPFVFKHI	20.93	1000.55	8	-0.9	501.281	49.73	298000	F6:13598	1	Q9UKF6|CPSF3_HUMAN			298000	NPFVFKHI	1857.5	0.4	NPFV_FKHI	1
VGYLQPLV	20.9	887.512	8	2	888.521	81.18		F6:24867	1	P54709|AT1B3_HUMAN				VGYLQPLV	8043	1.8	VGYLQ_PLV	1
KPYGPMSV	20.9	877.437	8	-0.5	439.725	40.88	622000	F5:10259	1	Q14697|GANAB_HUMAN		622000		KPYGPMSV	6555.8	1.4	KPY_GPMSV	1
LPTVTTNV	20.86	843.47	8	-0.9	844.477	59.08		F6:17091	1	Q96B01|R51A1_HUMAN				LPTVTTNV	902.3	0.2	LPTVT_TNV	1
NPYAALSI	20.86	847.444	8	1.1	848.452	76.87	210000	F6:23432	1	Q9H5Z1|DHX35_HUMAN			210000	NPYAALSI	460.8	0.09	NPYA_ALSI	1
LPPSSIGF	20.83	816.438	8	2.2	817.447	78.1	238000	F6:23830	1	P49790|NU153_HUMAN			238000	LPPSSIGF	6308.3	1.3	LP_PSSIGF	1
LPYKPQVI	20.82	956.569	8	-1.2	479.291	51.96	129000	F5:14272	1	Q96T76|MMS19_HUMAN		129000		LPYKPQVI	112.5	0.015	LPY_KPQVI	1
LPYAATVL	20.82	846.485	8	0.4	847.493	79.08	163000	F6:24137	1	Q9BTW9|TBCD_HUMAN			163000	LPYAATVL	351.9	0.07	LPYA_ATVL	1
MAARIKQI	20.78	929.548	8	-0.7	465.781	28.99		F6:6019	1	Q7Z6Z7|HUWE1_HUMAN				MAARIKQI	4674.4	1	MA_ARIKQI	1
YPYQISQL	20.77	1010.51	8	-1.4	1011.51	75.93	394000	F6:23118	1	Q2KJY2|KI26B_HUMAN			394000	YPYQISQL	1032.1	0.25	YPYQISQ_L	1
LPAEVHSL	20.76	864.471	8	-1.1	433.242	45.42		F6:11998	1	Q9UM63|PLAL1_HUMAN				LPAEVHSL	2658.4	0.6	LP_AEVHSL	1
FPYQPSAL	20.72	921.46	8	1	922.468	74.09	1120000	F6:22512	1	Q5T5C0|STXB5_HUMAN			1120000	FPYQPSAL	479.3	0.09	FPY_QPSAL	1
MPNGPMRI	20.72	914.447	8	-2.6	458.229	47.53		F5:12659	1	Q9UQ80|PA2G4_HUMAN				MPNGPMRI	566.9	0.125	MP_NGPMRI	1
DAYQDVSI	20.72	909.408	8	0.3	910.415	67.45	395000	F6:20196	2	O75815|BCAR3_HUMAN		189000	395000	DAYQDVSI	6179.1	1.3	DAY_QDVSI	1
LPDLTKVI	20.65	897.553	8	-0.9	449.784	79.86	1280000	F6:24378	2	Q13217|DNJC3_HUMAN			1280000	LPDLTKVI	1023.2	0.2	LP_DLTKVI	1
LPYSNITV	20.61	905.486	8	1.7	906.495	72.98	1170000	F6:22109	2	Q96T58|MINT_HUMAN		236000	1170000	LPYSNITV	190.1	0.03	LPYSN_ITV	1
MAPGSYLI	20.6	850.426	8	1.5	851.434	78.04	2040000	F6:23809	1	P21333|FLNA_HUMAN			2040000	MAPGSYLI	1013.6	0.2	MA_PGSYLI	1
TPPSVPGI	20.54	766.423	8	0.2	767.43	63.09	209000	F5:18182	1	Q9Y2H6|FND3A_HUMAN		209000		TPPSVPGI	3809.7	0.8	TP_PSVPGI	1
NAAPQVVV	20.5	796.444	8	0.4	797.452	52.27	571000	F6:14536	1	Q15011|HERP1_HUMAN			571000	NAAPQVVV	8839.7	2	NAAPQ_VVV	1
EPVTVREV	20.5	927.503	8	-0.2	464.759	36.2	331000	F6:8613	1	Q99715|COCA1_HUMAN			331000	EPVTVREV	5286	1.1	EP_VTVREV	1
TAIQTTEI	20.49	875.46	8	1.2	876.468	52.83	532000	F6:14741	1	P46939|UTRO_HUMAN			532000	TAIQTTEI	6384.8	1.4	TAI_QTTEI	1
FPHVQTDV	20.46	941.461	8	0.4	471.738	47.86	61000	F5:12781	1	Q9Y6B7|AP4B1_HUMAN		61000		FPHVQTDV	586.3	0.125	FPHVQTD_V	1
LPPLTHEL	20.45	918.518	8	-0.8	460.266	57.09		F5:16075	1	Q9H5I5|PIEZ2_HUMAN				LPPLTHEL	2679.8	0.6	LP_PLTHEL	1
VALEMIKV	20.41	901.531	8	-0.9	451.772	68.79	155000	F6:20655	1	A0AVT1|UBA6_HUMAN			155000	VALEMIKV	5323.7	1.1	VALEM_IKV	1
SPNVQPSI	20.4	840.434	8	1.7	841.443	48.35	385000	F6:13086	1	P12270|TPR_HUMAN			385000	SPNVQPSI	2853.8	0.6	SPNVQ_PSI	1
VPPKVSHI	20.39	875.523	8	-0.5	438.769	26.45	632000	F5:5072	2	O14672|ADA10_HUMAN		632000		VPPKVSHI	1169	0.25	VP_PKVSHI	1
TAAIAPII	20.36	768.475	8	1.2	769.483	78.8	94600	F5:23632	2	Q9BQ52|RNZ2_HUMAN		94600		TAAIAPII	4319.2	0.9	TA_AIAPII	1
LPHIPVAV	20.36	844.517	8	-0.9	423.265	66.72	230000	F6:19929	1	Q3SYG4|PTHB1_HUMAN			230000	LPHIPVAV	1158.7	0.25	LP_HIPVAV	1
LPFDHTRV	20.33	983.519	8	0.3	328.847	41.4	1130000	F5:10453	1	Q06124|PTN11_HUMAN		1130000		LPFDHTRV	442.4	0.08	LPFDH_TRV	1
LPNDPAII	20.32	851.475	8	-0.3	852.482	71.81	264000	F5:21351	1	Q9UKA4|AKA11_HUMAN		264000		LPNDPAII	424.4	0.08	LPNDPAI_I	1
NPLSILKV	20.31	882.554	8	-1.4	442.284	72.32	1740000	F5:21535	1	Q9P2B4|CT2NL_HUMAN		1740000		NPLSILKV	4256.5	0.9	NPLSI_LKV	1
DPARPVAV	20.3	823.455	8	-0.8	412.735	34.97	82900	F5:8173	1	Q8TEM1|PO210_HUMAN		82900		DPARPVAV	8828.7	2	DP_ARPVAV	1
IPVKWIGV	20.29	910.564	8	-0.8	456.289	70.31	1470000	F5:20805	1	P30520|PURA2_HUMAN		1470000		IPVKWIGV	5770.3	1.2	IPVKWIG_V	1
LPPPGLTI	20.28	806.49	8	0.3	807.498	78.99	187000	F4:16521	3	O75030|MITF_HUMAN	187000		12500000	LPPPGLTI	139.8	0.02	LP_PPGLTI	1
IAKQSVTI	20.27	858.518	8	-0.7	430.266	34.38	435000	F6:7955	2	P63208|SKP1_HUMAN		1300000	435000	IAKQSVTI	2498.3	0.5	IA_KQSVTI	1
FPPEANYL	20.24	949.455	8	0.4	950.462	77.15	616000	F6:23521	3	P62140|PP1B_HUMAN		373000	616000	FPPEANYL	1108.5	0.25	FP_PEANYL	1
IAYPVVQM	20.24	919.484	8	2.9	920.494	78.73	52800	F6:24019	1	Q8WY64|MYLIP_HUMAN			52800	IAYPVVQM	3759.5	0.8	IAYPVVQ_M	1
LPGKVVVV	20.23	809.538	8	0	405.776	48.35	2700000	F5:12954	1	Q8TC12|RDH11_HUMAN		2700000		LPGKVVVV	3611.8	0.7	LP_GKVVVV	1
SPIRLLEV	20.21	925.56	8	-0.1	463.787	68.5	429000	F5:20151	1	Q9Y2I7|FYV1_HUMAN		429000		SPIRLLEV	8629.3	2	SPI_RLLEV	1
LPVRPTAV	20.17	851.523	8	0.3	426.769	39.83	185000	F6:9945	1	Q9H900|ZWILC_HUMAN			185000	LPVRPTAV	1394.6	0.3	LP_VRPTAV	1
YPVALVML	20.16	904.509	8	-1.8	905.515	81.4	6850000	F4:17378	1	Q96A49|SYAP1_HUMAN	6850000			YPVALVML	3127.8	0.7	YPVALVM_L	1
RPPETPTV	20.15	895.476	8	-1.1	448.745	31.97	917000	F5:7115	1	Q14839|CHD4_HUMAN		917000		RPPETPTV	7118.4	1.6	RP_PETPTV	1
VAPPTAAV	20.12	724.412	8	-0.8	725.419	46.01	132000	F5:12143	1	Q10567|AP1B1_HUMAN		132000		VAPPTAAV	7553.8	1.7	VAPPTAA_V	1
IPTLGKNV	20.11	840.507	8	-0.3	421.261	43.04	289000	F6:11132	1	P13995|MTDC_HUMAN			289000	IPTLGKNV	3965.3	0.8	IP_TLGKNV	1
LPTSVVTI	20.09	828.496	8	1.2	829.504	77.11	1740000	F6:23509	2	Q01082|SPTB2_HUMAN		449000	1740000	LPTSVVTI	266.7	0.05	LPTSV_VTI	1
LPIRVHTI	20.07	947.592	8	-0.9	474.803	42.25	30000	F5:10760	1	P31153|METK2_HUMAN		30000		LPIRVHTI	257.3	0.05	LPI_RVHTI	1
IAGPVVEI	20.06	796.469	8	2.2	797.479	75.94	821000	F5:22806	2	Q86XI2|CNDG2_HUMAN		821000	1680000	IAGPVVEI	6576.8	1.4	IAGPV_VEI	1
LAGPVVEI	20.06	796.469	8	2.2	797.479	75.94	821000	F5:22806	2			821000	1680000	LAGPVVEI	4762.2	1	LAGPV_VEI	1
LPYNGVTV	20.05	861.46	8	4	862.47	64.28	2650000	F5:18607	1	Q8WUA4|TF3C2_HUMAN		2650000		LPYNGVTV	190.5	0.03	LPYN_GVTV	1
AYTVLTRI	20.04	935.544	8	0.4	468.779	58.41	69800	F6:16842	1	Q9Y230|RUVB2_HUMAN			69800	AYTVLTRI	4009.8	0.8	_AYTVLTRI	1
TAYQNIQI	20.03	949.487	8	-1.6	950.493	64.71	244000	F5:18771	1	Q8IWI9|MGAP_HUMAN		244000		TAYQNIQI	4938.5	1	TAY_QNIQI	1
SPYATLTV	20.03	850.444	8	0.6	851.451	67.06	533000	F5:19627	1	Q9BSJ8|ESYT1_HUMAN		533000		SPYATLTV	1195.1	0.25	SPYAT_LTV	1
EPLREPVI	20.02	951.539	8	-1.2	476.776	52.43	242000	F5:14442	1	O00625|PIR_HUMAN		242000		EPLREPVI	1856.1	0.4	EPLRE_PVI	1
IPMKIRNV	20	969.579	8	-2	324.2	34.89	421000	F6:8134	1	Q9BQ52|RNZ2_HUMAN			421000	IPMKIRNV	2642.6	0.6	IPMKI_RNV	1
MAHAVTQL	20	869.443	8	0.2	435.729	36.41	232000	F6:8691	1	P78371|TCPB_HUMAN			232000	MAHAVTQL	6751.2	1.5	MAHAV_TQL	1
YPPEAPEL	19.98	914.438	8	-0.8	915.445	64.91		F5:18846	1	Q9Y2L5|TPPC8_HUMAN				YPPEAPEL	2266.9	0.5	YP_PEAPEL	1
LPFIYRAI	19.97	991.585	8	0.8	496.8	76.22	180000	F4:15726	1	Q49AR2|CE022_HUMAN	180000			LPFIYRAI	395.4	0.07	LPF_IYRAI	1
HPAKFSLV	19.94	897.507	8	-1.4	449.76	38.2	217000	F5:9312	1	P13797|PLST_HUMAN		217000		HPAKFSLV	5471.3	1.1	HP_AKFSLV	1
LAAPTPRI	19.94	837.507	8	-0.8	419.76	47.57	1420000	F5:12674	1	Q04727|TLE4_HUMAN		1420000		LAAPTPRI	1202.9	0.25	LAAPT_PRI	1
IGLPTSTI	19.94	800.464	8	0.7	801.472	74.37	1040000	F6:22607	3	P55735|SEC13_HUMAN		5800000	1040000	IGLPTSTI	7223.4	1.6	IGLPTS_TI	1
MPYELTRV	19.9	1007.51	8	1.7	504.764	56.58	141000	F6:16156	1	P10586|PTPRF_HUMAN			141000	MPYELTRV	114.4	0.015	MPYEL_TRV	1
LPYNQPGI	19.87	900.471	8	1.1	901.479	60.19	309000	F5:17159	1	Q9UBF2|COPG2_HUMAN		309000		LPYNQPGI	120.5	0.015	LPYNQ_PGI	1
YPSKFVLI	19.86	965.559	8	0.4	483.787	71.43	1150000	F5:21205	2	Q7Z3J2|CP062_HUMAN		1150000		YPSKFVLI	611.5	0.125	YP_SKFVLI	1
QPYAVSEL	19.84	905.449	8	-1.6	906.455	63.25	260000	F6:18662	2	P36578|RL4_HUMAN		6410000	260000	QPYAVSEL	3530.8	0.7	QPYAVS_EL	1
EPFIFHEV	19.84	1016.5	8	0.3	509.256	70.7	1770000	F5:20947	1	Q68DI1|ZN776_HUMAN		1770000		EPFIFHEV	1155.7	0.25	EPF_IFHEV	1
YPAKIEAI	19.82	903.506	8	-0.6	452.76	48.66	430000	F5:13067	1	A8MW92|P20L1_HUMAN		430000		YPAKIEAI	3675.1	0.8	YPAKI_EAI	1
NALETNII	19.82	886.476	8	0.5	887.484	71.74	100000	F5:21322	1	Q9UBQ0|VPS29_HUMAN		100000		NALETNII	7814.1	1.7	NALET_NII	1
LPSPSPTV	19.81	796.433	8	-1.6	797.439	52.46	571000	F6:14610	1	Q9NR48|ASH1L_HUMAN			571000	LPSPSPTV	303.4	0.06	LP_SPSPTV	1
MPRLIAKV	19.77	926.573	8	0.4	464.294	43.7	205000	F5:11291	1	P55010|IF5_HUMAN		205000		MPRLIAKV	1621.4	0.4	MPRLIA_KV	1
IPSVEPQV	19.68	867.47	8	0.1	868.477	60.37	71600	F6:17581	1	Q8IXJ9|ASXL1_HUMAN			71600	IPSVEPQV	2153	0.5	IP_SVEPQV	1
AAAIGLVI	19.65	726.464	8	2	727.473	81.24	10100000	F6:24892	1	P51571|SSRD_HUMAN			10100000	AAAIGLVI	7361.9	1.6	_AAAIGLVI	1
MAVENKEI	19.63	932.464	8	-0.6	467.239	34.46	78500	F5:8006	1	Q7L2H7|EIF3M_HUMAN		78500		MAVENKEI	5022	1.1	MAVEN_KEI	1
SPAKPVLI	19.62	823.517	8	-1.4	412.765	43.86	109000	F5:11352	1	Q8N3C0|ASCC3_HUMAN		109000		SPAKPVLI	6938.4	1.5	SP_AKPVLI	1
QPAKIITI	19.62	882.554	8	-0.8	442.284	51.31		F5:14027	1	Q15723|ELF2_HUMAN				QPAKIITI	3104.1	0.7	QP_AKIITI	1
EPPPVREI	19.61	935.508	8	-0.5	468.761	38.69	54300000	F6:9544	2	Q99558|M3K14_HUMAN			54300000	EPPPVREI	3042	0.6	EP_PPVREI	1
IPPHVVKV	19.6	887.559	8	0.6	296.861	31.42	882000	F6:6896	1	Q13283|G3BP1_HUMAN			882000	IPPHVVKV	989	0.2	IP_PHVVKV	1
AAPVTTTV	19.58	758.417	8	-0.3	759.424	41.14	78500	F5:10355	1	P36956|SRBP1_HUMAN		78500		AAPVTTTV	8778.5	2	_AAPVTTTV	1
LAPLAKVI	19.58	823.553	8	-1.2	412.783	61.35	33600	F4:12824	2	P04406|G3P_HUMAN	33600		11200000	LAPLAKVI	1995.8	0.4	LA_PLAKVI	1
MSLVEPQI	19.57	915.473	8	0	916.481	79.4	242000	F6:24238	1	Q9Y2L1|RRP44_HUMAN			242000	MSLVEPQI	6453	1.4	MSLVE_PQI	1
IPYAQPPL	19.56	897.496	8	0.8	898.504	70.78	351000	F5:20976	2	P06276|CHLE_HUMAN		351000	244000	IPYAQPPL	230.9	0.04	IPYAQPP_L	1
TAFATLTV	19.48	822.449	8	1.9	823.458	78.48	150000	F6:23947	1	Q93050|VPP1_HUMAN			150000	TAFATLTV	4294.1	0.9	TAFAT_LTV	1
VPQQALVI	19.47	866.523	8	0.1	867.53	70.32	200000	F5:20808	1	P05023|AT1A1_HUMAN:Q13733|AT1A4_HUMAN		200000		VPQQALVI	381.5	0.07	VP_QQALVI	1
IAPKITSV	19.45	827.512	8	-1.1	414.763	40.75	1020000	F6:10288	1	Q96T58|MINT_HUMAN			1020000	IAPKITSV	8238.2	1.9	IA_PKITSV	1
LPKADIDV	19.45	869.486	8	0.3	435.75	50.21	263000	F6:13780	2	Q09666|AHNK_HUMAN		1830000	263000	LPKADIDV	6336.8	1.4	LPKADID_V	1
IAPTIEQI	19.44	883.501	8	0.3	884.509	68.54	123000	F5:20164	1	Q9BSU1|CP070_HUMAN		123000		IAPTIEQI	6247.5	1.3	IA_PTIEQI	1
EPYPERKV	19.43	1016.53	8	-0.3	509.272	25.03	98800	F5:4543	1	Q8N554|ZN276_HUMAN		98800		EPYPERKV	2248.5	0.5	EPYPE_RKV	1
VPELIRTI	19.4	939.575	8	-0.4	470.795	64.17	437000	F6:18996	1	Q07812|BAX_HUMAN			437000	VPELIRTI	1363.1	0.3	VP_ELIRTI	1
VPPPVPTL	19.38	818.49	8	2	819.499	73.41	157000	F5:21923	1	Q9NTZ6|RBM12_HUMAN		157000		VPPPVPTL	1667	0.4	VP_PPVPTL	1
IPSTPLAI	19.38	810.485	8	0.5	811.493	79.27	873000	F6:24199	1	P63010|AP2B1_HUMAN			873000	IPSTPLAI	528.6	0.125	IP_STPLAI	1
QAFQASQI	19.37	891.445	8	1.1	892.453	53.25	2410000	F6:14901	1	P49454|CENPF_HUMAN			2410000	QAFQASQI	4279.5	0.9	QAF_QASQI	1
PYPVKIKV	19.34	942.59	8	-0.3	472.302	55.13	716000	F6:15606	1	Q9P035|HACD3_HUMAN			716000	PYPVKIKV	2861.1	0.6	_PYPVKIKV	1
IPHGSQTI	19.3	851.45	8	1.3	426.733	29.17	89000	F5:6083	1	Q68CP9|ARID2_HUMAN		89000		IPHGSQTI	458.2	0.09	IP_HGSQTI	1
VAAEIRII	19.28	883.549	8	-0.9	442.781	60.65	1350000	F6:17687	1	Q15392|DHC24_HUMAN			1350000	VAAEIRII	6220.6	1.3	VAAEI_RII	1
LPFRALHF	19.23	999.565	8	-1.4	334.195	63.05	189000	F4:13250	1	Q14296|FASTK_HUMAN	189000			LPFRALHF	1011.7	0.2	LPF_RALHF	1
VADLQRVI	19.2	912.539	8	1.2	457.277	54.42	129000	F5:15108	1	Q92830|KAT2A_HUMAN		129000		VADLQRVI	6704.3	1.4	VA_DLQRVI	1
VPKVLVVV	19.11	851.584	8	-1	426.799	64.42	131000	F6:19087	1	Q99715|COCA1_HUMAN			131000	VPKVLVVV	3010.5	0.6	VP_KVLVVV	1
YPAAIVTI	19.09	846.485	8	1.9	847.494	80.69	217000	F6:24681	1	Q9H2M9|RBGPR_HUMAN			217000	YPAAIVTI	218.1	0.04	YPAAIV_TI	1
DAASQPLI	19.08	813.423	8	0.7	814.431	64.75	214000	F6:19212	1	Q9NYZ3|GTSE1_HUMAN			214000	DAASQPLI	5372.2	1.1	DAASQ_PLI	1
IPFLLKKL	19.08	970.658	8	-0.7	486.336	63.88	238000	F4:13390	2	Q96TA1|NIBL1_HUMAN	640000			IPFLLKKL	4629.2	1	IPF_LLKKL	1
VAPEVLRV	19.08	881.533	8	-0.2	441.774	52.08	779000	F5:14317	1	Q9NZB2|F120A_HUMAN:Q9NX05|F120C_HUMAN		779000		VAPEVLRV	6475.5	1.4	VA_PEVLRV	1
LPRAALGV	19.08	795.497	8	-0.4	398.755	47.82	892000	F5:12764	1	Q9NWW0|HPIP_HUMAN		892000		LPRAALGV	3139.8	0.7	LPRA_ALGV	1
LATVLQAV	19.07	813.496	8	0.7	814.504	74.51	631000	F5:22292	1	O60613|SEP15_HUMAN		631000		LATVLQAV	5528.1	1.2	LA_TVLQAV	1
LPYNSHAA	19.06	871.419	8	-2.1	436.716	27.41		F5:5430	1	Q6P9G0|CB5D1_HUMAN				LPYNSHAA	7884.7	1.8	LPY_NSHAA	1
EPYNPEEI	19.05	989.434	8	1.8	990.443	58.39	326000	F5:16524	1	Q01415|GALK2_HUMAN		326000		EPYNPEEI	1498.1	0.3	EPY_NPEEI	1
VAASIMKI	19.03	831.489	8	0.6	416.752	53.71	147000	F5:14840	1	Q9BZV1|UBXN6_HUMAN		147000		VAASIMKI	4707.8	1	VAASIM_KI	1
EPAVQRTL	19.03	912.503	8	-1.1	457.258	32.8	199000	F5:7413	1	P14209|CD99_HUMAN		199000		EPAVQRTL	8112.4	1.8	EP_AVQRTL	1
LALKGLTV	19.01	813.532	8	1	407.774	62.6	89900	F6:18410	1	O95394|AGM1_HUMAN			89900	LALKGLTV	3571.6	0.7	LAL_KGLTV	1
SAIPVATI	18.99	770.454	8	1.1	771.462	71.37	2760000	F5:21181	1	Q9H0E3|SP130_HUMAN		2760000		SAIPVATI	6434.9	1.4	SAIPVA_TI	1
EALEAARI	18.98	871.476	8	-1.6	436.745	43.48	5160000	F6:11299	1	P27635|RL10_HUMAN			5160000	EALEAARI	7132.2	1.6	EALEAA_RI	1
VAVSMLNV	18.98	831.452	8	2.1	832.461	77.83	151000	F6:23735	1	P12074|CX6A1_HUMAN			151000	VAVSMLNV	5373.9	1.1	VAVSM_LNV	1
TAFPSVQI	18.95	861.46	8	0.6	862.467	80.67	485000	F6:24671	1	Q9NX62|IMPA3_HUMAN			485000	TAFPSVQI	3326.5	0.7	TAFPSVQ_I	1
MPKDLIYI	18.92	991.541	8	-0.1	496.778	73.84	190000	F5:22075	1	P32519|ELF1_HUMAN		190000		MPKDLIYI	528.4	0.125	MPKDL_IYI	1
IAPVTLKV	18.91	839.548	8	-0.4	420.781	56.46	285000	F5:15851	1	O00469|PLOD2_HUMAN		285000		IAPVTLKV	6123.5	1.3	IA_PVTLKV	1
NAYTPQEI	18.91	934.44	8	2.8	935.449	53.06	2150000	F6:14831	1	P34059|GALNS_HUMAN			2150000	NAYTPQEI	3769	0.8	NAY_TPQEI	1
EPRKIITV	18.86	954.586	8	0	478.3	33.09	919000	F6:7498	1	O43432|IF4G3_HUMAN			919000	EPRKIITV	8798.9	2	EPRKI_ITV	1
LPKKPTAI	18.84	866.559	8	-0.5	434.286	28.25	228000	F6:5744	1	P27816|MAP4_HUMAN			228000	LPKKPTAI	2445	0.5	LP_KKPTAI	1
VAIKMVVV	18.84	857.541	8	-0.8	429.777	63.28		F6:18673	1	Q9ULC3|RAB23_HUMAN				VAIKMVVV	6522.5	1.4	VAIKMVV_V	1
LPKADVDV	18.82	855.47	8	-0.5	428.742	43.28		F6:11224	1	Q09666|AHNK_HUMAN				LPKADVDV	5213.1	1.1	LPKADVD_V	1
VAPPGVVV	18.82	736.448	8	1.6	737.457	61.44	98400	F5:17614	1	Q13144|EI2BE_HUMAN		98400		VAPPGVVV	6149.2	1.3	VA_PPGVVV	1
YPSPTGVL	18.8	832.433	8	-0.2	833.44	67.61	67600	F5:19823	1	Q6P2Q9|PRP8_HUMAN		67600		YPSPTGVL	5576.2	1.2	YPSPTGV_L	1
IPPEVQRI	18.78	950.555	8	-0.5	476.284	45.05	17300000	F6:11871	1	Q8N766|EMC1_HUMAN			17300000	IPPEVQRI	514.4	0.1	IP_PEVQRI	1
VAGAVATI	18.77	700.412	8	-0.2	701.419	51.35	79600	F6:14190	1	O60266|ADCY3_HUMAN			79600	VAGAVATI	6700.4	1.4	VAGAVA_TI	1
LAARGLDI	18.76	827.486	8	-2.2	414.75	50.72	93700	F5:13815	1	Q8TDD1|DDX54_HUMAN		93700		LAARGLDI	6087.7	1.3	LA_ARGLDI	1
MAPMGIRL	18.74	887.472	8	1.1	444.744	64.93	908000	F6:19279	1	Q9NX62|IMPA3_HUMAN			908000	MAPMGIRL	6657.3	1.4	MA_PMGIRL	1
LPKADIEI	18.74	897.517	8	0.1	449.766	58.26	2370000	F5:16487	1	Q09666|AHNK_HUMAN		2370000		LPKADIEI	1690.3	0.4	LPKAD_IEI	1
LAPVVKEI	18.7	867.543	8	0	434.779	49.8	4620000	F5:13485	1	P46940|IQGA1_HUMAN:Q13576|IQGA2_HUMAN		4620000		LAPVVKEI	2953.4	0.6	LA_PVVKEI	1
LPHILKEL	18.68	961.596	8	-0.4	481.805	55.76	777000	F6:15845	1	Q9BQI6|SLF1_HUMAN			777000	LPHILKEL	5130.5	1.1	LP_HILKEL	1
FPTLQPTV	18.67	901.491	8	0.5	902.499	77	92800	F6:23473	1	Q15334|L2GL1_HUMAN			92800	FPTLQPTV	163.8	0.025	FP_TLQPTV	1
VAMQVPVV	18.66	841.473	8	0.6	842.481	76.62	56400	F6:23349	1	Q15723|ELF2_HUMAN			56400	VAMQVPVV	1407.6	0.3	VAM_QVPVV	1
LPPKDLRI	18.64	950.591	8	0.7	476.303	48.73	2850000	F6:13223	14	P26196|DDX6_HUMAN		94300000	25800000	LPPKDLRI	1550.2	0.4	LP_PKDLRI	1
VPIDVETV	18.61	870.47	8	2.6	871.479	67.29		F5:19709	1	Q9P2N6|KANL3_HUMAN				VPIDVETV	1716.1	0.4	VPIDV_ETV	1
IPYSPRFL	18.6	991.549	8	-0.4	496.782	72.49	192000	F5:21596	1	Q96QT4|TRPM7_HUMAN		192000		IPYSPRFL	2009.1	0.4	IPYS_PRFL	1
VAHVSETI	18.58	854.45	8	-1	428.232	33.51	883000	F5:7681	1	Q13309|SKP2_HUMAN		883000		VAHVSETI	5808.3	1.2	VA_HVSETI	1
YPVELLLV	18.43	944.558	8	3.4	945.569	81.48	1220000	F4:17413	1	P51784|UBP11_HUMAN	1220000			YPVELLLV	770	0.15	YP_VELLLV	1
YPPSTTKI	18.42	905.486	8	-0.1	453.75	33.25	908000	F6:7553	2	Q2KHR3|QSER1_HUMAN			908000	YPPSTTKI	811.6	0.175	YP_PSTTKI	1
DPTARPTI	18.41	869.461	8	0.2	435.738	36.73	114000	F5:8780	1	P53350|PLK1_HUMAN		114000		DPTARPTI	3394.3	0.7	DPTAR_PTI	1
MPKTGFLI	18.4	905.505	8	0.7	453.76	66.98	195000	F5:19596	1	P43355|MAGA1_HUMAN:P43360|MAGA6_HUMAN		195000		MPKTGFLI	355.5	0.07	MP_KTGFLI	1
LAAMLDTV	18.39	832.436	8	0.9	833.444	75.18	81600	F6:22862	1	O00487|PSDE_HUMAN			81600	LAAMLDTV	2215.7	0.5	LA_AMLDTV	1
LPFTPPIV	18.39	882.521	8	0.8	883.529	81.36	8990000	F4:17362	1	P84022|SMAD3_HUMAN	8990000			LPFTPPIV	146	0.02	LPF_TPPIV	1
EAFHALQI	18.38	927.481	8	-1.2	464.747	63.03	299000	F6:18578	1	Q8N357|S35F6_HUMAN			299000	EAFHALQI	3173.8	0.7	EAF_HALQI	1
YPGYGIEI	18.38	910.444	8	1	911.452	80.93		F5:24309	1	Q6UXD5|SE6L2_HUMAN				YPGYGIEI	2255.2	0.5	YP_GYGIEI	1
LPPPSIRV	18.36	877.538	8	0.1	439.777	51.39	17300000	F5:14058	1	O15269|SPTC1_HUMAN		17300000		LPPPSIRV	753.6	0.15	LP_PPSIRV	1
VAPAVPTV	18.35	752.443	8	1.1	753.451	59.11	203000	F6:17105	1	Q9UPN6|SCAF8_HUMAN			203000	VAPAVPTV	2649.7	0.6	VA_PAVPTV	1
KPPPAPLV	18.33	817.506	8	-0.6	409.76	38.36	1130000	F6:9416	1	O95503|CBX6_HUMAN			1130000	KPPPAPLV	5650.5	1.2	KP_PPAPLV	1
IPYLEHII	18.33	996.564	8	0	499.289	79.28	115000	F5:23759	1	Q96JC1|VPS39_HUMAN		115000		IPYLEHII	239.4	0.04	IPYLE_HII	1
IANAISVV	18.33	785.465	8	2.9	786.474	64.97	436000	F5:18870	1	O95071|UBR5_HUMAN		436000		IANAISVV	5055.6	1.1	IANAISV_V	1
HAYLGPTV	18.32	856.444	8	-1	429.229	43.11	127000	F5:11078	1	Q9C0D2|CE295_HUMAN		127000		HAYLGPTV	3562.5	0.7	HAY_LGPTV	1
DPSGVASI	18.28	744.365	8	1.5	745.374	55.57	247000	F5:15530	1	O15304|SIVA_HUMAN		247000		DPSGVASI	6486.1	1.4	DP_SGVASI	1
QPVVWREI	18.25	1025.57	8	1.2	513.791	59.85		F6:17384	1	Q9NVR2|INT10_HUMAN				QPVVWREI	4580.2	1	QPVVW_REI	1
AATVVPVI	18.24	768.475	8	0.9	769.482	77.28	230000	F5:23233	1	A7E2V4|ZSWM8_HUMAN		230000		AATVVPVI	7141.1	1.6	_AATVVPVI	1
FPFNTPKT	18.24	950.486	8	0.7	476.251	51.49	63700	F5:14094	1	P08243|ASNS_HUMAN		63700		FPFNTPKT	5163.9	1.1	FPFNTPKT_	1
YAIIVQEV	18.24	933.517	8	0.1	934.524	77.37	98700	F6:23595	1	Q9NZJ4|SACS_HUMAN			98700	YAIIVQEV	3584.2	0.7	YAI_IVQEV	1
LPPEVNRI	18.23	936.539	8	-0.7	469.277	46.5	33700000	F6:12389	4	Q9Y3B4|SF3B6_HUMAN		86900000	33700000	LPPEVNRI	455.1	0.09	LP_PEVNRI	1
FPRYEITV	18.22	1023.54	8	0.5	512.777	64.81	1110000	F6:19235	1	P51687|SUOX_HUMAN			1110000	FPRYEITV	896.7	0.175	FPRYE_ITV	1
LPRIPQVL	18.2	934.596	8	0.1	468.305	71.78	115000	F4:14869	1	P30291|WEE1_HUMAN	115000			LPRIPQVL	4277.5	0.9	LPR_IPQVL	1
EAFIPQTI	18.19	917.486	8	1.2	918.494	80.5	524000	F6:24609	1	Q8IW52|SLIK4_HUMAN			524000	EAFIPQTI	2161.9	0.5	EAF_IPQTI	1
VPILAPRI	18.18	877.575	8	0	439.795	64.11	45800	F4:13431	2	Q15041|AR6P1_HUMAN	45800		5860000	VPILAPRI	314.3	0.06	VPI_LAPRI	1
EPWNSVRV	18.16	985.498	8	-0.5	493.756	55.33	76100	F6:15683	1	Q14686|NCOA6_HUMAN			76100	EPWNSVRV	2412.2	0.5	EPW_NSVRV	1
FPKPGTLV	18.14	857.501	8	0.3	429.758	54.17	157000	F6:15241	1	Q9NR09|BIRC6_HUMAN			157000	FPKPGTLV	695	0.15	FPKP_GTLV	1
YPRAQLEV	18.13	974.519	8	3.6	488.268	47.38	1670000	F5:12606	1	Q5RKV6|EXOS6_HUMAN		1670000		YPRAQLEV	1088.8	0.25	YPRAQ_LEV	1
LAGRVPLI	18.13	837.544	8	-0.1	419.779	58.72	3380000	F6:16957	1	P06132|DCUP_HUMAN			3380000	LAGRVPLI	4372.7	0.9	LA_GRVPLI	1
VPYRATFI	18.13	965.533	8	2.6	483.775	57.04	286000	F6:16327	1	Q7RTN6|STRAA_HUMAN			286000	VPYRATFI	180	0.03	VPY_RATFI	1
IPRLVQLL	18.12	950.628	8	-0.5	476.321	80.58	1630000	F4:17056	1	P35222|CTNB1_HUMAN:P14923|PLAK_HUMAN	1630000			IPRLVQLL	5770.2	1.2	IPR_LVQLL	1
LPAEPIEI	18.12	880.49	8	0.3	881.498	79.86	62300	F6:24381	1	Q8NHQ8|RASF8_HUMAN			62300	LPAEPIEI	312.8	0.06	LP_AEPIEI	1
SPIKTAVV	18.11	813.496	8	-0.6	407.755	36.28	59700	F6:8643	1	Q2KHR2|RFX7_HUMAN			59700	SPIKTAVV	8329.6	1.9	SPIKTAV_V	1
LPHIEKTI	18.11	949.56	8	-1	475.787	39.37	465000	F5:9711	1	Q9Y2L5|TPPC8_HUMAN		465000		LPHIEKTI	825	0.175	LPHIE_KTI	1
YPWGTVQV	18.1	948.471	8	-0.6	949.477	80.23	1910000	F5:24047	1	Q14141|SEPT6_HUMAN		1910000		YPWGTVQV	661.4	0.15	YPWGTVQ_V	1
LPPSVLAV	18.07	794.49	8	1.4	795.499	76.8	665000	F5:23082	4	P0C025|NUD17_HUMAN		665000	829000	LPPSVLAV	732.5	0.15	LP_PSVLAV	1
IAPIIAAV	18.03	766.495	8	0.8	767.503	81.16	887000	F6:24859	1	Q9BQ52|RNZ2_HUMAN			887000	IAPIIAAV	8085.5	1.8	IAPIIAA_V	1
FPADISSI	18.02	848.428	8	1.6	849.437	78.87	139000	F6:24064	1	Q14494|NF2L1_HUMAN			139000	FPADISSI	233	0.04	FPADISS_I	1
YPVNITSI	18	905.486	8	2.1	906.495	78.53	102000	F6:23964	1	Q9P2K2|TXD16_HUMAN			102000	YPVNITSI	770.3	0.15	YPVNI_TSI	1
IPHPFLVV	17.98	920.548	8	-0.8	461.281	75.51		F4:15559	1	Q4ADV7|RIC1_HUMAN				IPHPFLVV	608.4	0.125	IPHP_FLVV	1
LAPAVSVL	17.98	768.475	8	2	769.483	74.92	200000	F5:22430	1	Q9Y678|COPG1_HUMAN:Q9UBF2|COPG2_HUMAN		200000		LAPAVSVL	8349.6	1.9	LA_PAVSVL	1
MPHPERAV	17.97	935.465	8	-0.9	468.739	26.69	226000	F6:5190	1	O15067|PUR4_HUMAN			226000	MPHPERAV	1442.9	0.3	MPHPE_RAV	1
MAPLVRKI	17.96	926.573	8	-0.6	309.865	35.89	240000	F5:8488	1	P30532|ACHA5_HUMAN		240000		MAPLVRKI	2397.8	0.5	MA_PLVRKI	1
VPATLPEL	17.94	838.48	8	-0.2	839.487	79.08	394000	F6:24135	1	Q15149|PLEC_HUMAN			394000	VPATLPEL	2452.1	0.5	VP_ATLPEL	1
LPKEIVKV	17.9	924.601	8	1.2	463.308	39.56	86300	F5:9779	1	A3KMH1|VWA8_HUMAN		86300		LPKEIVKV	2398.5	0.5	LPKEIV_KV	1
VALATRVI	17.89	841.538	8	1	421.777	51.4	50400	F5:14062	1	P27708|PYR1_HUMAN		50400		VALATRVI	3354.1	0.7	VALAT_RVI	1
IPQKGILI	17.85	880.575	8	-0.4	441.294	54.41	1390000	F6:15332	2	P31327|CPSM_HUMAN		1430000	1390000	IPQKGILI	1940.4	0.4	IP_QKGILI	1
YPIEHGII	17.78	940.502	8	-0.7	941.508	50.69		F5:13802	1	P68032|ACTC_HUMAN:P68133|ACTS_HUMAN				YPIEHGII	308.6	0.06	YPIEHG_II	1
EAAPVLTV	17.78	798.449	8	2.5	799.458	68.12	273000	F5:20008	1	Q9NZM4|GSCR1_HUMAN		273000		EAAPVLTV	6506.1	1.4	EAAPV_LTV	1
EALPEPVI	17.78	866.475	8	1.4	867.483	78.77	65000	F6:24032	1	Q01968|OCRL_HUMAN			65000	EALPEPVI	2620.6	0.6	EALPE_PVI	1
QPHTQPQV	17.74	933.467	8	-0.2	467.741	24.4	440000	F6:4343	1	Q9ULV3|CIZ1_HUMAN			440000	QPHTQPQV	2455	0.5	QPHTQ_PQV	1
TAYIQAIV	17.73	877.491	8	0.5	878.499	77.27	2160000	F6:23561	2	Q8IX18|DHX40_HUMAN			2160000	TAYIQAIV	3144.5	0.7	TAYIQAI_V	1
RPYLLVHV	17.72	995.592	8	-0.7	498.803	51.08	612000	F6:14097	1	Q10570|CPSF1_HUMAN			612000	RPYLLVHV	4512.4	0.9	RPY_LLVHV	1
LAPLGLHL	17.71	832.517	8	-0.4	417.266	75.27	118000	F5:22561	1	Q13286|CLN3_HUMAN		118000		LAPLGLHL	7710.4	1.7	LA_PLGLHL	1
MAPGAPQV	17.7	769.379	8	1.6	770.388	45.47	110000	F6:12015	1	P98160|PGBM_HUMAN			110000	MAPGAPQV	1822	0.4	MA_PGAPQV	1
IAPGSQTV	17.65	771.413	8	-0.4	772.42	34.93	71000	F5:8159	1	Q9Y3E5|PTH2_HUMAN		71000		IAPGSQTV	4063	0.8	IA_PGSQTV	1
LPPPGQQV	17.65	834.46	8	0.7	835.468	39.84		F5:9883	1	Q9GZV5|WWTR1_HUMAN				LPPPGQQV	688.5	0.15	LP_PPGQQV	1
LARSGMKI	17.62	874.506	8	-0.6	438.26	28.24	493000	F6:5740	1	P62263|RS14_HUMAN			493000	LARSGMKI	6744.3	1.5	LARS_GMKI	1
NAPQPSHI	17.62	862.43	8	-0.2	432.222	26.53	189000	F5:5105	2	P02751|FINC_HUMAN		189000		NAPQPSHI	8256.6	1.9	NA_PQPSHI	1
EAIEGTYI	17.62	894.433	8	2.2	895.443	66.23	258000	F5:19345	1	P62280|RS11_HUMAN		258000		EAIEGTYI	4871.3	1	EAI_EGTYI	1
MPGKVIDI	17.54	871.484	8	0	436.749	55.77	244000	F5:15606	1	P11498|PYC_HUMAN		244000		MPGKVIDI	3246.9	0.7	MP_GKVIDI	1
TPPPGHII	17.52	830.465	8	0	416.24	38.04	361000	F6:9297	1	Q75N03|HAKAI_HUMAN			361000	TPPPGHII	2200.7	0.5	TP_PPGHII	1
EPPPALIV	17.5	834.485	8	1.3	835.493	78.02	447000	F6:23803	1	Q9H6S0|YTDC2_HUMAN			447000	EPPPALIV	1834.7	0.4	EP_PPALIV	1
QAYESNLI	17.48	936.455	8	1.5	937.464	62.06	77300	F5:17822	1	Q4KMQ2|ANO6_HUMAN		77300		QAYESNLI	3402	0.7	QAYE_SNLI	1
MAPVTTRI	17.48	887.49	8	-0.6	444.752	41.75	166000	F6:10658	1	Q16656|NRF1_HUMAN			166000	MAPVTTRI	1231.2	0.25	MA_PVTTRI	1
MAPKAWKV	17.47	929.516	8	-0.2	310.846	33.42	267000	F5:7649	1	O95340|PAPS2_HUMAN		267000		MAPKAWKV	7039.9	1.5	MA_PKAWKV	1
LPPLPTSV	17.42	822.485	8	1.5	823.494	78.06	648000	F6:23817	1	Q13057|COASY_HUMAN			648000	LPPLPTSV	397.8	0.07	LP_PLPTSV	1
LPSATTTV	17.41	788.428	8	0.7	789.436	47.49	69100	F5:12646	1	Q8WXI7|MUC16_HUMAN		69100		LPSATTTV	533.5	0.125	LP_SATTTV	1
LPNKAVEV	17.41	868.502	8	-2.3	435.257	35.34	53800	F6:8296	1	O60313|OPA1_HUMAN			53800	LPNKAVEV	1480.3	0.3	LP_NKAVEV	1
VPYLSRKL	17.4	974.591	8	0.1	325.871	39.25	1180000	F5:9667	1	Q96BI1|S22AI_HUMAN		1180000		VPYLSRKL	3953.5	0.8	VPY_LSRKL	1
MPSEGRMV	17.36	905.41	8	-1.5	453.712	34.57	50200	F6:8021	1	P12814|ACTN1_HUMAN			50200	MPSEGRMV	1320.9	0.3	MP_SEGRMV	1
YAILTHGI	17.35	886.491	8	-0.9	444.252	57.72	945000	F6:16584	1	P11908|PRPS2_HUMAN:P60891|PRPS1_HUMAN:P21108|PRPS3_HUMAN			945000	YAILTHGI	7314.7	1.6	YAILT_HGI	1
DPYLQDGI	17.34	919.429	8	1.5	920.437	72.87	82000	F5:21736	1	P56545|CTBP2_HUMAN		81900		DPYLQDGI	2309.4	0.5	DPYLQDG_I	1
IAGRAVLI	17.33	811.528	8	1.4	812.536	49.02	42600	F5:13197	1	Q9Y230|RUVB2_HUMAN		42600		IAGRAVLI	7159.3	1.6	IA_GRAVLI	1
NAPQIITI	17.3	868.502	8	0.8	869.51	78.39	86300	F5:23531	1	Q70EL1|UBP54_HUMAN		86300		NAPQIITI	6369.6	1.4	NA_PQIITI	1
MPTQWRTI	17.28	1031.52	8	0.1	516.768	54.72	1070000	F6:15450	1	Q99459|CDC5L_HUMAN			1070000	MPTQWRTI	348.5	0.07	MP_TQWRTI	1
IPHGAFQI	17.26	881.476	8	0.7	441.745	56.32	648000	F6:16058	1	Q8N999|CL029_HUMAN			648000	IPHGAFQI	932	0.2	IP_HGAFQI	1
TAVAIQTI	17.22	815.475	8	-0.8	816.482	63.33	256000	F6:18690	1	O60281|ZN292_HUMAN			256000	TAVAIQTI	5134.5	1.1	TAVAI_QTI	1
LPPVLLKL	17.2	891.616	8	-0.4	446.815	80.79	618000	F4:17138	1	Q5VYK3|ECM29_HUMAN	618000			LPPVLLKL	2343.7	0.5	LP_PVLLKL	1
IPPVTPSI	17.2	822.485	8	-0.2	823.492	71.62	514000	F5:21278	1	Q8NCT1|ARRD4_HUMAN		514000		IPPVTPSI	236.2	0.04	IP_PVTPSI	1
EALGVAVI	17.18	770.454	8	0.4	771.461	80.28	40900	F5:24068	2	P04183|KITH_HUMAN		40900	818000	EALGVAVI	8626.3	2	EALGVAV_I	1
MPTLSPQI	17.18	885.463	8	1.3	886.471	75.24		F6:22883	1	Q8IYW5|RN168_HUMAN				MPTLSPQI	163.9	0.025	MP_TLSPQI	1
IAYELNSV	17.15	907.465	8	1.8	908.474	66.71	245000	F5:19504	1	Q13085|ACACA_HUMAN		245000		IAYELNSV	1604.5	0.4	IAYEL_NSV	1
LAFVQGTV	17.12	833.465	8	0.6	834.472	71.61	354000	F5:21274	1	P41091|IF2G_HUMAN:Q2VIR3|IF2GL_HUMAN		354000		LAFVQGTV	692.9	0.15	LAFVQG_TV	1
IPPVAVRL	17.1	863.559	8	-0.2	432.787	61.59	10400000	F6:18044	1	Q14839|CHD4_HUMAN			10400000	IPPVAVRL	2856	0.6	IP_PVAVRL	1
VARIQLQI	17.06	939.587	8	-1.1	470.8	61.53	239000	F6:18021	1	O75694|NU155_HUMAN			239000	VARIQLQI	4525.6	0.9	VARIQLQ_I	1
EAFLPQSI	17.02	903.47	8	0.7	904.478	80.95		F6:24781	1	O15519|CFLAR_HUMAN				EAFLPQSI	3436.8	0.7	EAF_LPQSI	1
LPPPTLRI	16.99	905.57	8	-0.5	453.792	60.7	42800000	F6:17708	1	Q5I0X4|CF226_HUMAN			42800000	LPPPTLRI	261.1	0.05	LPPPT_LRI	1
TPFPTIHL	16.96	924.507	8	-0.4	463.26	68.33	850000	F5:20086	1	Q9BUN1|MENT_HUMAN		850000		TPFPTIHL	3437.1	0.7	TPFPT_IHL	1
IPELARKV	16.96	924.576	8	-2	309.199	34.55	416000	F6:8014	1	P33981|TTK_HUMAN			416000	IPELARKV	2861.4	0.6	IP_ELARKV	1
LPSLPGKI	16.89	823.517	8	0.1	412.766	60.2		F6:17517	1	Q9NS69|TOM22_HUMAN				LPSLPGKI	1319.8	0.3	LP_SLPGKI	1
LPSLPGKL	16.89	823.517	8	0.1	412.766	60.2		F6:17517	1	Q8NBC4|CT203_HUMAN				LPSLPGKL	7855.5	1.8	LP_SLPGKL	1
KAYSTTSI	16.88	869.449	8	-0.6	435.732	30.78	276000	F5:6686	1	Q86Y39|NDUAB_HUMAN		276000		KAYSTTSI	7038.5	1.5	KAYST_TSI	1
IALPSLRI	16.82	881.57	8	-0.7	441.792	79.16	45100	F4:16564	1	P00403|COX2_HUMAN	45100			IALPSLRI	1541.1	0.4	IALP_SLRI	1
VAIPLTGV	16.76	768.475	8	0.2	769.482	80.34		F6:24548	1	O75581|LRP6_HUMAN:O75197|LRP5_HUMAN				VAIPLTGV	7303.9	1.6	VAIPL_TGV	1
EAASAPAI	16.76	728.37	8	1.2	729.379	44.56	262000	F5:11611	1	Q9NZZ3|CHMP5_HUMAN		262000		EAASAPAI	6696.4	1.4	EA_ASAPAI	1
LPPQVHKV	16.75	916.549	8	0.1	306.524	26.89	1300000	F6:5265	4	Q7Z3C6|ATG9A_HUMAN		6100000	1300000	LPPQVHKV	541.3	0.125	LP_PQVHKV	1
TANQIPII	16.7	868.502	8	1.5	869.51	77.63	92600	F5:23328	2	Q9NR56|MBNL1_HUMAN		92600	386000	TANQIPII	6717.5	1.4	TA_NQIPII	1
FPLNPRGI	16.64	912.518	8	-0.2	457.266	59.04	596000	F6:17077	1	Q2NL82|TSR1_HUMAN			596000	FPLNPRGI	1549.8	0.4	FPL_NPRGI	1
LPTVHSII	16.63	878.523	8	-0.8	440.268	62.06	2460000	F6:18218	1	Q99613|EIF3C_HUMAN:B5ME19|EIFCL_HUMAN			2460000	LPTVHSII	384.5	0.07	LPTVHS_II	1
IPADLRII	16.61	909.565	8	0.2	455.79	70.54	841000	F6:21271	1	P05023|AT1A1_HUMAN			841000	IPADLRII	1187.1	0.25	IPADL_RII	1
VAYEAPSL	16.6	848.428	8	1.5	849.437	63.83	1730000	F5:18451	1	P28070|PSB4_HUMAN		1730000		VAYEAPSL	3963.5	0.8	VAYE_APSL	1
TALDTVTV	16.56	818.438	8	0.4	819.446	63.42	249000	F6:18725	1	Q9BUK6|MSTO1_HUMAN			249000	TALDTVTV	7993.5	1.8	TALDT_VTV	1
LPYKVADI	16.55	917.522	8	0.3	459.769	57.54	236000	F6:16517	1	P23526|SAHH_HUMAN			236000	LPYKVADI	210.1	0.04	LPYKVAD_I	1
TPLQPPSI	16.53	851.475	8	3.5	852.486	67.8	638000	F5:19893	1	P35869|AHR_HUMAN		638000		TPLQPPSI	605.4	0.125	TPL_QPPSI	1
EPTNVQTV	16.49	886.44	8	0.1	887.447	36.75	90700	F6:8815	1	Q99741|CDC6_HUMAN			90700	EPTNVQTV	3359.3	0.7	EP_TNVQTV	1
HPFLGREV	16.48	953.508	8	0.4	477.762	35.36	632000	F5:8305	1	O43464|HTRA2_HUMAN		632000		HPFLGREV	4568.8	1	HPF_LGREV	1
YPDIISRI	16.45	975.539	8	-0.2	488.777	69.7	464000	F6:20973	1	P18858|DNLI1_HUMAN			464000	YPDIISRI	1435.9	0.3	YP_DIISRI	1
MAPTGLLV	16.43	800.447	8	0.4	801.454	80.24	153000	F6:24508	1	A6NGC4|TLCD2_HUMAN			153000	MAPTGLLV	1335.4	0.3	MA_PTGLLV	1
TPLHLAVI	16.42	862.528	8	0	432.271	66.7	77500	F6:19922	1	P19838|NFKB1_HUMAN:P25963|IKBA_HUMAN:P20749|BCL3_HUMAN:Q00653|NFKB2_HUMAN			77500	TPLHLAVI	1251.3	0.25	TPLHLAV_I	1
EPSISPEI	16.36	870.433	8	0.4	871.441	65.57		F5:19098	1	Q8WXI7|MUC16_HUMAN				EPSISPEI	868.4	0.175	EP_SISPEI	1
VPLKPFLV	16.36	911.584	8	0	456.799	72.17	90600	F5:21477	1	Q6PCB8|EMB_HUMAN		90600		VPLKPFLV	1566.8	0.4	VPLKPFL_V	1
EAFALKSI	16.31	877.491	8	0.6	439.753	60.03	73100	F6:17452	1	Q6P158|DHX57_HUMAN			73100	EAFALKSI	5665	1.2	EAFAL_KSI	1
TPIKLLAV	16.3	853.564	8	-0.2	427.789	66.37		F6:19798	1	P18206|VINC_HUMAN				TPIKLLAV	6690.4	1.4	TPI_KLLAV	1
LPFRLDHI	16.22	1009.57	8	0.6	505.793	63.75		F4:13367	2	P49759|CLK1_HUMAN		1940000		LPFRLDHI	302.7	0.06	LPF_RLDHI	1
YPPGSTVL	16.21	832.433	8	1.5	833.442	58.77	248000	F5:16654	1	Q15038|DAZP2_HUMAN		248000		YPPGSTVL	3351.2	0.7	YP_PGSTVL	1
VPYPDARI	16.17	929.497	8	0.2	465.756	49.25	420000	F5:13280	1	O95757|HS74L_HUMAN		420000		VPYPDARI	297.6	0.06	VPYPDA_RI	1
LPKADVVV	16.11	839.512	8	-0.6	420.763	48.13	721000	F5:12873	1	Q09666|AHNK_HUMAN		721000		LPKADVVV	2666.1	0.6	LPKAD_VVV	1
PYQGTIVL	16.11	889.491	8	0.3	890.498	73.08	382000	F6:22145	1	Q99707|METH_HUMAN			382000	PYQGTIVL	8609.7	2	_PYQGTIVL	1
AAASALQI	16.01	743.418	8	-0.7	744.424	60.29	66300	F6:17551	1	P42166|LAP2A_HUMAN			66300	AAASALQI	8655.2	2	_AAASALQI	1
QPHTILRV	16.01	962.566	8	-0.6	321.863	33.6	510000	F5:7710	1	O43759|SNG1_HUMAN		510000		QPHTILRV	6397.8	1.4	QP_HTILRV	1
LPTTPPTI	16	838.48	8	-2.6	839.485	66.32	88700	F6:19779	1	O95905|ECD_HUMAN			88700	LPTTPPTI	144.9	0.02	LP_TTPPTI	1
LPPLSPSL	15.98	822.485	8	0.4	823.493	80.76	443000	F6:24709	1	Q8WX77|IBPL1_HUMAN:Q86UU1|PHLB1_HUMAN			443000	LPPLSPSL	1017.4	0.2	LP_PLSPSL	1
VPIKVEQI	15.93	924.564	8	1.4	463.29	50.86	2330000	F5:13867	1	Q16881|TRXR1_HUMAN		2330000		VPIKVEQI	2541.4	0.5	VPIKVEQ_I	1
LPPTVITI	15.92	852.532	8	1.3	853.54	81.25	2850000	F6:24893	1	Q2TAZ0|ATG2A_HUMAN			2850000	LPPTVITI	126.6	0.02	LP_PTVITI	1
VANIVNSV	15.92	814.455	8	2.7	815.464	56.84	57000	F6:16254	1	Q9BRQ8|AIFM2_HUMAN			57000	VANIVNSV	8243.9	1.9	VA_NIVNSV	1
LPGEAPVI	15.87	794.454	8	1.8	795.462	67.23	388000	F5:19689	1	Q92538|GBF1_HUMAN		388000		LPGEAPVI	457.3	0.09	LP_GEAPVI	1
LAGRVQQI	15.84	883.524	8	-0.3	442.769	32.84	42200	F6:7411	1	Q9HD26|GOPC_HUMAN			42200	LAGRVQQI	8162.4	1.8	LA_GRVQQI	1
LGYSSPAI	15.74	806.417	8	1.2	807.426	61.59	130000	F5:17663	1	Q9NY64|GTR8_HUMAN		130000		LGYSSPAI	5242.1	1.1	LGYS_SPAI	1
LPAHTVII	15.73	862.528	8	0.3	432.271	53.31	13100000	F5:14705	1	O75643|U520_HUMAN		13100000		LPAHTVII	248.3	0.05	LP_AHTVII	1
LPPPGQKV	15.72	834.496	8	-0.4	418.255	28.03	270000	F5:5656	1	Q9BTC0|DIDO1_HUMAN		270000		LPPPGQKV	976.6	0.2	LP_PPGQKV	1
SAIPTPTV	15.72	784.433	8	0.1	785.44	62.37	189000	F5:17932	1	Q8WXI7|MUC16_HUMAN		189000		SAIPTPTV	8442.5	1.9	SAIPT_PTV	1
VATVALEI	15.7	814.48	8	1.1	815.488	80.24		F6:24509	1	P18583|SON_HUMAN				VATVALEI	3708.9	0.8	VA_TVALEI	1
PAPEVRKV	15.69	894.529	8	0	299.183	23.7		F5:4036	1	Q8IVT2|MISP_HUMAN				PAPEVRKV	8372	1.9	_PAPEVRKV	1
MAAEIPNI	15.65	857.432	8	1.7	858.44	75.84	149000	F6:23085	1	Q9UKF6|CPSF3_HUMAN			149000	MAAEIPNI	763	0.15	MAAEI_PNI	1
LPSRSLSV	15.63	857.497	8	-0.2	429.756	40.41		F6:10160	1	Q8NFH3|NUP43_HUMAN				LPSRSLSV	772.2	0.15	LP_SRSLSV	1
VPFAPPEV	15.56	854.454	8	0.8	855.462	76.92	1030000	F6:23450	1	Q6ZSR9|YJ005_HUMAN			1030000	VPFAPPEV	295.9	0.06	VPFAP_PEV	1
LPPPVSQV	15.5	835.48	8	0.3	836.488	57.64	188000	F6:16552	1	Q9NVV9|THAP1_HUMAN			188000	LPPPVSQV	504.6	0.1	LPPPVSQ_V	1
LPKGVVEV	15.46	839.512	8	-0.3	420.763	47.28	809000	F5:12573	1	P50454|SERPH_HUMAN		809000		LPKGVVEV	2430.2	0.5	LP_KGVVEV	1
ISYPQEVI	15.45	947.496	8	-1	948.503	71.85	75200	F6:21716	1	P33991|MCM4_HUMAN			75200	ISYPQEVI	5658.4	1.2	ISYPQ_EVI	1
LPDSGLEI	15.42	842.438	8	-0.2	843.446	76.48	110000	F6:23307	1	P54792|DVLP1_HUMAN:O14640|DVL1_HUMAN			110000	LPDSGLEI	544.8	0.125	LP_DSGLEI	1
LPIKTVGV	15.42	825.532	8	-1.4	413.773	49.89	730000	F5:13519	1	P49915|GUAA_HUMAN		730000		LPIKTVGV	2306.5	0.5	LPIKTVG_V	1
IAVEAQEI	15.41	871.465	8	0.5	872.473	59.21	246000	F6:17140	1	Q14254|FLOT2_HUMAN			246000	IAVEAQEI	2511.6	0.5	IA_VEAQEI	1
MPTSLPNL	15.35	871.447	8	1.9	872.456	78.29	88600	F6:23889	1	Q04721|NOTC2_HUMAN			88600	MPTSLPNL	1606.7	0.4	MPTSL_PNL	1
IPFKPDGV	15.32	871.48	8	-0.9	436.747	50.42	1950000	F5:13706	1	Q5TC84|OGRL1_HUMAN		1950000		IPFKPDGV	4365	0.9	IPF_KPDGV	1
IAKLIHVI	15.25	905.606	8	0	453.81	48.09	517000	F6:12991	1	Q86XI2|CNDG2_HUMAN			517000	IAKLIHVI	7337.5	1.6	IAKLI_HVI	1
VPISVTGI	15.24	784.469	8	2.2	785.478	74.27	138000	F5:22207	1	O75955|FLOT1_HUMAN		138000		VPISVTGI	1000.9	0.2	VPISV_TGI	1
VPVKVTNV	15.22	854.523	8	0.2	428.269	36.64	102000	F5:8751	1	P00966|ASSY_HUMAN		102000		VPVKVTNV	2802.6	0.6	VP_VKVTNV	1
YPNSRKVV	15.18	961.534	8	2.8	481.776	73.71	136000	F4:15234	1	P36957|ODO2_HUMAN	136000			YPNSRKVV	4774.2	1	YPNSR_KVV	1
LPAIQPRL	15.14	906.565	8	-1.2	454.289	58.25	2620000	F6:16778	1	O94903|PROSC_HUMAN			2620000	LPAIQPRL	1349.7	0.3	LP_AIQPRL	1
IPSTVSTI	15.12	816.459	8	0.3	817.467	57.88		F6:16642	1	P38398|BRCA1_HUMAN				IPSTVSTI	275.7	0.05	IP_STVSTI	1
IPHVDVVV	15.09	876.507	8	-0.8	439.26	61.37	265000	F6:17958	1	Q9H0S4|DDX47_HUMAN			265000	IPHVDVVV	2231	0.5	IP_HVDVVV	1
LPYQVNQM	15.06	991.48	8	1.2	992.488	62.32	92600	F5:17913	1	Q09472|EP300_HUMAN		92600		LPYQVNQM	788.5	0.15	LPY_QVNQM	1
IPQKQREI	15.06	1010.59	8	0.5	506.301	22.95	48000	F5:3754	1	Q9NR30|DDX21_HUMAN		48000		IPQKQREI	3137.7	0.7	IPQKQ_REI	1
YPGEASRV	15.03	877.429	8	-0.2	439.722	29.06	66300	F5:6044	1	Q13162|PRDX4_HUMAN		66300		YPGEASRV	5552.8	1.2	YP_GEASRV	1
EAAQVLIV	15.02	841.491	8	1.5	842.5	76.12	112000	F5:22865	1	Q8IV36|HID1_HUMAN		112000		EAAQVLIV	6764.5	1.5	EA_AQVLIV	1
SSYVVKKV	48.95	908.533	8	1.2	455.274	25.6	3560000	F5:4752	1	O95714|HERC2_HUMAN		3560000		SSYVVKKV	31591.4	33	SSYVV_KKV	0
DSYTPKVI	46.93	921.481	8	0.8	922.489	51.92	55000000	F5:14258	12	Q96BY9|SARAF_HUMAN	68000	187000000	108000000	DSYTPKVI	21656.8	10	DSY_TPKVI	0
MGYVHRSV	45.96	947.465	8	-1	474.739	25.98	2400000	F6:4935	4	Q7RTN6|STRAA_HUMAN		1670000	3560000	MGYVHRSV	11122	3	MGYVH_RSV	0
FVQMMTAK	43.93	954.467	8	1.6	955.476	41.59	41800	F5:10525	3	P62158|CALM_HUMAN		1370000	818000	FVQMMTAK	33781.5	43	FVQMMTAK_	0
DMYLVPKL	43.05	977.526	8	-0.5	489.77	80.88		F4:17173	3	Q9BUI4|RPC3_HUMAN		3860000		DMYLVPKL	28573.8	23	DMY_LVPKL	0
VGYYIFRV	41.54	1015.55	8	-1.1	508.781	76.3	1980000	F4:15748	1	Q9UBM7|DHCR7_HUMAN	1980000			VGYYIFRV	13758.5	4	VGYYIF_RV	0
AYKFGKTV	41.46	912.507	8	-1.4	457.26	37.41	739000	F5:9032	1	Q96BY9|SARAF_HUMAN		739000		AYKFGKTV	12652.8	3.5	_AYKFGKTV	0
DSYSPPHV	41.38	900.398	8	1.1	901.406	42.35	108000	F6:10873	2	Q86X10|RLGPB_HUMAN			1560000	DSYSPPHV	19317.4	7.5	DSYS_PPHV	0
HMFAPRHV	41.03	993.497	8	-1	332.173	26.13	5130000	F6:4991	2	Q9P2D3|HTR5B_HUMAN:Q86XA9|HTR5A_HUMAN			5550000	HMFAPRHV	26185.5	17	HMFAP_RHV	0
GSHSMRYF	41.01	983.428	8	0.6	492.722	32.43	2430000	F5:7278	2	P18464|1B51_HUMAN:P30490|1B52_HUMAN:P30491|1B53_HUMAN:P30484|1B46_HUMAN:P30464|1B15_HUMAN:Q29940|1B59_HUMAN:P30492|1B54_HUMAN:P30487|1B49_HUMAN:Q95365|1B38_HUMAN:P18463|1B37_HUMAN:Q31612|1B73_HUMAN:P10316|1A69_HUMAN:P05534|1A24_HUMAN:P30447|1A23_HUMAN:P01891|1A68_HUMAN:P01889|1B07_HUMAN:P30480|1B42_HUMAN:P30486|1B48_HUMAN:Q31610|1B81_HUMAN:P04222|1C03_HUMAN:P30461|1B13_HUMAN:P30481|1B44_HUMAN:P13…		2430000	42300	GSHSMRYF	36300.2	60	GSHSM_RYF	0
DASLVFKV	40.83	877.491	8	-0.9	439.752	73.08	145000	F4:15120	3	P61221|ABCE1_HUMAN	145000	760000	18000000	DASLVFKV	19732.3	8	DA_SLVFKV	0
DSYGPKKV	40.75	892.465	8	0	893.473	23.64	56700	F6:4063	4	Q9NVI1|FANCI_HUMAN		15000000	8810000	DSYGPKKV	31237.9	31	DSY_GPKKV	0
HGIILKYI	40.53	955.585	8	0	478.8	55.77		F6:15846	2	Q15041|AR6P1_HUMAN		752000		HGIILKYI	25084	15	HGI_ILKYI	0
MSVLIPKL	40.31	899.551	8	-0.6	450.783	77.08	71900	F5:23177	1	Q8N138|ORML3_HUMAN		71900		MSVLIPKL	23460.8	13	MS_VLIPKL	0
DGFKGQKV	40.18	877.466	8	-0.4	439.74	24.23	2850000	F5:4237	2	Q9P2J5|SYLC_HUMAN		2850000	1180000	DGFKGQKV	31763.1	33	DGF_KGQKV	0
DAAYMSKV	40.08	883.411	8	1.2	884.419	40.41	8650000	F6:10159	7	P08729|K2C7_HUMAN		2790000	90700000	DAAYMSKV	16989.6	6	DAAYMS_KV	0
SGYKAKTI	39.95	866.486	8	-0.8	434.25	22.85	425000	F5:3718	2	Q14156|EFR3A_HUMAN		425000		SGYKAKTI	27595.7	20	SGY_KAKTI	0
MGVIVHII	39.89	880.52	8	-0.9	441.267	72.79	308000	F4:15061	3	P49720|PSB3_HUMAN	308000	5840000		MGVIVHII	9424.2	2.5	MG_VIVHII	0
HAPSIVFI	39.84	882.496	8	0.9	883.504	70.86	112000	F4:14704	7	P62191|PRS4_HUMAN	538000	17600000		HAPSIVFI	8890.8	2.5	HA_PSIVFI	0
EAYLGKKV	39.71	906.518	8	-0.3	907.524	26.93	290000	F5:5252	5	P11021|GRP78_HUMAN		93200000	6860000	EAYLGKKV	11902.7	3.5	EAY_LGKKV	0
DAYVLPKL	39.68	917.522	8	-0.7	459.768	73.85	206000	F4:15257	7	P62854|RS26_HUMAN:Q5JNZ5|RS26L_HUMAN	261000	3180000	32600000	DAYVLPKL	13882.2	4	DAYVL_PKL	0
DAPELSHV	39.61	866.413	8	1.5	867.422	42.13	62600	F6:10795	3	P42356|PI4KA_HUMAN		45300	716000	DAPELSHV	14844.9	4.5	DA_PELSHV	0
DAPAGRKV	39.37	812.45	8	0.1	813.458	20.29	619000	F5:2899	4	P62917|RL8_HUMAN		38300000	91400000	DAPAGRKV	23411.6	12	DA_PAGRKV	0
GYEQAARV	39.17	892.44	8	-0.4	893.447	30.18	549000	F5:6462	2	P48643|TCPE_HUMAN		3460000		GYEQAARV	21354.5	9.5	_GYEQAARV	0
MSAYVKKI	39.15	938.526	8	-1.7	470.269	30.35	672000	F6:6518	1	O95619|YETS4_HUMAN			672000	MSAYVKKI	17478.4	6	MS_AYVKKI	0
HGFHPTTV	38.77	894.435	8	0.3	448.225	27.58	3220000	F6:5510	2	Q15797|SMAD1_HUMAN			3220000	HGFHPTTV	21263	9.5	HGF_HPTTV	0
HAIVSTSV	38.65	812.439	8	1	813.447	34.59	126000	F5:8054	2	P62191|PRS4_HUMAN		302000		HAIVSTSV	10690.3	3	HAI_VSTSV	0
IKMPKFNF	38.6	1023.56	8	0.1	512.786	64.03	3020000	F4:13416	2	Q09666|AHNK_HUMAN	3020000			IKMPKFNF	28814.7	23	IKMPKFN_F	0
YAYDGKDY	38.55	993.408	8	0.5	994.416	37.84	98300	F5:9190	5	P18464|1B51_HUMAN:P30490|1B52_HUMAN:P10316|1A69_HUMAN:P05534|1A24_HUMAN:P30447|1A23_HUMAN:P01889|1B07_HUMAN:P30480|1B42_HUMAN:P30486|1B48_HUMAN:Q31610|1B81_HUMAN:P04222|1C03_HUMAN:P17693|HLAG_HUMAN:P30499|1C01_HUMAN		7070000	14800000	YAYDGKDY	23686	13	YAYDGKDY_	0
PDDHARKI	38.47	950.493	8	0.3	476.254	23.08		F5:3805	1	Q96AE7|TTC17_HUMAN				PDDHARKI	11955	3.5	_PDDHARKI	0
MGYKTIMV	38.37	941.471	8	-1.3	471.742	55.58	5840000	F6:15777	1	P27708|PYR1_HUMAN			5840000	MGYKTIMV	9467.3	2.5	MGYKT_IMV	0
SIYPAPQV	38.33	873.46	8	2.6	874.469	63.41	12400000	F5:18301	4	Q9BQE3|TBA1C_HUMAN:P68363|TBA1B_HUMAN		12400000	407000	SIYPAPQV	22071.9	11	SIYP_APQV	0
MGFKPLVL	38.26	903.525	8	0	452.77	75.14	112000	F4:15490	1	P12956|XRCC6_HUMAN	112000			MGFKPLVL	19881.7	8	MGF_KPLVL	0
DVYPIHMI	38.09	986.49	8	0.7	987.497	77.06	148000	F5:23171	2	Q12789|TF3C1_HUMAN		1900000		DVYPIHMI	16216.2	5.5	DVYPI_HMI	0
DSFVFRKV	37.89	996.539	8	0.8	499.277	46.94	1560000	F6:12552	1	O95573|ACSL3_HUMAN			1560000	DSFVFRKV	30417.1	28	DSF_VFRKV	0
HSPFASEV	37.87	872.403	8	-0.6	873.409	39.63	634000	F6:9869	4	O15417|TNC18_HUMAN		157000	1690000	HSPFASEV	27031.8	19	HS_PFASEV	0
DAHAIWHI	37.84	961.477	8	1.9	481.747	56.85	1590000	F6:16257	2	Q96FM1|PGAP3_HUMAN		192000	1590000	DAHAIWHI	12451.7	3.5	DAHAIW_HI	0
DAHMNAKI	37.59	898.433	8	-0.4	450.224	27.53	1390000	F5:5476	1	Q13131|AAPK1_HUMAN:P54646|AAPK2_HUMAN		1390000		DAHMNAKI	15448.9	5	DAHMNA_KI	0
HASIQMNV	37.52	898.433	8	0.9	899.441	40.77	525000	F6:10292	2	P63220|RS21_HUMAN			3040000	HASIQMNV	12438.2	3.5	HA_SIQMNV	0
DGWTPLHV	37.44	923.45	8	-0.8	462.732	72.51	388000	F4:15009	5	Q9H672|ASB7_HUMAN	388000	7820000	40400000	DGWTPLHV	23301.7	12	DGW_TPLHV	0
IPRITIEM	37.24	971.547	8	0.5	486.781	70.39	639000	F4:14632	2	P11388|TOP2A_HUMAN	639000	14300000		IPRITIEM	9500	2.5	IPRIT_IEM	0
SATFLRVV	37.23	891.518	8	-0.1	446.766	61.62	3870000	F6:18058	3	P62191|PRS4_HUMAN		104000	4040000	SATFLRVV	23498.9	13	SATFL_RVV	0
SAYRVKMV	37.17	952.516	8	-0.3	477.265	31.59	3700000	F6:6962	2	Q5VZL5|ZMYM4_HUMAN		1950000	3700000	SAYRVKMV	18364	7	SAY_RVKMV	0
HQYVVPKI	37.12	982.56	8	0.2	492.287	41.7	3580000	F5:10566	1	Q0P6D6|CCD15_HUMAN		3580000		HQYVVPKI	18136.7	6.5	HQYVV_PKI	0
DGGFVLKV	37.12	833.465	8	-0.2	417.74	70.34	222000	F4:14624	6	O75147|OBSL1_HUMAN	222000		46700000	DGGFVLKV	34302.7	45	DG_GFVLKV	0
DPHGISHV	37.1	860.414	8	0.1	431.214	25.02	386000	F5:4538	2	Q9Y6Y0|NS1BP_HUMAN		386000	117000	DPHGISHV	10199.4	2.5	DP_HGISHV	0
HATIIPKV	37.1	877.538	8	-0.7	439.776	37.26	3520000	F5:8978	1	P30153|2AAA_HUMAN		3520000		HATIIPKV	16579.5	5.5	HA_TIIPKV	0
DAMRLYYV	37.03	1029.5	8	0.9	1030.5	71.32	1310000	F5:21165	5	P36954|RPB9_HUMAN	396000	20500000	1520000	DAMRLYYV	13533.2	4	DAM_RLYYV	0
DAYIQEHL	36.84	987.466	8	0.2	988.474	54.21	118000	F5:15031	2	Q9Y6Y0|NS1BP_HUMAN		2210000		DAYIQEHL	16077.8	5.5	DAY_IQEHL	0
HAPSIIFM	36.84	914.468	8	0.5	458.242	70.96	256000	F5:21043	1	P62195|PRS8_HUMAN		256000		HAPSIIFM	22460.8	11	HAPSI_IFM	0
SAAHVSRV	36.81	825.446	8	-0.5	413.73	20.54		F6:3032	1	P49005|DPOD2_HUMAN				SAAHVSRV	21113.5	9.5	SA_AHVSRV	0
DGFKSKIL	36.47	906.518	8	-0.2	454.266	41.07	692000	F5:10329	1	P52701|MSH6_HUMAN		692000		DGFKSKIL	34518.6	47	DGF_KSKIL	0
HAYIISYL	36.46	978.518	8	0.5	979.525	72.46	245000	F5:21586	2	Q9NZN4|EHD2_HUMAN:Q9H223|EHD4_HUMAN		1060000		HAYIISYL	11785.5	3.5	HAYIIS_YL	0
DMFIVHTI	36.44	974.49	8	-1.3	488.251	80.25	305000	F5:24054	1	O43707|ACTN4_HUMAN		305000		DMFIVHTI	18218.8	7	_DMFIVHTI	0
DAAHPTNV	36.42	823.382	8	0	824.39	25.13	3820000	F6:4619	7	P35222|CTNB1_HUMAN		12400000	32600000	DAAHPTNV	15442.4	5	DA_AHPTNV	0
DNKKTRII	36.34	986.587	8	0.3	494.301	23.86	477000	F6:4144	4	P0C0S8|H2A1_HUMAN:P20671|H2A1D_HUMAN:Q16777|H2A2C_HUMAN:Q8IUE6|H2A2B_HUMAN		10900000	2200000	DNKKTRII	34465.7	46	D_NKKTRII	0
EAWKLLKV	36.31	985.596	8	1.2	493.806	58.26	41000000	F5:16486	5	O95235|KI20A_HUMAN	935000	41000000		EAWKLLKV	11352.2	3	EAW_KLLKV	0
HGLLLPHI	36.31	898.539	8	-0.7	450.276	58.01	473000	F5:16392	1	Q9C0I1|MTMRC_HUMAN		473000		HGLLLPHI	19397.4	7.5	HGL_LLPHI	0
ESFWFRSV	36.3	1056.5	8	-0.5	529.258	74.92	500000	F4:15441	1	Q9NX40|OCAD1_HUMAN	500000			ESFWFRSV	22660.9	11	ESF_WFRSV	0
MSVKTPKI	36.24	902.526	8	0.4	452.27	35.87	271000	F5:8480	1	Q09666|AHNK_HUMAN		271000		MSVKTPKI	15403	5	MSVKT_PKI	0
SAYRGMKV	36.19	910.47	8	0.2	456.242	27.27	2680000	F6:5401	1	Q8IZT6|ASPM_HUMAN			2680000	SAYRGMKV	17746.8	6.5	SAY_RGMKV	0
TAYRPPAL	36.16	887.486	8	0	444.75	45.76	9850000	F5:12048	1	Q9BY44|EIF2A_HUMAN		9850000		TAYRPPAL	15524.4	5	TAY_RPPAL	0
NSAFLRVV	36.07	904.513	8	-1.7	453.263	58.9	266000	F6:17025	1	Q13564|ULA1_HUMAN			266000	NSAFLRVV	29989.3	27	NS_AFLRVV	0
YGWHPATV	36	929.439	8	-0.2	465.727	47.97	7970000	F6:12948	3	Q15796|SMAD2_HUMAN:P84022|SMAD3_HUMAN		4360000	7970000	YGWHPATV	12788.4	3.5	YGWHPAT_V	0
HATLTHSV	35.98	864.445	8	-1.2	433.229	23.77	162000	F5:4061	1	Q8IWB9|TEX2_HUMAN		162000		HATLTHSV	18289.6	7	HA_TLTHSV	0
VMYKFLTV	35.92	999.546	8	0.3	500.781	72.72	203000	F4:15049	2	P51636|CAV2_HUMAN	203000	1140000		VMYKFLTV	15759.7	5	V_MYKFLTV	0
EAAYIWKV	35.87	978.518	8	0.2	490.266	65.25	297000	F4:13643	3	Q9NZJ0|DTL_HUMAN	297000	9150000		EAAYIWKV	16636.8	5.5	EAAYIW_KV	0
DSYLEKQV	35.87	980.481	8	-1.8	491.247	43.14	524000	F6:11168	1	Q6P3X3|TTC27_HUMAN			524000	DSYLEKQV	29849.5	26	DSYLEKQ_V	0
DSHPVLHV	35.72	902.461	8	-0.5	452.238	35.1	1840000	F6:8211	1	Q9BXW9|FACD2_HUMAN			1840000	DSHPVLHV	27259.8	19	DSHPV_LHV	0
DMLQVRKV	35.69	987.553	8	1.5	494.785	38.36	109000	F5:9364	2	Q8TAF3|WDR48_HUMAN		109000	635000	DMLQVRKV	30936.2	30	_DMLQVRKV	0
DMYLAPHV	35.64	944.443	8	-0.8	473.228	63.44	2140000	F6:18735	3	Q13098|CSN1_HUMAN		59700	2350000	DMYLAPHV	20431.9	8.5	D_MYLAPHV	0
YVLPKLYV	35.62	993.59	8	-0.7	497.802	77.04	279000	F4:15968	2	P62854|RS26_HUMAN:Q5JNZ5|RS26L_HUMAN	279000	286000		YVLPKLYV	16803.1	6	YVLPK_LYV	0
DAANFRTV	35.6	892.44	8	-0.7	893.447	39.22	1030000	F6:9728	4	O43795|MYO1B_HUMAN		613000	32800000	DAANFRTV	17584.3	6.5	DA_ANFRTV	0
HAAITAEI	35.59	824.439	8	0	825.447	42.72	129000	F6:11014	1	O95714|HERC2_HUMAN			129000	HAAITAEI	9422.5	2.5	HAAITA_EI	0
HSIQIMKV	35.53	954.532	8	-0.7	478.273	39.49	1720000	F5:9755	1	Q02543|RL18A_HUMAN		1720000		HSIQIMKV	28170.1	22	HSI_QIMKV	0
NAAILKKV	35.53	855.554	8	-0.6	428.784	28.6	1180000	F5:5869	2	P63208|SKP1_HUMAN		1180000	8090000	NAAILKKV	20988.3	9.5	NA_AILKKV	0
DSQILPKI	35.43	912.528	8	-0.2	457.271	65.83	231000	F4:13753	11	Q02878|RL6_HUMAN	231000	147000000	19600000	DSQILPKI	27495.9	20	DS_QILPKI	0
SAYSVRFV	35.42	927.481	8	-1.1	464.747	54.9	814000	F6:15517	1	Q14315|FLNC_HUMAN			814000	SAYSVRFV	15005.2	4.5	SAYSV_RFV	0
TGAAILHV	35.38	780.449	8	-1	391.232	48.63	1310000	F5:13054	1	Q02388|CO7A1_HUMAN		1310000		TGAAILHV	26394.9	17	TGAAI_LHV	0
MNIKVPKI	35.36	941.573	8	-0.2	471.794	52.4	788000	F6:14585	1	Q09666|AHNK_HUMAN			788000	MNIKVPKI	15000.7	4.5	MNI_KVPKI	0
HAFDGFEV	35.3	920.403	8	0.3	921.41	65.18	371000	F6:19370	3	Q96EX3|WDR34_HUMAN		342000	3520000	HAFDGFEV	10393.3	2.5	HAFDGF_EV	0
NGYTPLHI	35.28	913.466	8	-0.7	457.74	55.37	459000	F5:15458	2	Q01484|ANK2_HUMAN:P16157|ANK1_HUMAN		459000	1500000	NGYTPLHI	17018.6	6	NGY_TPLHI	0
TKGTSSFG	35.25	783.376	8	0.6	784.384	23.37	194000	F5:3915	3	P61927|RL37_HUMAN	201000	2120000		TKGTSSFG	40394.8	90	_TKGTSSFG	0
NGKKLMTV	35.17	889.505	8	0	445.76	27.04	1120000	F6:5320	2	P46782|RS5_HUMAN		226000	1120000	NGKKLMTV	33797.6	43	NGKKL_MTV	0
HAISVNHV	35.15	875.461	8	0.3	438.738	26.21	153000	F5:4982	1	Q70EL2|UBP45_HUMAN		153000		HAISVNHV	11323.8	3	HAISV_NHV	0
HSYSPITV	35.11	902.45	8	1.1	903.458	47.73	53900	F5:12734	1	Q6UXD5|SE6L2_HUMAN		53900		HSYSPITV	18426.1	7	HSYS_PITV	0
VGFKISKV	35.07	876.543	8	-2.6	439.278	38.25	738000	F5:9327	2	Q9BZG1|RAB34_HUMAN		784000		VGFKISKV	24042.3	13	VGFKIS_KV	0
DGYMPREL	35.02	979.443	8	0.3	490.729	57.11	5310000	F5:16081	3	Q6PID8|KLD10_HUMAN		5400000		DGYMPREL	31072.8	31	DGY_MPREL	0
TYVFLHTV	34.99	978.518	8	-1.3	979.523	64.37	76500	F5:18640	3	Q53FV1|ORML2_HUMAN		8950000	2560000	TYVFLHTV	18318.2	7	_TYVFLHTV	0
HAVLLVKV	34.97	877.575	8	-0.1	439.795	44.88	125000	F5:11724	1	Q14807|KIF22_HUMAN		125000		HAVLLVKV	16289	5.5	HA_VLLVKV	0
TNWKAFLV	34.96	977.533	8	-0.7	489.774	76.91	258000	F4:15931	1	Q05BQ5|MBTD1_HUMAN	258000			TNWKAFLV	26714.1	18	TNWKAFL_V	0
DGYKSGKL	34.95	866.45	8	-0.4	434.232	24.19	80200	F5:4221	1	O43314|VIP2_HUMAN		80200		DGYKSGKL	35511.2	55	DGYKSG_KL	0
TALKIMKV	34.86	902.562	8	0.4	452.289	40.2	2730000	F6:10084	4	Q9UH92|MLX_HUMAN		81300000	2730000	TALKIMKV	17389.2	6	TALKIM_KV	0
HATQHLEV	34.85	933.467	8	0	467.741	26.16	383000	F5:4965	1	Q86Y56|DAAF5_HUMAN		383000		HATQHLEV	15784.8	5	HA_TQHLEV	0
TAWRILEV	34.81	986.555	8	-0.5	494.284	75.35	263000	F4:15530	2	Q5VW36|FOCAD_HUMAN	263000	287000		TAWRILEV	10679.7	3	TAW_RILEV	0
QAIKGMHI	34.73	896.49	8	-0.4	449.252	32.59	1240000	F6:7327	2	P18621|RL17_HUMAN		249000	1240000	QAIKGMHI	12836.1	3.5	QAI_KGMHI	0
DAYAEHKL	34.67	945.456	8	-1.1	473.735	27.39	1370000	F5:5422	1	P04062|GLCM_HUMAN		1370000		DAYAEHKL	18683.9	7	DAYAE_HKL	0
HSTIMPRL	34.67	953.512	8	-0.7	477.763	40.7	13900000	F5:10189	3	P33991|MCM4_HUMAN		13900000	1210000	HSTIMPRL	31766.2	33	HS_TIMPRL	0
HLYEQPKI	34.64	1026.55	8	0.1	514.282	35.88	6830000	F5:8486	2	Q12796|PNRC1_HUMAN		6830000		HLYEQPKI	18198.8	7	HLYEQ_PKI	0
TSYKVIYV	34.62	971.533	8	0.1	486.774	55.48	321000	F6:15737	1	Q9P2J5|SYLC_HUMAN			321000	TSYKVIYV	23832	13	TSYKV_IYV	0
DAYDMRKA	34.56	968.438	8	-1.7	485.226	25.71	5320000	F5:4797	2	P61599|NAA20_HUMAN		5320000	1310000	DAYDMRKA	31503.4	32	DAYDM_RKA	0
SAYRVKTV	34.56	922.524	8	0.1	462.269	25.28	6270000	F5:4636	2	O95789|ZMYM6_HUMAN		6270000	757000	SAYRVKTV	16002.7	5.5	SAY_RVKTV	0
DGPHSKVI	34.55	851.45	8	-0.9	426.732	24.35	108000	F5:4280	2	Q8N5I9|CL045_HUMAN		108000	56700	DGPHSKVI	27882	21	DG_PHSKVI	0
DGYVKPQI	34.55	918.481	8	0.3	460.248	46.34	1270000	F6:12335	2	P42229|STA5A_HUMAN			1330000	DGYVKPQI	20648.4	9	DGYVK_PQI	0
DSPIGKVV	34.47	813.46	8	-1.1	407.737	49.12	578000	F6:13363	1	Q9Y6N9|USH1C_HUMAN			578000	DSPIGKVV	30026	27	DS_PIGKVV	0
VAPRAKSV	34.44	826.502	8	-0.5	414.258	20.31	3020000	F6:2956	2	P11388|TOP2A_HUMAN		1280000	3020000	VAPRAKSV	11601.8	3	VA_PRAKSV	0
EALKEPMV	34.38	915.473	8	-1.6	458.743	45.3	1090000	F5:11878	2	Q13813|SPTN1_HUMAN		1090000	230000	EALKEPMV	11789.1	3.5	EALKE_PMV	0
SGYKVIHV	34.32	901.502	8	-0.8	451.758	33.52	36200	F5:7685	1	Q99742|NPAS1_HUMAN		36200		SGYKVIHV	29546.8	25	SGYKV_IHV	0
DAYRSQRF	34.31	1041.5	8	0.2	521.757	27.41	4830000	F6:5448	3	Q9NQW6|ANLN_HUMAN		236000	4990000	DAYRSQRF	19164	7.5	DAY_RSQRF	0
HGYSISHV	34.23	898.43	8	-0.8	450.222	29.03	850000	F6:6036	1	Q8NEY1|NAV1_HUMAN			850000	HGYSISHV	18959	7.5	HGYSIS_HV	0
SAYEVIKL	34.23	921.517	8	-0.2	461.766	62.7	685000	F4:13194	6	P07195|LDHB_HUMAN:P00338|LDHA_HUMAN	685000	2250000	152000000	SAYEVIKL	20813	9	SAYEV_IKL	0
MSQPVLKV	34.18	900.51	8	0	451.262	49.44	110000	F5:13350	1	Q96DR7|ARHGQ_HUMAN		110000		MSQPVLKV	17237.7	6	MSQPV_LKV	0
QGYLQKKV	34.15	962.555	8	1.3	482.285	25.51		F5:4721	2	Q9UJX6|ANC2_HUMAN		183000		QGYLQKKV	26779.2	18	QGYLQ_KKV	0
DALKVTFL	34.08	905.522	8	-0.2	453.768	80.49	1060000	F4:17022	4	Q9BWD3|F127B_HUMAN:A6ZKI3|F127A_HUMAN:Q17RB0|F127C_HUMAN	1130000	23800000		DALKVTFL	23424.8	12	DALKV_TFL	0
HAYSVRRL	33.9	1000.56	8	-0.5	501.285	24.95	1150000	F6:4550	2	O75843|AP1G2_HUMAN			9120000	HAYSVRRL	18471.8	7	HAYSV_RRL	0
SGYPTIKI	33.88	877.491	8	1.6	439.753	58.45		F4:12092	5	P13667|PDIA4_HUMAN			32700000	SGYPTIKI	21868.5	10	SGYPT_IKI	0
SGYPTLKI	33.88	877.491	8	1.6	439.753	58.45		F4:12092	5				32700000	SGYPTLKI	20478.8	8.5	SGYPT_LKI	0
DMYQPRSL	33.82	1008.47	8	-0.6	505.242	48.62	3180000	F5:13052	1	Q9BQL6|FERM1_HUMAN		3180000		DMYQPRSL	29239.6	24	DMY_QPRSL	0
DAHYHVKI	33.82	981.503	8	-1.4	491.758	29.58	71500	F6:6237	1	P57078|RIPK4_HUMAN			71500	DAHYHVKI	14499.9	4.5	DAHYH_VKI	0
DAVSGMGV	33.79	734.327	8	1.1	735.335	57.56	862000	F6:16525	2	P49720|PSB3_HUMAN		332000	862000	DAVSGMGV	22315.9	11	DAVSGMG_V	0
DAWLVHSV	33.77	925.466	8	1.2	926.474	67.77	338000	F6:20320	2	Q9Y4A8|NF2L3_HUMAN			4560000	DAWLVHSV	10020.9	2.5	DAW_LVHSV	0
DAPRAVFP	33.76	871.455	8	-1.4	872.461	54.56	2350000	F5:15161	7	P60709|ACTB_HUMAN:P68032|ACTC_HUMAN:P68133|ACTS_HUMAN:Q6S8J3|POTEE_HUMAN:A5A3E0|POTEF_HUMAN		46100000	2200000	DAPRAVFP	31112.8	31	DA_PRAVFP	0
DSIKFHHV	33.74	981.503	8	0.5	491.759	26.61	338000	F6:5159	1	Q3L8U1|CHD9_HUMAN			338000	DSIKFHHV	31769.7	33	DSI_KFHHV	0
INYKLKSV	33.72	963.575	8	0	482.795	33.15	263000	F6:7520	1	O96005|CLPT1_HUMAN			263000	INYKLKSV	25396.1	16	INY_KLKSV	0
NGFTGRKI	33.7	891.493	8	0	446.754	26.27	2040000	F6:5041	2	P30876|RPB2_HUMAN		65000	2040000	NGFTGRKI	28675.7	23	NGF_TGRKI	0
WALALRGI	33.65	898.539	8	-0.8	450.276	78.25		F4:16295	1	Q92621|NU205_HUMAN				WALALRGI	8947.4	2.5	WALAL_RGI	0
NGHVGLGV	33.6	751.398	8	1	752.406	35.25	109000	F5:8269	4	P15880|RS2_HUMAN		109000	5440000	NGHVGLGV	32952	38	NG_HVGLGV	0
NPPKVLFL	33.59	926.559	8	-0.5	464.286	71.31	58600	F4:14774	2	P28331|NDUS1_HUMAN	58600	1350000		NPPKVLFL	14037	4	NP_PKVLFL	0
DQYKFYSV	33.53	1048.49	8	0.5	1049.49	61.13	4510000	F6:17870	6	O00483|NDUA4_HUMAN		1720000	115000000	DQYKFYSV	27823	21	DQY_KFYSV	0
VGFNVKNV	33.48	875.486	8	-1.1	438.75	47.1	3740000	F5:12515	1	P68104|EF1A1_HUMAN:Q05639|EF1A2_HUMAN		3740000		VGFNVKNV	25583.1	16	VGFNV_KNV	0
SAYDQKNI	33.45	937.451	8	-0.2	469.732	28.85	3470000	F5:5964	3	Q14186|TFDP1_HUMAN:Q14188|TFDP2_HUMAN		3630000	1600000	SAYDQKNI	10050.3	2.5	SAYDQ_KNI	0
SAAELRHV	33.36	881.472	8	-1.1	441.743	24.52	1520000	F5:4345	2	P62158|CALM_HUMAN		1520000	96900	SAAELRHV	22699	11	SA_AELRHV	0
NAFLSHVV	33.34	885.471	8	-0.2	443.743	57.14		F6:16364	1	P25705|ATPA_HUMAN				NAFLSHVV	10456	3	NAF_LSHVV	0
DARTFYII	33.33	997.523	8	0.8	998.531	80.71	207000	F4:17107	4	Q8IUR0|TPPC5_HUMAN	5230000	153000000		DARTFYII	12666.2	3.5	DAR_TFYII	0
PSGAFRML	33.33	877.448	8	-0.4	439.731	55.45	71100	F5:15487	1	Q13751|LAMB3_HUMAN		71100		PSGAFRML	25756.2	16	_PSGAFRML	0
HGLEMRTI	33.33	955.491	8	-0.7	478.752	36.3	549000	F5:8623	1	Q9NQC1|JADE2_HUMAN		549000		HGLEMRTI	22527.5	11	HGLEM_RTI	0
HAALVSVF	33.27	842.465	8	-0.2	843.472	62.67	207000	F6:18440	1	Q9H6R0|DHX33_HUMAN			207000	HAALVSVF	18484.4	7	HA_ALVSVF	0
IGYPMPTG	33.24	834.394	8	1	835.403	62.27	221000	F5:17894	1	P17844|DDX5_HUMAN		221000		IGYPMPTG	25362.9	16	IGYPM_PTG	0
NMFEFKHI	33.1	1064.51	8	0.1	533.263	55.1	329000	F5:15360	1	Q5TA45|INT11_HUMAN		329000		NMFEFKHI	22946.9	12	N_MFEFKHI	0
HAWKANAI	33.09	909.482	8	0	455.748	29.28	702000	F6:6128	1	O14818|PSA7_HUMAN			702000	HAWKANAI	9689.8	2.5	HAW_KANAI	0
DSWKIVRV	33.03	1001.57	8	1.1	501.791	53.25	2400000	F6:14902	1	A3KMH1|VWA8_HUMAN			2400000	DSWKIVRV	29140.1	24	DSWKI_VRV	0
HAPHGHFV	33	900.435	8	-0.6	451.225	22.33	56600	F5:3529	2	Q14517|FAT1_HUMAN		191000		HAPHGHFV	13556	4	HA_PHGHFV	0
DALRALNF	32.93	918.492	8	0.7	919.5	73.1	119000	F6:22152	2	O60318|GANP_HUMAN			1480000	DALRALNF	20515	9	DAL_RALNF	0
DAWEPKVL	32.9	956.497	8	-0.6	957.503	67.02	509000	F6:20034	2	Q9HC36|MRM3_HUMAN			2800000	DAWEPKVL	19975.7	8	DAWEP_KVL	0
SSYIVKNI	32.87	922.512	8	0.4	462.264	45.84	1350000	F5:12079	2	Q9NW82|WDR70_HUMAN		1350000	253000	SSYIVKNI	26191.5	17	SSY_IVKNI	0
DSWQTHRI	32.86	1041.5	8	-1.1	521.756	33.55	406000	F6:7661	2	Q93008|USP9X_HUMAN:O00507|USP9Y_HUMAN		66600	406000	DSWQTHRI	23224.4	12	DSW_QTHRI	0
GKTPALKY	32.83	876.507	8	0.4	439.261	28.67	157000	F6:5897	1	P33991|MCM4_HUMAN			157000	GKTPALKY	38796.1	80	_GKTPALKY	0
SGKDMPKV	32.78	860.443	8	-1.3	431.228	25.16	239000	F5:4590	1	P41229|KDM5C_HUMAN		239000		SGKDMPKV	35634.3	55	SGKDM_PKV	0
DAFRFENV	32.77	996.466	8	0.9	997.475	65.24	701000	F6:19391	3	P08243|ASNS_HUMAN		218000	12500000	DAFRFENV	17328.2	6	DAF_RFENV	0
KGFTPLHV	32.75	897.507	8	0.7	449.761	40.74	286000	F5:10206	1	Q01484|ANK2_HUMAN:P16157|ANK1_HUMAN:Q8NB46|ANR52_HUMAN		286000		KGFTPLHV	28851.5	23	KGF_TPLHV	0
EQYYVRKV	32.73	1083.57	8	0.9	542.793	29.35	1130000	F6:6151	1	Q8TD16|BICD2_HUMAN			1130000	EQYYVRKV	28317.7	22	EQYYV_RKV	0
DSQKFVTV	32.72	922.476	8	0.4	462.245	47.73	183000	F6:12855	1	Q96JI7|SPTCS_HUMAN			183000	DSQKFVTV	31413.2	32	DS_QKFVTV	0
AYDGKDYI	32.61	943.429	8	-2.6	944.433	52.94		F5:14618	3	P18464|1B51_HUMAN:P30490|1B52_HUMAN:P30491|1B53_HUMAN:P30484|1B46_HUMAN:P30464|1B15_HUMAN:Q29940|1B59_HUMAN:P30492|1B54_HUMAN:P30487|1B49_HUMAN:Q95365|1B38_HUMAN:P18463|1B37_HUMAN:Q31612|1B73_HUMAN:P10316|1A69_HUMAN:P05534|1A24_HUMAN:P30447|1A23_HUMAN:P01891|1A68_HUMAN:P01889|1B07_HUMAN:P30480|1B42_HUMAN:P30486|1B48_HUMAN:Q31610|1B81_HUMAN:P04222|1C03_HUMAN:P30461|1B13_HUMAN:P30481|1B44_HUMAN:P13…			809000	AYDGKDYI	11457.1	3	_AYDGKDYI	0
AYDGKDYL	32.61	943.429	8	-2.6	944.433	52.94		F5:14618	3	P17693|HLAG_HUMAN:P13747|HLAE_HUMAN			809000	AYDGKDYL	23416.2	12	_AYDGKDYL	0
DGRYALVV	32.59	891.481	8	0.3	892.489	60.66	411000	F5:17325	3	Q01581|HMCS1_HUMAN		11500000	725000	DGRYALVV	30519.7	29	DGRY_ALVV	0
DAPKAGQL	32.56	798.423	8	0	799.431	29.89	1140000	F5:6352	4	P51532|SMCA4_HUMAN		5970000	3740000	DAPKAGQL	28312.5	22	DAPKAGQ_L	0
LGPKALFV	32.51	843.522	8	-0.2	422.768	63.65	1190000	F6:18809	3	Q9Y2A7|NCKP1_HUMAN	33800	1310000	1190000	LGPKALFV	17595.7	6.5	LG_PKALFV	0
HNFQGKEI	32.5	971.482	8	1.1	486.749	25.9	818000	F5:4866	1	O95251|KAT7_HUMAN		818000		HNFQGKEI	25142.1	15	HNF_QGKEI	0
HGPKALKV	32.49	848.523	8	1.4	849.532	22.89	33000	F5:3733	4	O75153|CLU_HUMAN		5330000	217000	HGPKALKV	30374	28	HG_PKALKV	0
DMMHPLKV	32.49	969.478	8	-1.8	485.745	51.33	147000	F5:14037	1	O60884|DNJA2_HUMAN		147000		DMMHPLKV	25316.3	15	_DMMHPLKV	0
EALRLLEV	32.44	941.555	8	0.2	471.785	72.21	415000	F4:14937	5	P58107|EPIPL_HUMAN	415000	14400000	1680000	EALRLLEV	11307.8	3	EAL_RLLEV	0
NPADLPKL	32.4	866.486	8	-0.4	867.493	53.63	160000	F5:14810	4	P13639|EF2_HUMAN		3160000		NPADLPKL	14580.3	4.5	NPADL_PKL	0
NSFKVPSI	32.38	890.486	8	0.6	446.251	60.47	1860000	F6:17621	1	Q9H3R0|KDM4C_HUMAN			1860000	NSFKVPSI	22898.8	12	NSFKV_PSI	0
HALGTPEV	32.37	822.423	8	2.1	823.433	36.43	891000	F6:8697	2	Q8WY36|BBX_HUMAN			2940000	HALGTPEV	12835.2	3.5	HAL_GTPEV	0
AFSAKSHI	32.33	859.455	8	0.9	430.735	36.77	369000	F5:8793	1	P51571|SSRD_HUMAN		369000		AFSAKSHI	9946.7	2.5	_AFSAKSHI	0
NSVKLRSV	32.27	901.534	8	0	451.774	26.01	116000	F5:4906	1	Q15390|MTFR1_HUMAN		116000		NSVKLRSV	34623.4	47	NS_VKLRSV	0
TQFLPRTI	32.24	974.555	8	0.4	975.562	59.73	170000	F6:17337	3	Q5EBL8|PDZ11_HUMAN			26600000	TQFLPRTI	23461	13	TQF_LPRTI	0
DAYLQRHL	32.2	1014.52	8	0.1	508.27	36.58	2050000	F6:8752	1	Q5EBL2|ZN628_HUMAN			2050000	DAYLQRHL	16624.6	5.5	DAYLQ_RHL	0
EAQRALVV	32.2	884.508	8	0.3	885.515	38.12	424000	F6:9325	2	Q8N2R8|FA43A_HUMAN			9040000	EAQRALVV	14192	4.5	EA_QRALVV	0
TAPRTVLL	32.18	869.533	8	-0.5	870.54	46.47	62300000	F5:12319	52	P18464|1B51_HUMAN:P30490|1B52_HUMAN:P30491|1B53_HUMAN:P30484|1B46_HUMAN:P30464|1B15_HUMAN:P30487|1B49_HUMAN	7670000	3460000000	86500000	TAPRTVLL	20822.5	9	TA_PRTVLL	0
DQFTPVKI	32.16	946.512	8	1.6	947.521	62.35	135000	F6:18320	4	P52907|CAZA1_HUMAN		12300000	8000000	DQFTPVKI	24708	14	DQF_TPVKI	0
RGHLAKIY	32.13	956.556	8	-1.8	319.859	26	57500	F6:4942	1	P62873|GBB1_HUMAN:P16520|GBB3_HUMAN:P62879|GBB2_HUMAN			57500	RGHLAKIY	38802	80	RGH_LAKIY	0
QAPTVTMV	32.12	845.432	8	0.3	846.439	57.81	790000	F6:16613	2	P85037|FOXK1_HUMAN		106000	790000	QAPTVTMV	10149.6	2.5	QA_PTVTMV	0
DLYEPVSV	32.11	920.449	8	2.2	921.458	79.67	362000	F5:23865	1	O60678|ANM3_HUMAN		362000		DLYEPVSV	25934.8	17	_DLYEPVSV	0
DAYRPVGL	32.09	889.466	8	-0.2	445.74	53.24	261000	F4:10832	6	O15534|PER1_HUMAN	261000	230000000	5330000	DAYRPVGL	23129.6	12	DAY_RPVGL	0
TGFIFQKV	32.09	938.523	8	-0.1	470.269	63.53	127000	F4:13333	3	Q9BWH2|FUND2_HUMAN	127000	4280000		TGFIFQKV	24150.5	14	TGF_IFQKV	0
DAFKVQQA	32.08	905.461	8	-0.5	906.467	36.8	39000	F5:8806	2	Q96I24|FUBP3_HUMAN		39000		DAFKVQQA	29097.9	24	DAFKVQQA_	0
NGYLGHVI	32.06	871.455	8	-0.1	436.735	53.16	246000	F6:14868	2	Q68CR1|SE1L3_HUMAN		3620000	246000	NGYLGHVI	20015.7	8.5	NGY_LGHVI	0
PGYKPKVI	32.04	900.543	8	-0.8	451.279	29.84	131000	F6:6330	2	Q8WUB8|PHF10_HUMAN			229000	PGYKPKVI	16328.5	5.5	_PGYKPKVI	0
[truncated: 6,639 more rows]

[truncated: 2 more sheets: Exp-2 ctr-siRNA, Exp-2 ERAP1-siRNA]
