# Supplementary material for: Identification of an Unconventional Subpeptidome Bound to the Behçet's Disease-associated HLA-B*51:01 that is Regulated by Endoplasmic Reticulum Aminopeptidase 1 (ERAP1)
Source: Mol Cell Proteomics. 2020 Mar 11;19(5):871–83. doi: 10.1074/mcp.RA119.001617 (PMC7196583; doi:10.1074/mcp.RA119.001617)
Supplement: Supplementary table 2 [file 153410_2_supp_490789_q6zj38.xlsx]

## Sheet: Sheet
Peptide	P1 amino acid	P2 amino acid	PΩ amino acid	Exp-1 ctr-siRNA	Exp-2 ctr-siRNA	Exp-1 ERAP1-siRNA	Exp-2 ERAP1-siRNA	Accession
MPLKHYLLL	M	P	L	74200000	37500000	139000000	35700000	Q8TF66|LRC15_HUMAN
DSRSFFWNV	D	S	V	41200000	37400000	246000000	51800000	Q92542|NICA_HUMAN
LPLRGFLGI	L	P	I	105000000	32200000	63700000	45800000	Q9BUV8|CT024_HUMAN
TPWSYFPKI	T	P	I	150000000	0	133000000	0	Q9Y5Z0|BACE2_HUMAN
DPRHGRYLTV	D	P	V	8010000000	1420000000	7120000000	722000000	Q13885|TBB2A_HUMAN:Q9BUF5|TBB6_HUMAN
YPFINSRIITV	Y	P	V	142000000	79500000	241000000	84600000	Q08J23|NSUN2_HUMAN
VISTTIPIL	V	I	L	0	16100000	0	5230000	Q8WXI7|MUC16_HUMAN
IGAVVATV	I	G	V	1320000000	287000000	2640000000	266000000
IPFIGVVKV	I	P	V	134000000	46900000	301000000	75900000	Q6VY07|PACS1_HUMAN
LPHLPSLEI	L	P	I	104000000	0	342000000	38400000	Q9H0D6|XRN2_HUMAN
TAFPATRNV	T	A	V	73000000	26700000	167000000	23900000	Q8N766|EMC1_HUMAN
IPWKVPGL	I	P	L	26400000	18800000	23800000	7330000	Q6P2Q9|PRP8_HUMAN
LPYKGGNTL	L	P	L	1540000000	599000000	968000000	130000000	Q99715|COCA1_HUMAN
TAQQPRLFV	T	A	V	39500000	21400000	79400000	16600000	P27449|VATL_HUMAN
SPYPWPLNHI	S	P	I	155000000	115000000	120000000	28900000	O75431|MTX2_HUMAN
FPFYDKPMRI	F	P	I	27900000	11400000	48700000	8560000	P09012|SNRPA_HUMAN
LPRELSKQV	L	P	V	374000000	178000000	314000000	43900000	P33552|CKS2_HUMAN
IARVLTVI	I	A	I	503000000	249000000	929000000	253000000	P42766|RL35_HUMAN
YPNRGFPKI	Y	P	I	86000000	36200000	80100000	14300000	Q99707|METH_HUMAN
FPTKPMFVI	F	P	I	306000000	146000000	132000000	44000000	Q8NEB5|PLPP5_HUMAN
DASLLKKV	D	A	V	81100000	28800000	86600000	14100000	Q9UBB4|ATX10_HUMAN
KKRKGQVIQF	K	K	F	30900000	57800000	33000000	78200000	Q969Q0|RL36L_HUMAN
DAYTKKELI	D	A	I	145000000	30400000	289000000	21800000	Q9Y490|TLN1_HUMAN
VAWRSAFLV	V	A	V	59100000	16100000	83800000	7350000	Q8TCZ2|C99L2_HUMAN
TPYRVIFL	T	P	L	61400000	14500000	274000000	28400000	Q969T9|WBP2_HUMAN
VVYGGKSTI	V	V	I	548000000	243000000	1170000000	206000000	Q8WWY3|PRP31_HUMAN
MPKAGLLII	M	P	I	152000000	80900000	9200000	19700000	P43357|MAGA3_HUMAN
YPFFRGVTI	Y	P	I	302000000	232000000	218000000	138000000	O75794|CD123_HUMAN
VPAFYRETV	V	P	V	271000000	86600000	190000000	45600000	P49918|CDN1C_HUMAN
SALYDVRTI	S	A	I	86900000	21700000	135000000	75800000	O00762|UBE2C_HUMAN
DGIRIYKI	D	G	I	74700000	19600000	137000000	11400000	Q99973|TEP1_HUMAN
DSRRWQLSV	D	S	V	102000000	27700000	117000000	11600000	Q9NR30|DDX21_HUMAN
DGSRLIKV	D	G	V	1030000000	574000000	2520000000	700000000	P62081|RS7_HUMAN
LPEDLYHLI	L	P	I	176000000	184000000	126000000	31400000	P62277|RS13_HUMAN
DVYESSVKV	D	V	V	109000000	60000000	100000000	24700000	Q9NVC6|MED17_HUMAN
SANHNILQI	S	A	I	1270000000	464000000	3430000000	609000000	P17844|DDX5_HUMAN
TAELGIRHV	T	A	V	370000000	105000000	677000000	117000000	Q16763|UBE2S_HUMAN
SPIENIQRV	S	P	V	992000000	354000000	754000000	101000000	P35222|CTNB1_HUMAN
DASSPHLQV	D	A	V	499000000	281000000	984000000	216000000	Q86TG7|PEG10_HUMAN
EAYLGKTV	E	A	V	273000000	97700000	387000000	48900000	P11142|HSP7C_HUMAN
YPFHKQPPTYV	Y	P	V	216000000	102000000	263000000	66300000	Q9BU23|LMF2_HUMAN
SAYAPARL	S	A	L	70600000	37200000	203000000	34900000	P41002|CCNF_HUMAN
LPPPGVRKI	L	P	I	274000000	77300000	386000000	47100000	Q7Z478|DHX29_HUMAN
MAPRSLLL	M	A	L	94300000	23900000	352000000	33300000	P30511|HLAF_HUMAN
EAFHYIFNV	E	A	V	167000000	116000000	230000000	48700000	Q9UEY8|ADDG_HUMAN
DIYKIREI	D	I	I	638000000	270000000	346000000	77400000	P13693|TCTP_HUMAN
VPNNKITVV	V	P	V	620000000	282000000	519000000	65900000	P07195|LDHB_HUMAN
DSYPRNPTV	D	S	V	299000000	79600000	426000000	42700000	P35610|SOAT1_HUMAN
IPESQIRQV	I	P	V	193000000	70400000	186000000	26600000	P57678|GEMI4_HUMAN
MAIIVNKLG	M	A	G	308000000	66500000	152000000	58500000	O14980|XPO1_HUMAN
SPPKGVTI	S	P	I	124000000	71100000	100000000	21300000	Q15366|PCBP2_HUMAN
HPDGKILII	H	P	I	122000000	60800000	78200000	13500000	P53396|ACLY_HUMAN
DARIFHEL	D	A	L	64800000	24200000	175000000	25500000	P11586|C1TC_HUMAN
DAPMTPKQI	D	A	I	76800000	54000000	71800000	15000000	Q8IXJ9|ASXL1_HUMAN
YPLERGFIYV	Y	P	V	63400000	46700000	50500000	19000000	Q08945|SSRP1_HUMAN
LPAADVKNI	L	P	I	164000000	72100000	151000000	17100000	Q96AX1|VP33A_HUMAN
SAYEVIKL	S	A	L	996000000	238000000	1170000000	270000000	P07195|LDHB_HUMAN:P00338|LDHA_HUMAN
DGIKVVKV	D	G	V	233000000	75400000	318000000	40600000	Q9BVX2|T106C_HUMAN
LPWLEARI	L	P	I	141000000	59000000	234000000	53200000	Q00610|CLH1_HUMAN
YPESVGREV	Y	P	V	118000000	45800000	139000000	16400000	Q86X10|RLGPB_HUMAN
DALDKIRLI	D	A	I	12900000000	3230000000	4200000000	1080000000	P14625|ENPL_HUMAN
IPFPNVKDLQV	I	P	V	57000000	57300000	85500000	12100000	Q9BX63|FANCJ_HUMAN
DQYKFYSV	D	Q	V	289000000	84200000	710000000	93800000	O00483|NDUA4_HUMAN
MPLGARILF	M	P	F	34900000	0	34200000	17000000	Q9GZY4|COA1_HUMAN
NPLPSKETI	N	P	I	125000000	43900000	101000000	12000000	P62328|TYB4_HUMAN
DPNKQVIRV	D	P	V	548000000	193000000	363000000	52100000	O15371|EIF3D_HUMAN
SDAIPGLKI	S	D	I	206000000	60100000	512000000	51500000	Q8TC07|TBC15_HUMAN
MPNTRPPII	M	P	I	239000000	85300000	358000000	45400000	P27708|PYR1_HUMAN
FAFRYVTTI	F	A	I	65900000	13400000	22400000	2160000	Q16594|TAF9_HUMAN:Q9HBM6|TAF9B_HUMAN
DALKEKVI	D	A	I	198000000	80800000	178000000	34400000	P31153|METK2_HUMAN
IPYPRPIHL	I	P	L	246000000	83900000	270000000	44000000	O43325|LYRM1_HUMAN
DPPDGIKV	D	P	V	173000000	128000000	200000000	51000000	Q16763|UBE2S_HUMAN
MPKTGFLII	M	P	I	246000000	119000000	201000000	36700000	P43355|MAGA1_HUMAN
DAASYVRKV	D	A	V	221000000	103000000	135000000	28600000	P10644|KAP0_HUMAN
VPYPLPKIDLI	V	P	I	59600000	47300000	93900000	13600000	P55786|PSA_HUMAN
DADGHFHLI	D	A	I	783000000	168000000	216000000	27000000	O95394|AGM1_HUMAN
SAYDGKDYI	S	A	I	515000000	148000000	1270000000	138000000
DAPGHRDFI	D	A	I	67900000	30900000	183000000	30100000	P68104|EF1A1_HUMAN:Q05639|EF1A2_HUMAN
FPRHIEPEL	F	P	L	1180000000	310000000	1380000000	122000000	P86791|CCZ1_HUMAN
KPFGKGIYI	K	P	I	33300000	12000000	75000000	15300000	Q92674|CENPI_HUMAN
MPKKDPVKI	M	P	I	734000000	400000000	697000000	49100000	Q9ULC4|MCTS1_HUMAN
DAYKKQFSQYI	D	A	I	84200000	26000000	180000000	38200000	P46777|RL5_HUMAN
SAVELPKI	S	A	I	61800000	32500000	61700000	9970000	P46736|BRCC3_HUMAN
MPHSIMRI	M	P	I	152000000	138000000	151000000	49400000	P61163|ACTZ_HUMAN
DGLRDLPSI	D	G	I	387000000	137000000	430000000	63400000	Q14693|LPIN1_HUMAN
VPYEKGFAL	V	P	L	200000000	59800000	199000000	24500000	P09960|LKHA4_HUMAN
YARQGQIEV	Y	A	V	102000000	41000000	253000000	480000	Q9H2X6|HIPK2_HUMAN:Q86Z02|HIPK1_HUMAN:Q9H422|HIPK3_HUMAN
MPPEHVRKI	M	P	I	1250000000	280000000	929000000	78600000	Q6P2Q9|PRP8_HUMAN
DGRPFPQVI	D	G	I	1740000000	477000000	1250000000	145000000	P04075|ALDOA_HUMAN
VPTDPPRTI	V	P	I	57100000	36300000	105000000	15000000	Q5XUX1|FBXW9_HUMAN
YGYHFPELV	Y	G	V	15700000	7030000	0	6880000	O00567|NOP56_HUMAN
DAFLEAAKKI	D	A	I	113000000	30200000	181000000	27600000	P61106|RAB14_HUMAN
FPFYGKPMRI	F	P	I	183000000	61500000	79500000	18000000	P08579|RU2B_HUMAN
LPDGRVTNI	L	P	I	46800000	16500000	52900000	6520000	Q9NZN8|CNOT2_HUMAN
FPHKPIILI	F	P	I	108000000	48800000	40500000	23000000	Q9P2N6|KANL3_HUMAN
DAVRGQIVV	D	A	V	138000000	78300000	71800000	18500000	Q9HCE7|SMUF1_HUMAN
HASQPSLTV	H	A	V	688000000	262000000	1850000000	282000000	Q15796|SMAD2_HUMAN
LPWEEREKI	L	P	I	138000000	34300000	334000000	33000000	Q03164|KMT2A_HUMAN
DAFPVHRV	D	A	V	327000000	55800000	356000000	34000000	Q9P2N7|KLH13_HUMAN
LPSQVSRVV	L	P	V	34500000	8230000	38600000	3590000	P35606|COPB2_HUMAN
NVYVNINRI	N	V	I	130000000	26100000	234000000	31400000	O75962|TRIO_HUMAN
TAFSSHILV	T	A	V	55400000	14100000	112000000	15700000	Q9BT73|PSMG3_HUMAN
LPSHGVPLI	L	P	I	351000000	99600000	276000000	31000000	Q9UJX4|APC5_HUMAN
SVYDGKLLI	S	V	I	669000000	177000000	1030000000	113000000	Q15165|PON2_HUMAN
DGFPENKKI	D	G	I	32500000	19800000	20100000	3810000	Q8TED0|UTP15_HUMAN
DAANFRTV	D	A	V	130000000	26600000	252000000	18200000	O43795|MYO1B_HUMAN
DARLFTEKI	D	A	I	108000000	37200000	77100000	9410000	Q659A1|ICE2_HUMAN
IIYPTPKVV	I	I	V	118000000	42700000	216000000	35600000	Q6YBV0|S36A4_HUMAN
DAKLEPTNV	D	A	V	1480000000	774000000	1350000000	190000000	Q99741|CDC6_HUMAN
DALRPSVV	D	A	V	206000000	75100000	254000000	34000000	Q92616|GCN1_HUMAN
YAFNMKATV	Y	A	V	137000000	32800000	122000000	17100000	P11142|HSP7C_HUMAN
IPHPSNIEI	I	P	I	235000000	78500000	221000000	31000000	Q16665|HIF1A_HUMAN
LPKKFIATI	L	P	I	302000000	96500000	86400000	19800000	Q6NUT3|MFS12_HUMAN
LVYDGIRDI	L	V	I	252000000	70900000	277000000	35700000	P35221|CTNA1_HUMAN
LPSSKLIRI	L	P	I	119000000	33700000	133000000	12500000	Q96SB8|SMC6_HUMAN
DALDHYKTV	D	A	V	103000000	37500000	204000000	28600000	Q27J81|INF2_HUMAN
YPVIIHLI	Y	P	I	65100000	25600000	32200000	6460000	Q9BW60|ELOV1_HUMAN
FPSEIVGKRI	F	P	I	475000000	151000000	211000000	34200000	P62081|RS7_HUMAN
MAPRTLIL	M	A	L	1270000000	489000000	2960000000	541000000
EAFKNRMEV	E	A	V	975000000	340000000	1390000000	9190000	Q15014|MO4L2_HUMAN
DAMKYTIVV	D	A	V	463000000	138000000	266000000	45500000	P25705|ATPA_HUMAN
LPKDFYDKI	L	P	I	154000000	41600000	171000000	22100000	Q14008|CKAP5_HUMAN
IALPHGQLV	I	A	V	183000000	67000000	217000000	37800000	Q12796|PNRC1_HUMAN
DGKVSVHVI	D	G	I	231000000	107000000	189000000	25700000	P49327|FAS_HUMAN
DAAYMSKV	D	A	V	548000000	305000000	617000000	169000000	P08729|K2C7_HUMAN
SARDVPVV	S	A	V	60600000	21000000	75900000	8000000	P47712|PA24A_HUMAN
EAPPPPRVV	E	A	V	9680000	5960000	25100000	4810000	Q5VXU3|CHIC1_HUMAN
SAYSGHYI	S	A	I	75400000	24300000	233000000	29200000	Q86UV5|UBP48_HUMAN
DAFPNIDKI	D	A	I	215000000	71900000	563000000	51100000	Q5VST6|AB17B_HUMAN
YPFIFPLHKV	Y	P	V	42400000	9780000	89500000	8230000	O75845|SC5D_HUMAN
FPYIQKGL	F	P	L	137000000	49700000	278000000	34600000	Q9H583|HEAT1_HUMAN
DGYEQAARV	D	G	V	8270000000	3280000000	8940000000	1280000000	P48643|TCPE_HUMAN
KDGLITPTI	K	D	I	56000000	25800000	149000000	20600000	Q86TG7|PEG10_HUMAN
DAAAKALRI	D	A	I	180000000	66000000	99300000	12500000	O95793|STAU1_HUMAN
TVFSHAQTV	T	V	V	116000000	80800000	155000000	25800000	Q71UM5|RS27L_HUMAN
EAAEVILRV	E	A	V	144000000	30300000	85600000	23700000	P78371|TCPB_HUMAN
VARPAPVAV	V	A	V	18500000	14300000	36000000	7900000	Q96KR1|ZFR_HUMAN
DAFTFRHFL	D	A	L	25800000	3860000	17100000	2980000	Q53HC5|KLH26_HUMAN
VPFSHVNIV	V	P	V	350000000	94200000	325000000	41700000	Q8N766|EMC1_HUMAN
LPFQKDGII	L	P	I	36400000	15400000	46700000	8410000	Q5FWF4|ZRAB3_HUMAN
DAPAGRKV	D	A	V	574000000	256000000	1480000000	185000000	P62917|RL8_HUMAN
VPPAKILIV	V	P	V	48700000	16200000	67000000	8340000	Q13423|NNTM_HUMAN
IPRTPENLI	I	P	I	111000000	43800000	60000000	8360000	Q7Z4H7|HAUS6_HUMAN
LPYSPRVL	L	P	L	144000000	65300000	221000000	25600000	Q13286|CLN3_HUMAN
DASPPPVKI	D	A	I	85200000	23100000	129000000	14100000	P98160|PGBM_HUMAN
DGKKILVV	D	G	V	125000000	24200000	110000000	8540000	Q6UB35|C1TM_HUMAN
NPRQINWTV	N	P	V	49200000	12500000	51000000	5630000	P83731|RL24_HUMAN
DGLAPPQHLI	D	G	I	300000000	108000000	353000000	38600000	P04637|P53_HUMAN
DARTETLLL	D	A	L	161000000	62800000	170000000	20800000	Q5BLP8|CD048_HUMAN
KPPPVIKV	K	P	V	21600000	13000000	80200000	20900000	Q8IY37|DHX37_HUMAN
HAIQKYLEI	H	A	I	22900000	11800000	60200000	12700000	Q9H981|ARP8_HUMAN
KPYNVYITV	K	P	V	79300000	19800000	130000000	18900000	Q06136|KDSR_HUMAN
LPHAILRL	L	P	L	1760000000	205000000	2960000000	396000000	P60709|ACTB_HUMAN:Q562R1|ACTBL_HUMAN
VPLDGRPMNI	V	P	I	143000000	154000000	50800000	17500000	Q86V81|THOC4_HUMAN
LPHDPSFAI	L	P	I	178000000	48100000	276000000	33500000	Q56NI9|ESCO2_HUMAN
NPKFNDPHV	N	P	V	162000000	100000000	176000000	45800000	O75643|U520_HUMAN
VPILAPRIF	V	P	F	25700000	0	61600000	18300000	Q15041|AR6P1_HUMAN
DLREQILRV	D	L	V	113000000	36100000	75300000	14000000	P61224|RAP1B_HUMAN
IPPVAVRL	I	P	L	17800000	6220000	30600000	4560000	Q14839|CHD4_HUMAN
VPKTLVLV	V	P	V	11400000	3100000	22900000	3720000	O14763|TR10B_HUMAN
RPFPGLVI	R	P	I	47600000	20600000	74500000	21100000	P78347|GTF2I_HUMAN
LPIEPRFGKMMI	L	P	I	7400000	4310000	12700000	2930000	Q08211|DHX9_HUMAN
YPYPYPHTLYL	Y	P	L	10300000	8200000	6100000	2150000	Q9BZE1|RM37_HUMAN
NSYVSPRI	N	S	I	119000000	62800000	176000000	30700000	Q9H992|MARH7_HUMAN
MGYSHSLVI	M	G	I	28600000	10500000	49700000	7160000	Q9P258|RCC2_HUMAN
TSYPSTKMV	T	S	V	12100000	8220000	24900000	3920000	Q9NVH2|INT7_HUMAN
LPLAHVLEL	L	P	L	37200000	8730000	55800000	7130000	O95573|ACSL3_HUMAN:O60488|ACSL4_HUMAN
DGRIFGESI	D	G	I	311000000	92200000	406000000	50000000	Q8NFH5|NUP35_HUMAN
DSIIVKEV	D	S	V	236000000	68300000	530000000	63900000	P52789|HXK2_HUMAN
MPGSFLIRV	M	P	V	16000000	8220000	8740000	1950000	Q9H788|SH24A_HUMAN
NALDKVLSV	N	A	V	141000000	35400000	148000000	26700000	Q9BVK2|ALG8_HUMAN
DSPGSLKI	D	S	I	254000000	85200000	220000000	53600000	Q8IWB1|IPRI_HUMAN
NAIDRLVNI	N	A	I	14300000	4120000	27900000	3860000	Q9H0D6|XRN2_HUMAN
YPSGHLDMI	Y	P	I	13400000	5340000	7840000	1530000	Q92482|AQP3_HUMAN
DAPKSFTF	D	A	F	62300000	18400000	60800000	6940000	O43896|KIF1C_HUMAN
DIYSKEKTI	D	I	I	19700000	8540000	20200000	4870000	Q8N3X1|FNBP4_HUMAN
DAFPNIEKV	D	A	V	77800000	22700000	173000000	15800000	Q96GS6|AB17A_HUMAN
LPDGRIIKV	L	P	V	6500000000	1860000000	4480000000	561000000	P61160|ARP2_HUMAN
DAYIQEHLL	D	A	L	173000000	48600000	299000000	37200000	Q9Y6Y0|NS1BP_HUMAN
DGIVIVKV	D	G	V	102000000	44100000	190000000	32200000	P17029|ZKSC1_HUMAN
DKKRKGQVIQF	D	K	F	9560000	16100000	5760000	19800000	Q969Q0|RL36L_HUMAN
NPYFDIPKI	N	P	I	82700000	33600000	42700000	19300000	Q9UM54|MYO6_HUMAN
DIKDTEPLI	D	I	I	1890000000	887000000	1330000000	208000000	P48643|TCPE_HUMAN
TAFRFHEV	T	A	V	37400000	11000000	59700000	4440000	Q0IIM8|TBC8B_HUMAN
MPFRGDTVI	M	P	I	101000000	35000000	197000000	29000000	Q9BTW9|TBCD_HUMAN
MPKFSMPSL	M	P	L	7420000	7110000	11900000	5670000	Q09666|AHNK_HUMAN
LPNAVITRI	L	P	I	475000000	131000000	98400000	17300000	Q9NRF9|DPOE3_HUMAN
YPHNGMIDL	Y	P	L	15400000	5250000	14200000	3710000	P54709|AT1B3_HUMAN
IPFDPKFI	I	P	I	22800000	14800000	30300000	11400000	Q8N7H5|PAF1_HUMAN
NPREWTPEI	N	P	I	79900000	23200000	74400000	8320000	Q6IA86|ELP2_HUMAN
NAPRTIFI	N	A	I	10400000	5300000	23700000	4570000	Q14116|IL18_HUMAN
VPLGVISRV	V	P	V	2820000	1130000	4110000	819000	Q13613|MTMR1_HUMAN
DGKAINVFV	D	G	V	39300000	12700000	30500000	3560000	Q9BUL8|PDC10_HUMAN
LPFLQPGRLV	L	P	V	16800000	50300000	166000000	38400000	P42285|MTREX_HUMAN
LPFGKVTNL	L	P	L	788000000	271000000	631000000	116000000	P26599|PTBP1_HUMAN
IAYDRYIKEV	I	A	V	255000000	45000000	1110000000	160000000	Q14493|SLBP_HUMAN
DAPHPLSKI	D	A	I	43600000	14700000	63700000	6620000	O95190|OAZ2_HUMAN
KPYLPMII	K	P	I	9280000	16000000	23000000	11600000	O75691|UTP20_HUMAN
DPRYSDPQI	D	P	I	98100000	46700000	59600000	6890000	Q96N67|DOCK7_HUMAN
VPFPKNFMSV	V	P	V	7590000	1680000	3340000	346000	Q9H8S9|MOB1A_HUMAN
DGGFVLKV	D	G	V	95000000	21800000	290000000	24300000	O75147|OBSL1_HUMAN
DAYVLPKL	D	A	L	106000000	53900000	223000000	40200000	Q5JNZ5|RS26L_HUMAN
IPAPRGTGI	I	P	I	28600000	16600000	47200000	8760000	P15880|RS2_HUMAN
HPPSHWPLI	H	P	I	1150000000	157000000	384000000	86500000	P35222|CTNB1_HUMAN
IPSEKQRLI	I	P	I	122000000	34900000	86800000	18300000	P46379|BAG6_HUMAN
LATLIQKI	L	A	I	11500000	3150000	23600000	3010000	O43795|MYO1B_HUMAN
TAHPSPLSV	T	A	V	141000000	37900000	125000000	10700000	P13051|UNG_HUMAN
SAFKYINTV	S	A	V	17100000	4800000	22000000	4550000	P25101|EDNRA_HUMAN
LPDGRTLIV	L	P	V	94400000	30700000	3390000	11700000	Q04726|TLE3_HUMAN:Q04727|TLE4_HUMAN
TPPRVLTL	T	P	L	115000000	56700000	132000000	18800000	Q9GZY8|MFF_HUMAN
DSRTFITI	D	S	I	37200000	14400000	65200000	7660000	P46734|MP2K3_HUMAN
DAYPEIEKF	D	A	F	181000000	44100000	764000000	75900000	O95997|PTTG1_HUMAN
FPGLAIKI	F	P	I	286000000	143000000	503000000	80800000	Q99661|KIF2C_HUMAN
DAWPVRPRI	D	A	I	40100000	10200000	75500000	9930000	A2RRP1|NBAS_HUMAN
IPPAPRGV	I	P	V	52200000	26000000	129000000	24900000	P11142|HSP7C_HUMAN:P11021|BIP_HUMAN:P0DMV8|HS71A_HUMAN:P38646|GRP75_HUMAN
IPRSITVLV	I	P	V	177000000	40100000	68000000	7720000	P33993|MCM7_HUMAN
VPYRLNEI	V	P	I	18000000	9930000	57800000	9710000	P35573|GDE_HUMAN
LPTGKQFLV	L	P	V	48200000	17600000	36700000	6270000	Q9NT62|ATG3_HUMAN
DALRPPLQNI	D	A	I	129000000	37600000	520000000	69400000	Q14008|CKAP5_HUMAN
LPFDKETGF	L	P	F	15500000	4210000	33700000	3470000	Q9GZT3|SLIRP_HUMAN
DASLSHQSLV	D	A	V	7860000	4050000	17500000	3470000	Q96CS2|HAUS1_HUMAN
IPNFDVREIVNNI	I	P	I	86500000	86100000	112000000	14900000	P11388|TOP2A_HUMAN
LPQAPSRQI	L	P	I	43200000	21100000	40400000	6540000	O43248|HXC11_HUMAN
SALKTTEI	S	A	I	124000000	57300000	241000000	60100000	Q56NI9|ESCO2_HUMAN
IPHTPIEI	I	P	I	37700000	9440000	40400000	5510000	Q6W2J9|BCOR_HUMAN
LATALHRL	L	A	L	11900000	5460000	24400000	3610000	O60296|TRAK2_HUMAN
LPRRPNDIYV	L	P	V	738000000	215000000	787000000	93400000	O75817|POP7_HUMAN
LPALFRDI	L	P	I	184000000	210000000	101000000	34700000	Q8IZL8|PELP1_HUMAN
SPYQNIKIL	S	P	L	22300000	8690000	19900000	3710000	P52788|SPSY_HUMAN
SVPEILRV	S	V	V	12100000	5940000	34500000	4810000	Q7Z478|DHX29_HUMAN
YPWVHVVI	Y	P	I	13400000	9100000	17600000	5770000	Q969F9|HPS3_HUMAN
NAIEKVFKV	N	A	V	26200000	8330000	45200000	5730000	P00367|DHE3_HUMAN
DTFGRPVIV	D	T	V	53200000	14900000	173000000	15200000	P04843|RPN1_HUMAN
FPYAFKEVI	F	P	I	15200000	6750000	6680000	1820000	P09884|DPOLA_HUMAN
YAFPKAVSV	Y	A	V	176000000	47700000	129000000	13700000	O15427|MOT4_HUMAN
RPYGVGLLI	R	P	I	85700000	23900000	70600000	12000000	P25786|PSA1_HUMAN
MAFKQMEQI	M	A	I	26500000	10700000	27000000	3700000	P37802|TAGL2_HUMAN
DGEKEARLI	D	G	I	23600000	8510000	35900000	5590000	P30533|AMRP_HUMAN
LPHEILEM	L	P	M	59600000	37100000	84000000	17200000	P38919|IF4A3_HUMAN
DAIAEIRAI	D	A	I	75600000	28700000	109000000	13400000	Q8WVM7|STAG1_HUMAN
EPPPVREI	E	P	I	63600000	45600000	122000000	23400000	Q99558|M3K14_HUMAN
LAPLAKVI	L	A	I	59300000	16100000	76600000	7360000	P04406|G3P_HUMAN
VVVSLPKV	V	V	V	8480000	3620000	11000000	1700000	Q09666|AHNK_HUMAN
MRYVASYLL	M	R	L	110000000	50400000	245000000	25500000	P05387|RLA2_HUMAN
GPRWADPQI	G	P	I	16700000	7540000	18600000	2600000	Q9BW91|NUDT9_HUMAN
SALHRIMEI	S	A	I	14700000	4480000	24500000	7900000	P08237|PFKAM_HUMAN
TPYPSQKTL	T	P	L	9960000	4240000	32300000	4990000	Q9H2Y7|ZN106_HUMAN
VPIPRSPYTV	V	P	V	871000000	281000000	529000000	94800000	P21333|FLNA_HUMAN
DPIARPSEI	D	P	I	12400000	4730000	10300000	1410000	Q96Q89|KI20B_HUMAN
YAYDGKDYI	Y	A	I	68000000000	15800000000	43100000000	8140000000
IPWTNQKI	I	P	I	16200000	6400000	38000000	4120000	Q5TA45|INT11_HUMAN
LPDEKQNYV	L	P	V	51900000	14900000	27800000	2890000	Q92499|DDX1_HUMAN
HPQELRQI	H	P	I	14600000	11500000	5040000	0	Q16531|DDB1_HUMAN
YPPAPFMHI	Y	P	I	68000000	17600000	26200000	3560000	Q14157|UBP2L_HUMAN
MPSGTGKTV	M	P	V	37700000	3520000	51300000	0	P18074|ERCC2_HUMAN
IPRLVQLL	I	P	L	15600000	6360000	17100000	2660000	P35222|CTNB1_HUMAN:P14923|PLAK_HUMAN
DARFETQV	D	A	V	14000000	6410000	38800000	8600000	Q14789|GOGB1_HUMAN
YALEVEKI	Y	A	I	91100000	17500000	113000000	15600000	P53396|ACLY_HUMAN
MPQIETRVI	M	P	I	73700000	18700000	42400000	7750000	Q9H8V3|ECT2_HUMAN
WPYGNRQEI	W	P	I	12300000	3640000	28400000	2400000	Q53GS7|GLE1_HUMAN
DGNAILREI	D	G	I	366000000	171000000	170000000	24900000	P49368|TCPG_HUMAN
DAYSKRFISV	D	A	V	61900000	21400000	188000000	27700000	Q96P48|ARAP1_HUMAN
PKRQKTENGASA	P	K	A	6720000	2850000	17700000	1560000	P20962|PTMS_HUMAN
DARIVINRA	D	A	A	192000000	88800000	416000000	84900000	O14818|PSA7_HUMAN
DMIILPEM	D	M	M	81800000	143000000	333000000	249000000	P62841|RS15_HUMAN
LPYQIKKI	L	P	I	321000000	88300000	473000000	40200000	Q5T4S7|UBR4_HUMAN
YPDRVPVI	Y	P	I	99200000	26800000	139000000	17500000	Q9H0R8|GBRL1_HUMAN
DGHLPIEI	D	G	I	81600000	30200000	214000000	18800000	P43490|NAMPT_HUMAN
DGATILKL	D	G	L	104000000	59000000	283000000	43100000	Q99832|TCPH_HUMAN:P17987|TCPA_HUMAN
TAPPPLPRI	T	A	I	12800000	0	35000000	3530000	Q12796|PNRC1_HUMAN
VPYEKGFALL	V	P	L	32600000	7270000	30900000	3780000	P09960|LKHA4_HUMAN
LPMDYVQRV	L	P	V	39900000	14500000	16500000	3820000	Q9Y285|SYFA_HUMAN
TAIKIQSV	T	A	V	10100000	6820000	8990000	2640000	Q8IZT6|ASPM_HUMAN
DAWASDQKV	D	A	V	60800000	24300000	81700000	8540000	Q7Z3J2|CP062_HUMAN
NPYEPIRKV	N	P	V	107000000	58000000	195000000	45000000	Q15646|OASL_HUMAN
MPFRGYAV	M	P	V	17500000	3090000	45300000	3960000	P49327|FAS_HUMAN
DSYRKQVVI	D	S	I	19200000	11400000	23200000	4190000	P01116|RASK_HUMAN
LPFTKPKVI	L	P	I	21200000	9480000	42400000	6790000	O60765|Z354A_HUMAN
HPDAPMSQV	H	P	V	22300000	15100000	17100000	5320000	Q15014|MO4L2_HUMAN:Q9UBU8|MO4L1_HUMAN
DAYTVLTRI	D	A	I	294000000	73400000	327000000	45300000	Q9Y230|RUVB2_HUMAN
DALKVTFLI	D	A	I	78700000	29900000	56700000	4210000	A6ZKI3|RTL8C_HUMAN
TALKIMKV	T	A	V	191000000	87400000	472000000	56600000	Q9UH92|MLX_HUMAN
RPYEKGRLI	R	P	I	213000000	128000000	797000000	58000000	P31689|DNJA1_HUMAN
FPYPMYSRDYVYV	F	P	V	17600000	10200000	37700000	4110000	Q9NQZ5|STAR7_HUMAN
LPSLVPLRI	L	P	I	21200000	6470000	11800000	3180000	Q9Y4A5|TRRAP_HUMAN
YPETLGRLLI	Y	P	I	74800000	28700000	37400000	5880000	Q92503|S14L1_HUMAN
DSHFSIQTI	D	S	I	15700000	6410000	13000000	1830000	Q8TDY2|RBCC1_HUMAN
MAPRTLVL	M	A	L	100000000	42200000	456000000	63900000
DAIKEIAKV	D	A	V	47000000	18600000	113000000	14500000	Q13129|RLF_HUMAN
VATQVGIEWNLSPVGRVTPKEWRNQ	V	A	Q	4650000	0	6980000	0	P24311|COX7B_HUMAN
DTFDHPTLI	D	T	I	10600000	3310000	22300000	2190000	Q14865|ARI5B_HUMAN
LPRLLPAL	L	P	L	9880000	8590000	13300000	6430000	Q86Y56|DAAF5_HUMAN
LVTYVPVTTFKNLQTVNVDEN	L	V	N	17400000	49300000	12400000	6700000	P62899|RL31_HUMAN
AEAYLGKTV	A	E	V	17100000	3350000	45900000	3890000	P11142|HSP7C_HUMAN
NAFKEITTM	N	A	M	6920000	3630000	22000000	5420000	Q00403|TF2B_HUMAN
LPLDIQNRI	L	P	I	14700000	4960000	21600000	5010000	O75674|TM1L1_HUMAN
YVLKAGQTV	Y	V	V	7860000	4160000	21800000	3740000	P20700|LMNB1_HUMAN
IPPDPITKI	I	P	I	42200000	16400000	53700000	8610000	O60244|MED14_HUMAN
DAYDGKDYI	D	A	I	295000000	62000000	254000000	26500000
NAMDNTVRV	N	A	V	10600000	5870000	14100000	2310000	Q96DI7|SNR40_HUMAN
LPYPVKIKV	L	P	V	144000000	36100000	142000000	14000000	Q9P035|HACD3_HUMAN
SQPKIVKWDRDM	S	Q	M	2560000	8280000	12300000	3330000	P61769|B2MG_HUMAN
LPKSIYSQI	L	P	I	35700000	17700000	11600000	2030000	Q9NV06|DCA13_HUMAN
LPRSGNLIVV	L	P	V	26800000	5640000	18300000	2000000	Q9H1C4|UN93B_HUMAN
DPLDPTRSV	D	P	V	16800000	8080000	12700000	1530000	Q8NI35|INADL_HUMAN
HPDLPFPEI	H	P	I	16400000	7670000	35000000	8260000	Q9P0W2|HM20B_HUMAN
LPRFGIEMV	L	P	V	14500000	14300000	2870000	1550000	Q9H2Y7|ZN106_HUMAN
DSYNKHLFV	D	S	V	83200000	29400000	175000000	20200000	P28347|TEAD1_HUMAN
NAFRIIKEV	N	A	V	20400000	7510000	19700000	4910000	Q9Y5B9|SP16H_HUMAN
DALPDAERRV	D	A	V	37100000	16900000	99900000	19800000	O60936|NOL3_HUMAN
TAVLLLRI	T	A	I	69200000	67300000	41400000	29200000	P49368|TCPG_HUMAN
YPKGLGSTV	Y	P	V	17500000	10400000	5730000	1130000	Q96CN7|ISOC1_HUMAN
LPLLPGRTV	L	P	V	11100000	4120000	12100000	2700000	Q99973|TEP1_HUMAN
DAKEIPRI	D	A	I	3560000	9330000	10500000	4140000	O75116|ROCK2_HUMAN
EPYGKIKNYI	E	P	I	70200000	36100000	50300000	13800000	P43243|MATR3_HUMAN
LTDPSQRLV	L	T	V	19500000	5470000	18100000	2330000	P35222|CTNB1_HUMAN
KPPHVILV	K	P	V	97800000	42200000	81500000	10800000	Q9UKF6|CPSF3_HUMAN
DIISRIPKI	D	I	I	7920000	3070000	17700000	2640000	P18858|DNLI1_HUMAN
YAPPPFLHI	Y	A	I	87200000	38900000	166000000	38500000	Q5T6F2|UBAP2_HUMAN
VPWPVKGSNI	V	P	I	17100000	4130000	22800000	3080000	Q9C0B1|FTO_HUMAN
TPRNGEPLI	T	P	I	91600000	27900000	36100000	2410000	O14802|RPC1_HUMAN
LPHVPLGV	L	P	V	11100000	3760000	18300000	3590000	Q9Y679|AUP1_HUMAN
LPPPPFHGSI	L	P	I	17800000	3960000	17300000	1560000	Q6P4D5|F222C_HUMAN
MASRWGPLIG	M	A	G	397000000	155000000	1260000000	436000000	Q9BRK5|CAB45_HUMAN
GGDKKRKGQVIQF	G	G	F	6980000	8490000	4870000	11200000	Q969Q0|RL36L_HUMAN
IAYGLDKKV	I	A	V	11700000	3840000	21100000	1820000	P11142|HSP7C_HUMAN
DAKRLIAV	D	A	V	22700000	7890000	15100000	2040000	Q63HN8|RN213_HUMAN
FASHVSPEV	F	A	V	121000000	27200000	79000000	4190000	Q9NP61|ARFG3_HUMAN
VPYPPRQLL	V	P	L	9040000	2270000	16400000	2890000	Q92791|SC65_HUMAN
HGFAGVILI	H	G	I	237000000	80600000	146000000	53500000	P47756|CAPZB_HUMAN
EAPKIDRI	E	A	I	22300000	13800000	24100000	4250000	Q96KQ7|EHMT2_HUMAN
HPFEAQTLI	H	P	I	50600000	13900000	79300000	7680000	Q13610|PWP1_HUMAN
VPHMPTIRV	V	P	V	11900000	4890000	22700000	3740000	Q92995|UBP13_HUMAN
IGGKSLEV	I	G	V	9280000	3320000	23300000	3610000	Q8WUH6|TM263_HUMAN
TAAPTGTTI	T	A	I	199000000	63100000	359000000	45300000	P52948|NUP98_HUMAN
DSYGGLRNV	D	S	V	78300000	24300000	88200000	12800000	Q96RU2|UBP28_HUMAN
LPYRDSTQV	L	P	V	22200000	6550000	35800000	4380000	Q8TDN4|CABL1_HUMAN
DNLRLIQV	D	N	V	21900000	5950000	21600000	2440000	Q9UI30|TR112_HUMAN
VPTKATLEV	V	P	V	19500000	6370000	15800000	2020000	Q9NP61|ARFG3_HUMAN
DGHLITTV	D	G	V	23300000	10300000	17700000	2570000	O95544|NADK_HUMAN
EPMQKFMLI	E	P	I	11300000	5750000	4950000	1680000	Q9Y4K4|M4K5_HUMAN
DSYTPKVI	D	S	I	841000000	263000000	1880000000	285000000	Q96BY9|SARAF_HUMAN
DGRSPISI	D	G	I	40900000	18300000	90400000	14700000	Q96BI3|APH1A_HUMAN
LPSKPSSTL	L	P	L	15400000	10200000	13300000	2580000	Q9UNF0|PACN2_HUMAN
FPYMTHPSV	F	P	V	17600000	5610000	13800000	2110000	Q99700|ATX2_HUMAN
DAFRVNVI	D	A	I	1120000000	393000000	1910000000	277000000	Q96CW1|AP2M1_HUMAN
QPFGDHIISV	Q	P	V	34700000	4080000	71200000	1800000	Q8NI36|WDR36_HUMAN
FGSLSNLQVTQPTVGMNFKTPRGPV	F	G	V	3280000	3930000	4200000	2240000	P08708|RS17_HUMAN
LPFLSPRKV	L	P	V	10100000	5780000	6960000	2130000	Q12882|DPYD_HUMAN
EAIARPLEI	E	A	I	9320000	2940000	26200000	2970000	Q96AJ1|CLUA1_HUMAN
DGYAVDRAI	D	G	I	66900000	21100000	86500000	11500000	P14866|HNRPL_HUMAN
TANSKIVVV	T	A	V	31500000	16300000	67400000	9240000	P07195|LDHB_HUMAN
DALRSGLTV	D	A	V	710000000	131000000	597000000	83100000	Q53EL6|PDCD4_HUMAN
TGMVIHQV	T	G	V	4430000	1130000	10900000	1680000	Q5JUX0|SPIN3_HUMAN
TAFSRLILI	T	A	I	205000000	21400000	85100000	72800000	Q6P2Q9|PRP8_HUMAN
FPFGKIGTV	F	P	V	140000000	77300000	50500000	15100000	Q14690|RRP5_HUMAN
DGRVLVVI	D	G	I	29700000	11100000	54700000	7860000	Q9H2H9|S38A1_HUMAN
RPYEPINSI	R	P	I	82200000	30100000	169000000	19900000	Q8WUA4|TF3C2_HUMAN
DGHSPAVTI	D	G	I	5880000	3610000	12600000	2590000	P11717|MPRI_HUMAN
FPHHGTFEV	F	P	V	62400000	31100000	42700000	6870000	Q9NVC6|MED17_HUMAN
DALLKFSHI	D	A	I	340000000	72200000	482000000	101000000	P55061|BI1_HUMAN
FPYHEVTV	F	P	V	6810000	3220000	32000000	4460000	P35573|GDE_HUMAN
LPHVPLGVI	L	P	I	322000000	102000000	132000000	41700000	Q9Y679|AUP1_HUMAN
DPFAFIHKI	D	P	I	944000000	235000000	150000000	19400000	Q9UGL1|KDM5B_HUMAN
EAQRALVV	E	A	V	30100000	9720000	65300000	8160000	Q8N2R8|FA43A_HUMAN
DGWTPLHV	D	G	V	116000000	26600000	308000000	23700000	Q9H672|ASB7_HUMAN
DAYDMRKAL	D	A	L	18600000	13400000	55700000	11000000	P61599|NAA20_HUMAN
DGVIVSGV	D	G	V	112000000	48200000	189000000	27600000	Q9UNH7|SNX6_HUMAN
TTYEGSITV	T	T	V	13200000	5040000	19300000	3140000	Q8WXI7|MUC16_HUMAN
DAYKIRIRI	D	A	I	36100000	5810000	29700000	3010000	Q92963|RIT1_HUMAN
SSHKTFRIKRFLAK	S	S	K	6390000	12300000	3400000	13300000	P62891|RL39_HUMAN
RAPVAIKV	R	A	V	21400000	7860000	13200000	3240000	Q8NB16|MLKL_HUMAN
TIRYPDPLI	T	I	I	2140000000	1240000000	2540000000	479000000	P62701|RS4X_HUMAN
LPQYKEREV	L	P	V	150000000	67300000	135000000	21800000	P33993|MCM7_HUMAN
WPKPAGGYQTI	W	P	I	35800000	13000000	48900000	6080000	O43164|PJA2_HUMAN
DAFKDFVVA	D	A	A	554000000	113000000	1210000000	81400000	P21583|SCF_HUMAN
SALEGFKV	S	A	V	11000000	3580000	25500000	3710000	P52701|MSH6_HUMAN
LPKAMIEV	L	P	V	22100000	5270000	8880000	1470000	Q92538|GBF1_HUMAN
DAPWPVRKI	D	A	I	502000000	139000000	720000000	71100000	Q10570|CPSF1_HUMAN
MPRPSVPPLV	M	P	V	10500000	7150000	10600000	2310000	Q9BTX1|NDC1_HUMAN
HPDSHQLFI	H	P	I	87200000	24500000	28300000	3460000	Q13283|G3BP1_HUMAN
DAKLDKSQI	D	A	I	69400000	22800000	147000000	15300000	P11142|HSP7C_HUMAN
DGFRVVKL	D	G	L	68700000	8560000	195000000	8200000	O43865|SAHH2_HUMAN
LPIRIIKSV	L	P	V	17400000	8780000	23700000	4620000	O60337|MARH6_HUMAN
DGFVFRIRV	D	G	V	9570000	2050000	6880000	910000	Q9H6R4|NOL6_HUMAN
FPNILKEI	F	P	I	10700000	9440000	26500000	4650000	Q5VTE6|ANGE2_HUMAN
YPRVDPVVI	Y	P	I	26600000	8700000	22000000	2560000	Q9BQG2|NUD12_HUMAN
DAPKDYRQV	D	A	V	490000000	211000000	920000000	14200000	P41002|CCNF_HUMAN
IPKNNPPTL	I	P	L	15300000	9090000	21900000	3030000	Q9Y6E0|STK24_HUMAN
TAPQPGKYV	T	A	V	2170000	879000	5680000	1410000	P21333|FLNA_HUMAN
DMRGKELEV	D	M	V	12400000	7360000	27700000	6350000	P11047|LAMC1_HUMAN
GDFLKTLEDPD	G	D	D	4780000	2360000	3150000	516000	Q86VP6|CAND1_HUMAN
LPSHLISEI	L	P	I	13700000	4140000	11300000	1730000	Q8IWY9|CDAN1_HUMAN
DARQKFRSV	D	A	V	773000000	64300000	962000000	48000000	O60239|3BP5_HUMAN
TGKIEPVV	T	G	V	1790000	1320000	5680000	1170000	Q8WTV0|SCRB1_HUMAN
NPLSWIQKV	N	P	V	6400000	3660000	7810000	3440000	Q14689|DIP2A_HUMAN
LPAWPIKVV	L	P	V	17000000	11000000	20700000	0	P42785|PCP_HUMAN
IPGPPPRSV	I	P	V	30700000	8930000	89900000	11500000	Q659C4|LAR1B_HUMAN
KAWKALEI	K	A	I	11300000	5160000	7760000	1160000	P35573|GDE_HUMAN
TAYRPPAL	T	A	L	14900000	5100000	39600000	3490000	Q9BY44|EIF2A_HUMAN
NARIVLQI	N	A	I	13800000	2650000	16400000	3380000	P05783|K1C18_HUMAN
FPYYGKKL	F	P	L	60100000	20700000	122000000	19600000	P54709|AT1B3_HUMAN
DPNVKSIFV	D	P	V	32600000	15800000	8850000	1530000	O43414|ERI3_HUMAN
DGRTVLVI	D	G	I	16700000	3580000	24600000	1510000	Q9NRK6|ABCBA_HUMAN
IPFSPYRV	I	P	V	162000000	50300000	66800000	9110000	P21333|FLNA_HUMAN
DGFRQDSI	D	G	I	15900000	8860000	9490000	1860000	Q9NTJ5|SAC1_HUMAN
NGFRFTSV	N	G	V	10300000	3080000	17100000	2260000	Q9Y5B9|SP16H_HUMAN
LSPHPPGTV	L	S	V	9380000	4670000	25300000	3220000	P22681|CBL_HUMAN
DMRRDVQEI	D	M	I	6140000	4920000	15800000	3910000	Q13838|DX39B_HUMAN
VGYYIFRV	V	G	V	12100000	1720000	14600000	2630000	Q9UBM7|DHCR7_HUMAN
PDSYHRRDFW	P	D	W	22100000	2240000	17600000	6860000	P26368|U2AF2_HUMAN
MPRGNLEV	M	P	V	20900000	7720000	15500000	2200000	O95163|ELP1_HUMAN
IPFWRNTAV	I	P	V	40400000	7920000	15300000	4820000	Q9C0H2|TTYH3_HUMAN
YASSKLLKI	Y	A	I	180000000	68000000	278000000	49600000	O95067|CCNB2_HUMAN
LPDPRELIEI	L	P	I	18500000	20600000	27600000	16500000	Q92538|GBF1_HUMAN
LPLPHFDTI	L	P	I	151000000	127000000	289000000	102000000	Q9ULW0|TPX2_HUMAN
YPSTKMVIV	Y	P	V	55600000	26600000	52700000	10200000	Q9NVH2|INT7_HUMAN
DAREQEIRM	D	A	M	16500000	9140000	38500000	13800000	Q15233|NONO_HUMAN
NPFLTRNQI	N	P	I	10700000	3810000	6050000	699000	Q7Z4H7|HAUS6_HUMAN
DQFKDHLVI	D	Q	I	13200000	3410000	33000000	4760000	P52739|ZN131_HUMAN
YPHDPPKV	Y	P	V	238000000	161000000	168000000	43800000	P61081|UBC12_HUMAN
DAHFHFHQI	D	A	I	13600000	4070000	22900000	2940000	Q562E7|WDR81_HUMAN
DAERRDLTI	D	A	I	7140000	2940000	13600000	2550000	Q96Q11|TRNT1_HUMAN
FPLHPMMI	F	P	I	19000000	4780000	7580000	870000	Q9Y3D3|RT16_HUMAN
LPYKLISL	L	P	L	105000000	29900000	40700000	8730000	Q9NZM1|MYOF_HUMAN
FPYPEDVRV	F	P	V	51900000	17600000	84500000	10400000	Q9H799|CE042_HUMAN
DAIRVTKTV	D	A	V	443000000	66500000	553000000	40400000	Q9BZH6|WDR11_HUMAN
FPFDPERRV	F	P	V	22200000	8940000	65500000	12000000	O94762|RECQ5_HUMAN
LPRDRQALV	L	P	V	374000000	76700000	109000000	21700000	P30281|CCND3_HUMAN
LPRDFIDQV	L	P	V	52700000	20500000	48800000	7290000	Q8IYL2|TRM44_HUMAN
EPFPGHWAYI	E	P	I	6160000	7240000	3400000	1220000	Q13535|ATR_HUMAN
DGWIGREQI	D	G	I	10900000	2410000	25000000	2770000	Q13724|MOGS_HUMAN
SSYGNIRAV	S	S	V	4400000	2040000	19200000	3000000	Q8N122|RPTOR_HUMAN
VPNLKPLTV	V	P	V	22200000	6070000	17600000	1970000	P17181|INAR1_HUMAN
FPRFSPVL	F	P	L	3840000	1130000	6580000	898000	Q9NRG9|AAAS_HUMAN
DAVQFANRV	D	A	V	81000000	15600000	64100000	4560000	Q53EU6|GPAT3_HUMAN
DAELATRAI	D	A	I	96900000	36900000	37800000	6180000	P35222|CTNB1_HUMAN
ADAPELSHV	A	D	V	1420000	831000	5490000	860000	P42356|PI4KA_HUMAN
GDKKRKGQVIQF	G	D	F	12200000	25500000	13300000	31600000	Q969Q0|RL36L_HUMAN
MPRGVVVTL	M	P	L	23100000	7080000	27300000	2820000	Q9ULT8|HECD1_HUMAN
LPHFTSEHI	L	P	I	36100000	14500000	28400000	3990000	O75643|U520_HUMAN
DGPREILI	D	G	I	44600000	6440000	21500000	891000	Q9UBB6|NCDN_HUMAN
YARVEGREI	Y	A	I	35500000	22400000	36500000	9750000	O75533|SF3B1_HUMAN
DSFVFRKV	D	S	V	14200000	2460000	8300000	1620000	O95573|ACSL3_HUMAN
DAFQHMQHF	D	A	F	17300000	7330000	25300000	5440000	P42345|MTOR_HUMAN
HGLQAILV	H	G	V	4010000	1020000	10200000	1050000	Q8TEM1|PO210_HUMAN
LPNAPKALI	L	P	I	85700000	38500000	87600000	19500000	Q92499|DDX1_HUMAN
LPHAGDRILI	L	P	I	14600000	5330000	21500000	4110000	Q8N5D0|WDTC1_HUMAN
YAFAHILTV	Y	A	V	5580000	2140000	4330000	2740000	O75204|TM127_HUMAN
LPDKGQKLI	L	P	I	27500000	12600000	13100000	3020000	Q9UNY4|TTF2_HUMAN
RAYLFAHAV	R	A	V	10500000	4860000	20900000	4040000	Q2NL82|TSR1_HUMAN
FPFSLQHI	F	P	I	2320000	1080000	2850000	892000	Q8WXH5|SOCS4_HUMAN
TPPSIKKI	T	P	I	9670000	8340000	5490000	0	O95429|BAG4_HUMAN
FWAHFARL	F	W	L	1300000	923000	14400000	497000	Q2T9J0|TYSD1_HUMAN
VPAPPTVLRV	V	P	V	3560000	1350000	8500000	1260000	Q9H1Z4|WDR13_HUMAN
NAPQVQYRV	N	A	V	7760000	3100000	13200000	1550000	P32004|L1CAM_HUMAN
TPYQSKWTI	T	P	I	7290000	2070000	16200000	1240000	P27694|RFA1_HUMAN
SAYRVKTV	S	A	V	23100000	7870000	66800000	10400000	O95789|ZMYM6_HUMAN
NGYSGGTKV	N	G	V	210000000	41700000	212000000	14300000	Q99784|NOE1_HUMAN
AAAPPAKEI	A	A	I	239000000	65000000	582000000	63900000	P53350|PLK1_HUMAN
EGHLASDDYG	E	G	G	16600000	4890000	25700000	1870000	Q13813|SPTN1_HUMAN
HAFENLEI	H	A	I	19800000	3550000	16600000	2870000	P00533|EGFR_HUMAN
DPRTPTAPAV	D	P	V	8910000	6310000	13200000	2440000	Q9UQ35|SRRM2_HUMAN
LPAIQPRL	L	P	L	7070000	2730000	13700000	1670000	O94903|PLPHP_HUMAN
MPLSTIREV	M	P	V	497000000	128000000	218000000	44500000	Q00534|CDK6_HUMAN
GAYDGKIKV	G	A	V	28200000	11600000	25000000	7920000	Q9Y297|FBW1A_HUMAN
DAVYGQKEI	D	A	I	6000000	3680000	8170000	1630000	Q13283|G3BP1_HUMAN
SAYDPPRQI	S	A	I	10700000	6160000	31700000	3210000	P43268|ETV4_HUMAN
EPSAGIPKV	E	P	V	14900000	8990000	12100000	2680000	Q9Y520|PRC2C_HUMAN
MAKAWEPWL	M	A	L	1690000	641000	4080000	815000	P17405|ASM_HUMAN
DALRLYLI	D	A	I	30200000	0	28500000	15300000	P41252|SYIC_HUMAN
DAMGSQTKF	D	A	F	5000000	3670000	3410000	866000	Q9Y230|RUVB2_HUMAN
NPLETRNI	N	P	I	37200000	8010000	16600000	1640000	P05023|AT1A1_HUMAN
IPYGERITL	I	P	L	44400000	14500000	34000000	5690000	P49750|YLPM1_HUMAN
IPRNQLQSV	I	P	V	12500000	5220000	7950000	1450000	Q5T4S7|UBR4_HUMAN
DAYRMLSRL	D	A	L	16900000	7270000	15400000	6070000	O95671|ASML_HUMAN
YPKQSFTMV	Y	P	V	41100000	16600000	50300000	7000000	Q14847|LASP1_HUMAN
FPSLFPRV	F	P	V	5340000	8830000	9430000	5770000	P60006|APC15_HUMAN
TASDKILIV	T	A	V	24900000	6020000	67100000	7190000	Q9P2L0|WDR35_HUMAN
IPYGMRYV	I	P	V	13300000	3730000	1900000	274000	Q86VI3|IQGA3_HUMAN
IPDKPRHI	I	P	I	117000000	20200000	144000000	12300000	Q9NW15|ANO10_HUMAN
YPRSLFPSL	Y	P	L	5800000	2760000	2460000	636000	Q9NZJ4|SACS_HUMAN
LPPPSIRVV	L	P	V	41100000	11500000	71100000	10900000	O15269|SPTC1_HUMAN
EPLWPTHEV	E	P	V	7510000	2880000	3360000	402000	Q9UIF9|BAZ2A_HUMAN
WPWARTPRL	W	P	L	6260000	2020000	10500000	1500000	Q9BZC7|ABCA2_HUMAN
DPFKDDLKI	D	P	I	25700000	10600000	11700000	2370000	Q9BSJ2|GCP2_HUMAN
YARPSSEVI	Y	A	I	44400000	9160000	48600000	3230000	Q15717|ELAV1_HUMAN
HPRYNLIVV	H	P	V	28400000	12600000	17100000	4210000	Q92466|DDB2_HUMAN
YPIEKFISL	Y	P	L	13400000	9010000	17100000	3180000	O75970|MPDZ_HUMAN
TAFSSIAHI	T	A	I	3450000	683000	2000000	386000	P00156|CYB_HUMAN
LPTKVEEI	L	P	I	32000000	6400000	9530000	417000	O94782|UBP1_HUMAN
DPHPGNVLV	D	P	V	10600000	5050000	6210000	759000	Q3MIX3|ADCK5_HUMAN
LPRPGVIKTI	L	P	I	59300000	26300000	83900000	21200000	P15408|FOSL2_HUMAN
LPREILNLI	L	P	I	181000000	34300000	41300000	30700000	Q96CX6|LRC58_HUMAN
EPIPHPSNI	E	P	I	103000000	31200000	94900000	9960000	Q16665|HIF1A_HUMAN
TIYNHPGI	T	I	I	2990000	2180000	12100000	1030000	Q8TEM1|PO210_HUMAN
IAPKITSVI	I	A	I	26400000	13500000	41500000	7530000	Q96T58|MINT_HUMAN
YAFPKSITV	Y	A	V	200000000	67200000	164000000	24500000	P53985|MOT1_HUMAN
MPKEILQII	M	P	I	55300000	25900000	52900000	4950000	Q8NBI6|XXLT1_HUMAN
IPPPATHTL	I	P	L	4880000	2320000	9950000	2700000	Q9NVN8|GNL3L_HUMAN
LALPHDLAV	L	A	V	9860000	2000000	12700000	2220000	Q9NRA8|4ET_HUMAN
NGIKVLLI	N	G	I	192000000	52000000	106000000	16700000	P14735|IDE_HUMAN
TNNLRPKKKVK	T	N	K	2380000	978000	1150000	1220000	P62987|RL40_HUMAN
EPAASGRII	E	P	I	5850000	2780000	2680000	392000	Q9NQS7|INCE_HUMAN
DGWDRTPQI	D	G	I	48700000	10600000	46100000	4330000	Q9NYA4|MTMR4_HUMAN:Q13615|MTMR3_HUMAN
LPNNRELYI	L	P	I	148000000	45000000	52600000	6080000	P38919|IF4A3_HUMAN
LAPTDVKEL	L	A	L	69300000	21600000	48000000	6300000	Q8WWM7|ATX2L_HUMAN
SGADGPRASLV	S	G	V	2830000	955000	6630000	877000	Q1W6H9|F110C_HUMAN
ESRPGLVTV	E	S	V	5430000	2460000	41800000	6870000	Q9NZJ0|DTL_HUMAN
EMYVPRVV	E	M	V	4230000	3340000	9580000	2870000	Q8NA72|POC5_HUMAN
NPFRPQKV	N	P	V	39600000	18100000	21800000	0	P63218|GBG5_HUMAN
HASIQMNV	H	A	V	9090000	7960000	20500000	6840000	P63220|RS21_HUMAN
DARAKQEEL	D	A	L	7890000	2260000	9730000	0	P08729|K2C7_HUMAN
DAFKDDRKI	D	A	I	81200000	40900000	154000000	14600000	Q14554|PDIA5_HUMAN
TAAKIMGV	T	A	V	2720000	2060000	2130000	370000	Q8WWY3|PRP31_HUMAN
IPRPEPMLRV	I	P	V	7380000	5090000	4890000	1800000	Q9BUA3|SPNDC_HUMAN
DAYVLPKLYVKL	D	A	L	16300000	7210000	70700000	18700000	Q5JNZ5|RS26L_HUMAN
MLFGHPLLV	M	L	V	22500000	10400000	141000000	23200000	P51784|UBP11_HUMAN
MPYEFDIRV	M	P	V	19800000	11900000	0	6600000	Q8IWU5|SULF2_HUMAN
DGYAVKEL	D	G	L	3790000	1220000	5110000	641000	Q96AJ1|CLUA1_HUMAN
LGYDTRVTI	L	G	I	52800000	7730000	43500000	4700000	Q01813|PFKAP_HUMAN
SAYRGMKV	S	A	V	30700000	20600000	26800000	3760000	Q8IZT6|ASPM_HUMAN
LPSPRPYVRI	L	P	I	14600000	7380000	19500000	4540000	P18858|DNLI1_HUMAN
DAAHPTNV	D	A	V	77400000	28000000	362000000	24800000	P35222|CTNB1_HUMAN
YAPSGNYV	Y	A	V	40900000	16100000	21200000	3410000	P62873|GBB1_HUMAN
VPYLFKKV	V	P	V	39200000	12500000	18300000	2740000	Q969R5|LMBL2_HUMAN
NAFHVYQV	N	A	V	2200000	632000	3820000	570000	Q8TEQ0|SNX29_HUMAN
DGFHVINV	D	G	V	20400000	7030000	14200000	1480000	P13995|MTDC_HUMAN
IVYPSGKVYV	I	V	V	4230000	2410000	16300000	3230000	O75147|OBSL1_HUMAN
NDVYESSVKV	N	D	V	5670000	1700000	27900000	4520000	Q9NVC6|MED17_HUMAN
TPRTGEINI	T	P	I	8160000	5970000	10800000	1360000	Q86XS8|GOLI_HUMAN
HAIPSMSHV	H	A	V	32900000	20300000	54300000	9640000	Q7Z2E3|APTX_HUMAN
HVYADQPHI	H	V	I	15300000	7390000	28300000	7190000	Q8TB40|ABHD4_HUMAN
TAKDPSVSI	T	A	I	73600000	31900000	155000000	18400000	Q8NFC6|BD1L1_HUMAN
RPYEKGRLII	R	P	I	30800000	12700000	57900000	14900000	P31689|DNJA1_HUMAN
DARIGSFTI	D	A	I	52800000	8320000	113000000	5270000	O95757|HS74L_HUMAN
SQYLTRITI	S	Q	I	2100000	989000	3340000	736000	Q9H1A4|APC1_HUMAN
ASVPAQAPKRTQAPTKASE	A	S	E	754000	2700000	902000	643000	P47914|RL29_HUMAN
MTVLLHEV	M	T	V	6110000	1380000	19400000	2070000	Q92504|S39A7_HUMAN
IPKKEIHTV	I	P	V	641000000	88600000	495000000	25500000	Q15257|PTPA_HUMAN
EAWKVREL	E	A	L	17000000	7120000	17600000	2020000	P55081|MFAP1_HUMAN
EPFADFHRV	E	P	V	52900000	10700000	14800000	2050000	Q92673|SORL_HUMAN
DAYLPLRL	D	A	L	488000000	133000000	1100000000	194000000	P28340|DPOD1_HUMAN
IPNEKIRNI	I	P	I	46200000	8720000	27100000	2060000	Q96RP9|EFGM_HUMAN
LGFKEGQTI	L	G	I	30600000	7570000	53700000	4340000	Q8NC96|NECP1_HUMAN
DPPVVHEL	D	P	L	19000000	8130000	20900000	3190000	O75953|DNJB5_HUMAN
VAARMNEVI	V	A	I	14900000	11500000	29000000	4030000	Q13813|SPTN1_HUMAN
LSPKVLGI	L	S	I	8190000	4390000	6120000	818000	Q9UKW4|VAV3_HUMAN
YPMRIDESI	Y	P	I	13100000	4410000	8130000	1170000	Q9Y262|EIF3L_HUMAN
VPNPRIKLI	V	P	I	8190000	2220000	6470000	1060000	O43293|DAPK3_HUMAN
YNLYEYSV	Y	N	V	7880000	1710000	16400000	3260000	Q07864|DPOE1_HUMAN
DAIRTSEI	D	A	I	459000000	135000000	456000000	42000000	Q9BWL3|CA043_HUMAN
DANKNGGKWII	D	A	I	7000000	2990000	13300000	1480000	O60573|IF4E2_HUMAN
FPWSEIRNI	F	P	I	14600000	9410000	16600000	6980000	P35241|RADI_HUMAN
TGRPGWLTV	T	G	V	22000000	4140000	113000000	12100000	Q15392|DHC24_HUMAN
LPRPVPLV	L	P	V	8230000	2330000	6660000	1170000	Q9H1C4|UN93B_HUMAN
VPRAPGSLMI	V	P	I	11900000	6240000	9890000	2170000	O15037|KHNYN_HUMAN
LPHHRVIEV	L	P	V	1230000000	240000000	905000000	140000000	Q5JPE7|NOMO2_HUMAN
KPLEPVSTV	K	P	V	7000000	3580000	12100000	1460000	Q9Y520|PRC2C_HUMAN
MAFHQEHEV	M	A	V	73000000	24600000	103000000	14900000	O94901|SUN1_HUMAN
TPLQTHSI	T	P	I	1650000	706000	3240000	629000	Q9H0U9|TSYL1_HUMAN
DAPKAGQLEAW	D	A	W	5140000	1240000	5860000	426000	P51532|SMCA4_HUMAN
NAFSEMDRV	N	A	V	14800000	6710000	18800000	5650000	P42226|STAT6_HUMAN
DALAKVTKI	D	A	I	37400000	11500000	53100000	5200000	Q96MW5|COG8_HUMAN
DAMKVAFLI	D	A	I	433000000	149000000	359000000	14300000	O95751|LDOC1_HUMAN
FPAAIEHTI	F	P	I	16200000	4330000	6280000	770000	A0AVT1|UBA6_HUMAN
FGEKLNGTDPEDVIRNAF	F	G	F	5820000	0	3420000	0	P19105|ML12A_HUMAN:P24844|MYL9_HUMAN
DAIRLKEI	D	A	I	28800000	5170000	42300000	2670000	Q8TD16|BICD2_HUMAN
SMYLFRVTV	S	M	V	1480000	0	1030000	0	O43826|G6PT1_HUMAN
YPYPYPHTLY	Y	P	Y	17100000	5150000	13400000	1480000	Q9BZE1|RM37_HUMAN
VPDAKIRIF	V	P	F	243000000	117000000	50000000	14700000	P27635|RL10_HUMAN
DSPESRLTV	D	S	V	21500000	15500000	12500000	3280000	P16144|ITB4_HUMAN
TAGPHTQFV	T	A	V	3920000	2760000	9780000	1780000	O75448|MED24_HUMAN
DSQILPKI	D	S	I	278000000	160000000	878000000	163000000	Q02878|RL6_HUMAN
IADDTRVVV	I	A	V	9960000	3220000	10800000	1500000	O95714|HERC2_HUMAN
NVPKVLVV	N	V	V	37400000	17100000	69700000	14500000	Q99715|COCA1_HUMAN
VPLDKQITI	V	P	I	54400000	16300000	40800000	6750000	Q9BVP2|GNL3_HUMAN
QAAAPASVPAQAPKRTQAPTKASE	Q	A	E	1260000	9920000	1780000	6460000	P47914|RL29_HUMAN
MPRNEPAI	M	P	I	3310000	1640000	3760000	790000	Q96ME1|FXL18_HUMAN
EAIQAVKV	E	A	V	2070000	1830000	6000000	1500000	Q96QK1|VPS35_HUMAN
DPYSQQIRL	D	P	L	28100000	14500000	11000000	1730000	Q9NVH2|INT7_HUMAN
LPAETRQEI	L	P	I	8450000	3680000	14700000	3050000	Q7Z569|BRAP_HUMAN
DGSRVYVV	D	G	V	19700000	8470000	9390000	1630000	Q9H4I3|TRABD_HUMAN
LPAGPAPKV	L	P	V	25900000	11800000	49900000	7100000	Q9BY43|CHM4A_HUMAN
ESFWFRSV	E	S	V	4260000	352000	3760000	1020000	Q9NX40|OCAD1_HUMAN
IAYPPGVKEI	I	A	I	9560000	3350000	30700000	4430000	Q29RF7|PDS5A_HUMAN
DPDVHFKYI	D	P	I	6360000	2330000	2290000	441000	Q00610|CLH1_HUMAN
EGFPFHEVI	E	G	I	10800000	5130000	17000000	4030000	Q17RS7|GEN_HUMAN
YPLGGQTNLRI	Y	P	I	2990000	648000	8430000	863000	Q5SRE5|NU188_HUMAN
LPVRGVEV	L	P	V	212000000	38600000	327000000	22200000	Q96J42|TXD15_HUMAN
TAPEDTRRI	T	A	I	68100000	11500000	135000000	8370000	O15305|PMM2_HUMAN
VPRFQAVQI	V	P	I	2180000	741000	3330000	587000	Q9HBH1|DEFM_HUMAN
LPNGVTQKI	L	P	I	15400000	10000000	2980000	557000	Q03164|KMT2A_HUMAN
DAHNALLDI	D	A	I	5490000	3430000	9630000	1590000	Q99613|EIF3C_HUMAN
DVISAAKKI	D	V	I	6150000	2420000	7650000	1230000	P35221|CTNA1_HUMAN
DAFSGRDSSI	D	A	I	6490000	5030000	7550000	1860000	Q9UPY5|XCT_HUMAN
DGFEATKNI	D	G	I	42700000	28900000	88100000	16600000	P62195|PRS8_HUMAN
ISAYLPKI	I	S	I	1240000	629000	3740000	476000	O75691|UTP20_HUMAN
SSDSSTLPKL	S	S	L	20700000	2910000	36400000	3200000	Q8NAT2|TDRD5_HUMAN
IPDGGVHIV	I	P	V	44500000	11100000	13500000	1480000	Q9NTZ6|RBM12_HUMAN
SSLSRFLMV	S	S	V	17600000	6290000	61700000	24100000	Q15011|HERP1_HUMAN
DAFRALQKL	D	A	L	47500000	18300000	38500000	6680000	Q9UPN6|SCAF8_HUMAN
VPHPGSITI	V	P	I	97400000	22900000	26100000	3710000	Q9C0B0|UNK_HUMAN
DAVVSFAHV	D	A	V	11400000	4980000	20600000	3230000	P43246|MSH2_HUMAN
IPESSGRIV	I	P	V	16200000	3920000	6230000	767000	Q13469|NFAC2_HUMAN
TAKGGDISV	T	A	V	74500000	34900000	181000000	20200000	P14854|CX6B1_HUMAN
YPIEIDPHRTV	Y	P	V	82500000	27900000	111000000	16200000	Q969T7|5NT3B_HUMAN
VAHQQLIQI	V	A	I	64500000	36200000	57500000	9810000	Q16531|DDB1_HUMAN
HAGPVPVQV	H	A	V	23100000	10400000	44400000	7960000	Q8N3D4|EH1L1_HUMAN
FPIIFHGV	F	P	V	5570000	2990000	11800000	3290000	Q9HCE1|MOV10_HUMAN
AKPKVVKPKKAAPKKK	A	K	K	0	7570000	0	3740000	P16403|H12_HUMAN
TQFLPRTI	T	Q	I	56800000	20300000	159000000	21600000	Q5EBL8|PDZ11_HUMAN
LPLKPSLV	L	P	V	6080000	2770000	10100000	1700000	O00443|P3C2A_HUMAN
NPVDILTYV	N	P	V	426000000	118000000	369000000	104000000	P07195|LDHB_HUMAN:P00338|LDHA_HUMAN
DAEKFARGI	D	A	I	7630000	3420000	6720000	1070000	Q86XL3|ANKL2_HUMAN
DALEHLLTT	D	A	T	8990000	2400000	4390000	479000	O95299|NDUAA_HUMAN
FPHNPQFI	F	P	I	8930000	4210000	13000000	2150000	Q9H9Y2|RPF1_HUMAN
YAIDVKKV	Y	A	V	29500000	6500000	66400000	6900000	Q9NSV4|DIAP3_HUMAN
YARIPAHQV	Y	A	V	36800000	21000000	65200000	7230000	Q9NZM1|MYOF_HUMAN
IASPSPTHI	I	A	I	27500000	12700000	33400000	4780000	Q16665|HIF1A_HUMAN
LPSGVTRVV	L	P	V	4300000	1370000	5030000	391000	O94850|DEND_HUMAN
LPVPAFNVI	L	P	I	0	0	437000000	96000000	P06733|ENOA_HUMAN:P13929|ENOB_HUMAN
DSHPVLHV	D	S	V	7860000	3140000	17100000	3900000	Q9BXW9|FACD2_HUMAN
DAYDVPRGV	D	A	V	16400000	5660000	22400000	4930000	Q14511|CASL_HUMAN
ADGPRVFRV	A	D	V	75500000	25700000	141000000	17400000	Q9Y285|SYFA_HUMAN
EAAKPEPVI	E	A	I	3590000	1840000	18700000	2730000	Q8WUD4|CCD12_HUMAN
TAVVVGTI	T	A	I	15700000	8710000	24600000	4510000	Q07020|RL18_HUMAN
FPTAPTRVV	F	P	V	49900000	18000000	7360000	0	P46379|BAG6_HUMAN
YPLSERQQV	Y	P	V	23700000	6110000	10800000	1550000	Q6UB99|ANR11_HUMAN
DAWKEKGKM	D	A	M	1980000	1210000	4030000	0	Q9H074|PAIP1_HUMAN
FPIKQPITV	F	P	V	6590000	2300000	7720000	1060000	O14744|ANM5_HUMAN
EAMKQILGV	E	A	V	5730000	3740000	12000000	2060000	Q14444|CAPR1_HUMAN
FPKPPSYNV	F	P	V	72900000	21700000	31100000	4020000	Q9BT67|NFIP1_HUMAN
DSRRFNYVV	D	S	V	43300000	4480000	72600000	4670000	Q969P5|FBX32_HUMAN
DASRLVYDGI	D	A	I	1970000	1150000	5870000	1380000	P35221|CTNA1_HUMAN
DGQKLITV	D	G	V	26200000	7630000	7980000	935000	Q9H6Y2|WDR55_HUMAN
EAFEHPNV	E	A	V	2120000	886000	6670000	935000	P11802|CDK4_HUMAN
NGHVGISFV	N	G	V	8450000	2200000	20200000	3300000	P21333|FLNA_HUMAN
NGHIYDNRI	N	G	I	26100000	20500000	54500000	13700000	O15294|OGT1_HUMAN
LPAGALHQV	L	P	V	12800000	5620000	6380000	575000	Q15652|JHD2C_HUMAN
VPSPVLRI	V	P	I	8630000	3330000	20100000	2320000	Q9UID6|ZN639_HUMAN
DVFKAKNLI	D	V	I	12300000	5720000	8710000	1480000	Q9Y512|SAM50_HUMAN
LPMGSIKNV	L	P	V	17500000	6460000	21300000	2600000	O14562|UBFD1_HUMAN
LPYQPPAL	L	P	L	14600000	5650000	43600000	4320000	Q5SXM2|SNPC4_HUMAN
NAFLAQRI	N	A	I	10400000	3870000	16100000	2930000	O60701|UGDH_HUMAN
LPYPLILRP	L	P	P	1450000	617000	2820000	392000	P47712|PA24A_HUMAN
AQAPKRTQAPTKASE	A	Q	E	1010000	5730000	1180000	2230000	P47914|RL29_HUMAN
DGRLVINRV	D	G	V	32600000	13000000	31900000	2810000	Q53HC9|EIPR1_HUMAN
HPFHVIRI	H	P	I	3140000000	904000000	4260000000	683000000	P27635|RL10_HUMAN
FVNDIFERI	F	V	I	6940000	0	16600000	0	O60814|H2B1K_HUMAN:Q5QNW6|H2B2F_HUMAN
LPFPKSGVV	L	P	V	6030000	2130000	3940000	666000	Q8IWY8|ZSC29_HUMAN
TPVRLPSI	T	P	I	9930000	3230000	6720000	990000	P10914|IRF1_HUMAN
EPSGRIVTV	E	P	V	12500000	4470000	8510000	1300000	Q7Z6J0|SH3R1_HUMAN
LAPARAILSL	L	A	L	23900000	8500000	6890000	1260000	Q9UGH3|S23A2_HUMAN
YAMRWKALI	Y	A	I	15100000	3800000	12300000	1700000	Q15233|NONO_HUMAN
LPYNQQHL	L	P	L	7360000	4080000	13800000	2100000	Q9Y5Q0|FADS3_HUMAN
TSALAPKI	T	S	I	1570000	1430000	5090000	1330000	P30050|RL12_HUMAN
YAANLKNV	Y	A	V	2530000	1380000	6550000	1170000	O95071|UBR5_HUMAN
GAAAATSSKTPS	G	A	S	1240000	0	1200000	96500	Q9UNZ5|L10K_HUMAN
FPHLQDAQV	F	P	V	35000000	9770000	21500000	2150000	O14980|XPO1_HUMAN
EALVVKKL	E	A	L	2400000	1120000	4250000	1360000	O60637|TSN3_HUMAN
YAYGMFKI	Y	A	I	969000	0	1620000	0	Q9UJX5|APC4_HUMAN
EPVTTRQV	E	P	V	27100000	15700000	41900000	2340000	Q04695|K1C17_HUMAN
PQGPSLEWLKKL	P	Q	L	2530000	341000	4350000	302000	O95167|NDUA3_HUMAN
VPRLRHIITV	V	P	V	5050000	1680000	12800000	2550000	O95573|ACSL3_HUMAN
ISKEILTI	I	S	I	5260000	1480000	13300000	1770000	P41002|CCNF_HUMAN
TPRVIIQTV	T	P	V	100000000	25600000	42000000	7960000	Q9Y222|DMTF1_HUMAN
DAFLYQRTL	D	A	L	4290000	1250000	7210000	1390000	Q96JX3|SRAC1_HUMAN
VPPLEPKL	V	P	L	11600000	3440000	21300000	3290000	Q6DCA0|AMERL_HUMAN
NAAEKLQVV	N	A	V	6700000	3100000	15100000	2600000	O43175|SERA_HUMAN
EAYLGKKV	E	A	V	690000000	164000000	807000000	93500000	P11021|BIP_HUMAN
YPFYKTDPFI	Y	P	I	4890000	3140000	3100000	1630000	P49005|DPOD2_HUMAN
TAKATELFV	T	A	V	1140000	471000	3430000	533000	Q9NRG0|CHRC1_HUMAN
IPQEFQKTV	I	P	V	43600000	13900000	29900000	3330000	O14828|SCAM3_HUMAN
DAGPPTHAF	D	A	F	795000	544000	3490000	631000	Q96FA3|PELI1_HUMAN
DAAYMSKVEL	D	A	L	6340000	2610000	11800000	4170000	P08729|K2C7_HUMAN
DAKQLTTTI	D	A	I	6510000	2010000	5510000	729000	Q14511|CASL_HUMAN
ESYLQNHFV	E	S	V	2870000	1100000	12700000	1810000	Q96IP4|FA46A_HUMAN
SPYFTHPTI	S	P	I	17600000	5330000	14900000	3400000	Q14938|NFIX_HUMAN
DGLLQKITV	D	G	V	13800000	1860000	10200000	543000	Q9Y334|VWA7_HUMAN
DSNEHMLTV	D	S	V	6420000	2320000	8520000	811000	Q9HC35|EMAL4_HUMAN
TASPVIKAV	T	A	V	45600000	15600000	113000000	8350000	Q8WU10|PYRD1_HUMAN
FPFESGKPFKI	F	P	I	10500000	3640000	6790000	1140000	P17931|LEG3_HUMAN
IPPEVQRI	I	P	I	32900000	13900000	74500000	3920000	Q8N766|EMC1_HUMAN
DAVRSFRI	D	A	I	23200000	5360000	18100000	1650000	P16066|ANPRA_HUMAN
LPFKDPNFV	L	P	V	26600000	8150000	42700000	7100000	Q6PI98|IN80C_HUMAN
GPFPGKFNEV	G	P	V	12500000	3610000	11100000	1550000	Q9BRQ8|AIFM2_HUMAN
DAIHSMGLI	D	A	I	8990000	2280000	9380000	758000	O75116|ROCK2_HUMAN
YAILTHGI	Y	A	I	3080000	1230000	6710000	825000	P11908|PRPS2_HUMAN
EASPHILAI	E	A	I	3680000	1280000	8310000	988000	O15072|ATS3_HUMAN
YVPRAILV	Y	V	V	54100000	14700000	29700000	4520000	Q13885|TBB2A_HUMAN
NAFLEKKTV	N	A	V	28800000	9370000	36900000	9920000	Q99549|MPP8_HUMAN
VAVLEVRTI	V	A	I	3270000	957000	7890000	1210000	Q8IWI9|MGAP_HUMAN
APWPVRKI	A	P	I	2390000	1940000	4530000	978000	Q10570|CPSF1_HUMAN
IGPGVSKI	I	G	I	2000000	1030000	3240000	539000	O60673|REV3L_HUMAN
DPAKFKSI	D	P	I	90900000	47000000	6090000	0	Q00169|PIPNA_HUMAN
TPLTGVRYI	T	P	I	33400000	8420000	13800000	1220000	Q08999|RBL2_HUMAN
VMKTEPSI	V	M	I	1730000	698000	5080000	953000	Q13217|DNJC3_HUMAN
SGWKSMVV	S	G	V	1200000	727000	3010000	574000	O43791|SPOP_HUMAN
VGAMMYHTI	V	G	I	815000	588000	2660000	612000	P56545|CTBP2_HUMAN
DPEAGGIGRVV	D	P	V	22700000	7840000	25500000	3670000	Q96JK2|DCAF5_HUMAN
HAWDHAKSV	H	A	V	102000000	34100000	172000000	13700000	Q9Y3C1|NOP16_HUMAN
DAYRRIHSL	D	A	L	61000000	37900000	47800000	12200000	P46736|BRCC3_HUMAN
IPLERFLVP	I	P	P	39500000	0	19200000	0	Q14249|NUCG_HUMAN
TTDPKSRLI	T	T	I	1730000	1000000	2700000	0	Q9NR48|ASH1L_HUMAN
LAFSAKSHI	L	A	I	61400000	14500000	264000000	20900000	P51571|SSRD_HUMAN
YGIKDLATV	Y	G	V	3590000	972000	3850000	479000	Q15629|TRAM1_HUMAN
FPLHIGDHVFI	F	P	I	1480000	780000	1820000	646000	Q9BTE1|DCTN5_HUMAN
IAKLIHVI	I	A	I	4260000	1520000	3930000	791000	Q86XI2|CNDG2_HUMAN
LPPEVNRI	L	P	I	330000000	106000000	301000000	28900000	Q9Y3B4|SF3B6_HUMAN
MPAGPQIRV	M	P	V	15500000	5780000	22300000	3810000	Q6P4R8|NFRKB_HUMAN
EPFIFHEV	E	P	V	11800000	3650000	9500000	4690000	Q68DI1|ZN776_HUMAN
NFNYIEFTRILKHGAKDKDD	N	F	D	2990000	1580000	9420000	0	P19105|ML12A_HUMAN
DALKEVNTL	D	A	L	59700000	26900000	92600000	15800000	Q6ZWJ1|STXB4_HUMAN
DGPRVFRV	D	G	V	1260000000	327000000	601000000	33000000	Q9Y285|SYFA_HUMAN
HGKLILLI	H	G	I	305000	399000	1080000	573000	Q15061|WDR43_HUMAN
VGRLSPEV	V	G	V	5770000	2490000	14800000	1980000	P49815|TSC2_HUMAN
TGTIMREV	T	G	V	3680000	2780000	7280000	1730000	O60826|CCD22_HUMAN
LPGKVVVV	L	P	V	22400000	6120000	15700000	2220000	Q8TC12|RDH11_HUMAN
MASGVNTRI	M	A	I	2050000	1050000	5980000	1210000	Q93050|VPP1_HUMAN
LPFSFEHI	L	P	I	2240000	1090000	3000000	1210000	Q93050|VPP1_HUMAN
TGFIFQKV	T	G	V	25000000	7500000	18000000	6750000	Q9BWH2|FUND2_HUMAN
DADPSLQRV	D	A	V	38400000	21700000	64900000	10400000	P08729|K2C7_HUMAN
QPAPTKGQTV	Q	P	V	5710000	883000	15200000	0	P18850|ATF6A_HUMAN
HPARPFLLV	H	P	V	106000000	30800000	35500000	8110000	Q14137|BOP1_HUMAN
DARKYEESL	D	A	L	2830000	1120000	10700000	1510000	Q8IY21|DDX60_HUMAN
SAHKYFPVV	S	A	V	7460000	2940000	27900000	3490000	Q5VZE5|NAA35_HUMAN
VAAEIRII	V	A	I	3670000	1010000	9470000	1570000	Q15392|DHC24_HUMAN
DARAPSGKV	D	A	V	2100000	1280000	3360000	490000	Q13045|FLII_HUMAN
MAFLPHHI	M	A	I	51900000	23300000	124000000	25000000	Q9NWN3|FBX34_HUMAN
DLLEDRKIL	D	L	L	6700000	1810000	7680000	1130000	O95239|KIF4A_HUMAN
LPIKPVEI	L	P	I	5070000	2080000	6060000	1310000	Q658Y4|F91A1_HUMAN
SAPVVVTRV	S	A	V	15700000	6850000	15600000	2710000	P85037|FOXK1_HUMAN
DAYPKNPHL	D	A	L	46900000	19500000	52100000	9810000	O95721|SNP29_HUMAN
DAYLQRHL	D	A	L	5590000	1880000	16800000	1880000	Q5EBL2|ZN628_HUMAN
SAYGTATRI	S	A	I	6810000	3400000	10900000	3330000	Q6PD62|CTR9_HUMAN
RPFLDHLI	R	P	I	1760000	884000	4180000	880000	P55268|LAMB2_HUMAN
IPYHILIV	I	P	V	3450000	1700000	3630000	949000	Q6IQ26|DEN5A_HUMAN
DGYSGVEV	D	G	V	2440000000	985000000	3150000000	692000000	P23396|RS3_HUMAN
DAIEEKIII	D	A	I	18600000	8290000	20100000	3000000	O43795|MYO1B_HUMAN
DAWHGGSSLLV	D	A	V	3350000	1110000	5160000	440000	Q8NFI3|ENASE_HUMAN
DVTIGPRTV	D	V	V	6330000	1540000	6950000	752000	O00399|DCTN6_HUMAN
DAAKMALVL	D	A	L	1880000	1570000	971000	246000	Q14254|FLOT2_HUMAN
EVYEKPVQV	E	V	V	2490000	1010000	10100000	1110000	Q9Y508|RN114_HUMAN
LPLEPQVKI	L	P	I	3410000	1490000	4910000	672000	Q8NEB9|PK3C3_HUMAN
DSRMEIHTV	D	S	V	13200000	4730000	17500000	2830000	Q8NCN2|ZBT34_HUMAN
LAPYLPKEI	L	A	I	11100000	3320000	15100000	1560000	Q9P260|K1468_HUMAN
ATPFLVVRHQLLKT	A	T	T	124000000	16300000	32100000	3670000	P15954|COX7C_HUMAN
YPLIPVGKLV	Y	P	V	32100000	11000000	43800000	0	P04040|CATA_HUMAN
YPRQQLLTL	Y	P	L	27400000	8130000	27000000	2530000	Q15645|PCH2_HUMAN
VAVAPRLVV	V	A	V	6910000	1870000	2820000	325000	Q2T9J0|TYSD1_HUMAN
DGARSAVV	D	G	V	2920000	2580000	2480000	0	O96005|CLPT1_HUMAN
TKGTSSFG	T	K	G	34900000	15000000	25800000	11100000	P61927|RL37_HUMAN
VAGLVLKV	V	A	V	4950000	1330000	12900000	1480000	Q7Z3E5|ARMC9_HUMAN
HPHKYRMLI	H	P	I	5560000	1600000	2360000	1100000	P22087|FBRL_HUMAN
TAAIISRV	T	A	V	4450000	2810000	11100000	2210000	Q9Y570|PPME1_HUMAN
IAWWTDKNV	I	A	V	11100000	2480000	9810000	2320000	Q9NV96|CC50A_HUMAN
LPAPPHIDV	L	P	V	7070000	2070000	14900000	1590000	Q09161|NCBP1_HUMAN
VAVELEKV	V	A	V	18500000	5800000	26600000	2980000	Q9H9E3|COG4_HUMAN
TTPKPKRA	T	T	A	46000000	10600000	4080000	5290000	P61927|RL37_HUMAN
LPGEAQKI	L	P	I	1870000	1680000	5910000	1240000	Q9Y6D5|BIG2_HUMAN:Q99418|CYH2_HUMAN
IANATRPTI	I	A	I	2970000	1610000	7690000	0	Q9NR09|BIRC6_HUMAN
YARQLEMIV	Y	A	V	24500000	9660000	31700000	7130000	P48556|PSMD8_HUMAN
NARATLSSI	N	A	I	7530000	4480000	8970000	1920000	P46779|RL28_HUMAN
DAKTDTLQI	D	A	I	19400000	3800000	14800000	1560000	O95833|CLIC3_HUMAN
LAPRPVAV	L	A	V	4520000	2360000	13500000	1460000	P49918|CDN1C_HUMAN
DSKLHLQEV	D	S	V	2490000	706000	8830000	1130000	P49454|CENPF_HUMAN
EGYSVREV	E	G	V	5380000	1900000	9330000	1540000	Q5T011|SZT2_HUMAN
VPVGKVLKV	V	P	V	118000000	28400000	89000000	6700000	O95071|UBR5_HUMAN
SGYPGSHGI	S	G	I	22200000	17300000	47400000	9530000	Q05397|FAK1_HUMAN
DSLPDVKIV	D	S	V	10100000	5490000	32600000	5970000	O15294|OGT1_HUMAN
AGGRVLVV	A	G	V	1530000	350000	6100000	552000	Q9UBT2|SAE2_HUMAN
TARPGPRAV	T	A	V	72600000	35400000	94500000	10700000	Q9BXM7|PINK1_HUMAN
DGFIPKNYI	D	G	I	171000000	81200000	112000000	16600000	P62993|GRB2_HUMAN
KYESSTASALVA	K	Y	A	3740000	503000	8100000	175000	P62277|RS13_HUMAN
VPIGDKPSSI	V	P	I	2370000	1420000	3180000	886000	Q9Y512|SAM50_HUMAN
LPSESMKVV	L	P	V	11300000	5620000	11300000	1470000	P49848|TAF6_HUMAN
DAVSYVRKV	D	A	V	6770000	4380000	9040000	2340000	P31321|KAP1_HUMAN
SGAPPVRSI	S	G	I	42000000	11600000	104000000	18200000	Q8NFH5|NUP35_HUMAN
SAFDNFKEV	S	A	V	11900000	2770000	16300000	2350000	Q96PY5|FMNL2_HUMAN
HSYESLRV	H	S	V	2140000	710000	4360000	1190000	Q13011|ECH1_HUMAN
DAQRLAAVV	D	A	V	1620000	765000	3180000	407000	Q68CQ4|DIEXF_HUMAN
NAWDKEPVL	N	A	L	60000000	17300000	176000000	20400000	O95167|NDUA3_HUMAN
SAYDNVNKV	S	A	V	424000000	95500000	1010000000	19900000	P28482|MK01_HUMAN
TGRYTILI	T	G	I	15200000	7450000	25200000	5440000	P21333|FLNA_HUMAN
DTPKAPVI	D	T	I	1930000	1120000	2450000	545000	Q9NTW7|ZF64B_HUMAN
SGHVELYTI	S	G	I	3850000	1390000	14900000	1590000	A3KN83|SBNO1_HUMAN
LEGGVDSPIGKVV	L	E	V	5610000	1090000	35100000	3930000	Q9Y6N9|USH1C_HUMAN
DGYKVVFV	D	G	V	31800000	11700000	63900000	6740000	Q86VX9|MON1A_HUMAN
LPASIPHVI	L	P	I	82800000	34300000	47200000	6850000	Q9H981|ARP8_HUMAN
DSGPPTKKI	D	S	I	20000000	4970000	14800000	493000	Q9H1E3|NUCKS_HUMAN
NPYLIRRI	N	P	I	12700000	4550000	3360000	755000	Q13330|MTA1_HUMAN
LPFEGKVNL	L	P	L	18400000	6790000	35200000	5040000	Q7Z4G4|TRM11_HUMAN
RPIASGPVV	R	P	V	6450000	3520000	7000000	1370000	Q86TG7|PEG10_HUMAN
SYSQAASSDSAQGSDVSLTA	S	Y	A	5220000	1500000	7560000	570000
DPKTGVLTV	D	P	V	118000000	24500000	34900000	2630000	O15460|P4HA2_HUMAN
DAHHERTFI	D	A	I	167000000	105000000	108000000	7650000	Q8N766|EMC1_HUMAN
IPQKGILI	I	P	I	29300000	10600000	12200000	3320000	P31327|CPSM_HUMAN
AAAATSSKTPS	A	A	S	2240000	392000	2190000	620000	Q9UNZ5|L10K_HUMAN
HAPLLSKV	H	A	V	6680000	1150000	23300000	1930000	Q9P2N2|RHG28_HUMAN
TAVRTQAVI	T	A	I	2850000	1410000	5570000	756000	Q8IZT6|ASPM_HUMAN
LPNSTERAI	L	P	I	6630000	7540000	6710000	793000	Q15366|PCBP2_HUMAN:Q15365|PCBP1_HUMAN
VPDTSRIYV	V	P	V	172000000	37100000	125000000	16400000	Q9UBK9|UXT_HUMAN
DAVHFRVL	D	A	L	5100000	3030000	3230000	574000	Q9H583|HEAT1_HUMAN
NALDYIRTV	N	A	V	37100000	18000000	35100000	12000000	Q8WWY3|PRP31_HUMAN
WAIPNRQI	W	A	I	3940000	846000	16400000	1690000	Q00994|BEX3_HUMAN
TPNRATFVV	T	P	V	106000000	35400000	90500000	8470000	P04035|HMDH_HUMAN
DAEKRIRLL	D	A	L	33300000	11700000	35500000	8890000	Q96PU5|NED4L_HUMAN
HAFKISKI	H	A	I	574000000	112000000	800000000	108000000	Q969X6|UTP4_HUMAN
YPIVDGKLSI	Y	P	I	84200000	39400000	74400000	11900000	Q01581|HMCS1_HUMAN
YPVPLIHRV	Y	P	V	32500000	9770000	41700000	7950000	O60333|KIF1B_HUMAN
NGPVDLKKI	N	G	I	40700000	8640000	16800000	1390000	P42574|CASP3_HUMAN
DVEGKIRQI	D	V	I	7170000	2510000	9140000	1720000	O14929|HAT1_HUMAN
MPSKTELI	M	P	I	10300000	5830000	6160000	827000	Q14839|CHD4_HUMAN
DAAAKGIQEI	D	A	I	1230000	412000	2490000	472000	O00330|ODPX_HUMAN
APFQGRVLI	A	P	I	3080000	651000	6260000	600000	Q15393|SF3B3_HUMAN
SATKVLII	S	A	I	2970000	1560000	5740000	802000	O60271|JIP4_HUMAN
PASVPAQAPKRTQAPTKASE	P	A	E	2930000	14000000	4710000	5400000	P47914|RL29_HUMAN
YPYHYAPFL	Y	P	L	4740000	911000	3480000	305000	Q8IZH2|XRN1_HUMAN
SAIRIGHV	S	A	V	4010000	1070000	8970000	1360000	O76021|RL1D1_HUMAN
IPQARFLLV	I	P	V	3580000	1130000	1280000	301000	O95714|HERC2_HUMAN
MGYKTIMV	M	G	V	56200000	18400000	40000000	6120000	P27708|PYR1_HUMAN
FSYEHFYVI	F	S	I	824000	0	1930000	0	Q9Y5P8|P2R3B_HUMAN
LPASVHPQL	L	P	L	14600000	6600000	18700000	2350000	Q9H0K1|SIK2_HUMAN
DAIRQSNQI	D	A	I	43400000	24900000	43500000	2760000	Q9Y6K9|NEMO_HUMAN
DAYPGRKLFP	D	A	P	7550000	1680000	13900000	1190000	Q9H4Y5|GSTO2_HUMAN
NAHQWSETV	N	A	V	6200000	1730000	12800000	963000	Q99627|CSN8_HUMAN
LPSPRGQRVI	L	P	I	51200000	22400000	55100000	9880000	P11388|TOP2A_HUMAN
TDFKALLI	T	D	I	14200000	3570000	19600000	2710000	Q8WZ42|TITIN_HUMAN
DAPRADEI	D	A	I	12800000	5120000	19400000	2740000	Q9H501|ESF1_HUMAN
DASLPTHLI	D	A	I	5460000	3050000	13300000	2460000	Q92521|PIGB_HUMAN
LPTISQRIV	L	P	V	8120000	2360000	5270000	749000	Q15388|TOM20_HUMAN
LPREMIFV	L	P	V	887000	0	1790000	0	Q5SW79|CE170_HUMAN
DPRVGIRSV	D	P	V	3280000	1060000	1460000	285000	O60336|MABP1_HUMAN
TPRLHITI	T	P	I	6300000	2620000	5900000	1160000	Q6P0N0|M18BP_HUMAN
DARDGQSRTI	D	A	I	5740000	3250000	13400000	283000	P10586|PTPRF_HUMAN
EGYNPHPTI	E	G	I	6640000	3580000	14200000	1680000	P04818|TYSY_HUMAN
SRGEHRQDRRERPY	S	R	Y	1840000	632000	2430000	780000	P35637|FUS_HUMAN
DALRDQGRIV	D	A	V	4370000	1800000	10500000	1350000	Q14159|SPIDR_HUMAN
KDAAFATLV	K	D	V	1290000	469000	4490000	638000	Q9BW27|NUP85_HUMAN
DPYSFGRTTI	D	P	I	10700000	3260000	7200000	760000	O94886|CSCL1_HUMAN
YAGRWDVLI	Y	A	I	1520000	923000	2620000	694000	Q9BUJ2|HNRL1_HUMAN
DAAIFRTL	D	A	L	5020000	1330000	7640000	625000	Q13275|SEM3F_HUMAN
IPKDLAGSII	I	P	I	7580000	3920000	2590000	676000	P61978|HNRPK_HUMAN
DAYKKILET	D	A	T	3540000	1600000	11100000	817000	Q9UMZ2|SYNRG_HUMAN
EALLNIKV	E	A	V	4620000	1420000	7310000	865000	P05783|K1C18_HUMAN
DGPRVVFI	D	G	I	68400000	20400000	51600000	6050000	Q5U4P2|ASPH1_HUMAN
TPQNKITVV	T	P	V	3960000	999000	5350000	856000	P00338|LDHA_HUMAN
VPNNQLRHI	V	P	I	9390000	4750000	3750000	0	Q9BYJ9|YTHD1_HUMAN
VAVEPRSLI	V	A	I	48100000	16900000	47800000	6630000	Q5VZL5|ZMYM4_HUMAN
DTFPARVI	D	T	I	1460000	1360000	2660000	855000	Q9HC52|CBX8_HUMAN
LAVAVGHV	L	A	V	2260000	988000	3730000	684000	P62906|RL10A_HUMAN
DGWDRTSQV	D	G	V	2000000	1390000	2900000	555000	Q9Y217|MTMR6_HUMAN
FGYIAKAI	F	G	I	2090000	664000	4200000	941000	O75533|SF3B1_HUMAN
NGFHMTWSV	N	G	V	470000	0	1900000	0	Q68CL5|TPGS2_HUMAN
DAEAKFREI	D	A	I	88300000	13600000	119000000	9500000	Q9UBS3|DNJB9_HUMAN
VPVSKTITV	V	P	V	1360000	830000	2590000	1210000	Q7Z589|EMSY_HUMAN
NPPKILTV	N	P	V	350000000	69500000	404000000	51500000	Q8TE76|MORC4_HUMAN
HARSDPLLI	H	A	I	8210000	3340000	32400000	3980000	Q9UBI6|GBG12_HUMAN
DAFTDQKI	D	A	I	6990000	1990000	7430000	1170000	Q8NI35|INADL_HUMAN
ALALREPDLEKVVRYL	A	L	L	1290000	40900000	1520000	8440000	Q92736|RYR2_HUMAN
DGYRLTLV	D	G	V	14100000	2840000	6320000	363000	Q9BZC7|ABCA2_HUMAN
NAMGFHVI	N	A	I	11800000	4070000	23500000	4000000	Q9NYY8|FAKD2_HUMAN
DGYKHMSL	D	G	L	7600000	4760000	3420000	681000	P06280|AGAL_HUMAN
HGMKVVLI	H	G	I	4070000	2540000	7820000	2040000	Q53GQ0|DHB12_HUMAN
VPLPVVRV	V	P	V	2860000	1270000	8020000	1800000	Q86U86|PB1_HUMAN
LPNQLFRTF	L	P	F	603000	0	1040000	0	Q92499|DDX1_HUMAN
LPHDPGVFRV	L	P	V	1720000	764000	4620000	629000	P50548|ERF_HUMAN
TAVGFKQTV	T	A	V	2430000	1360000	6540000	980000	O43242|PSMD3_HUMAN
SALPYRRSV	S	A	V	2800000	1810000	22300000	5440000	P62277|RS13_HUMAN
LPLKADFV	L	P	V	5760000	2470000	7140000	1710000	Q9NQW6|ANLN_HUMAN
SGYAEPAHI	S	G	I	1350000	462000	6390000	743000	O60508|PRP17_HUMAN
DMPKNIVVI	D	M	I	10800000	6850000	20600000	3830000	Q15723|ELF2_HUMAN
IAPSRVLVI	I	A	I	23300000	5640000	24200000	2390000	Q9UBU6|FA8A1_HUMAN
IDGKTYQV	I	D	V	2430000	1000000	3610000	418000	P50579|MAP2_HUMAN
QVKDVSVTV	Q	V	V	3470000	884000	4560000	544000	Q6KB66|K2C80_HUMAN
DASVIPARII	D	A	I	2210000	605000	7760000	474000	Q9Y4G2|PKHM1_HUMAN
DAKFRLILI	D	A	I	3730000	0	3030000	0	P62277|RS13_HUMAN
GIPAEVPHI	G	I	I	6190000	2690000	7080000	1100000	Q8WYP5|ELYS_HUMAN
NASPVISSV	N	A	V	38000000	13100000	83600000	14100000	Q96T58|MINT_HUMAN
DSWKSIKSI	D	S	I	6570000	5100000	10700000	2410000	P06280|AGAL_HUMAN
DVSPLRRV	D	V	V	2930000	1730000	4650000	1030000	P46782|RS5_HUMAN
LAGRVPLI	L	A	I	9430000	2970000	21100000	2830000	P06132|DCUP_HUMAN
DAYPGRKL	D	A	L	6210000	5590000	15700000	2140000	Q9H4Y5|GSTO2_HUMAN
MPKIGIPGV	M	P	V	43400000	31600000	48600000	9770000	Q09666|AHNK_HUMAN
HPEAAVRVV	H	P	V	7810000	2890000	3630000	0	Q9H799|CE042_HUMAN
YPLESRPSL	Y	P	L	66200000	16600000	48500000	6380000	Q14980|NUMA1_HUMAN
MPLPGYKVREI	M	P	I	24800000	3680000	31500000	2890000	P13797|PLST_HUMAN
DAPEPYRI	D	A	I	16000000	8180000	21800000	2580000	P26358|DNMT1_HUMAN
HPYPPGPGV	H	P	V	18000000	12500000	24200000	4440000	O43660|PLRG1_HUMAN
ELYGGTQHI	E	L	I	1610000	659000	4770000	627000	Q9H857|NT5D2_HUMAN
TAIWEQHTV	T	A	V	26300000	3100000	44000000	3980000	Q07157|ZO1_HUMAN
LPLTEINKI	L	P	I	8760000	3350000	4490000	715000	Q9H1D9|RPC6_HUMAN
LPFTPRTL	L	P	L	3880000	1060000	5730000	825000	Q9P0W8|SPAT7_HUMAN
AMVLLKLG	A	M	G	653000	230000	2110000	318000	Q8IUC6|TCAM1_HUMAN
DGFHSHSVI	D	G	I	8900000	4840000	7120000	1540000	Q8IY50|S35F3_HUMAN
DTKVILHL	D	T	L	6030000	1800000	8760000	1510000	Q58FF6|H90B4_HUMAN
SPNKLYTLV	S	P	V	3180000	567000	6820000	917000	P62899|RL31_HUMAN
LPYHRIFIM	L	P	M	7300000	1340000	4240000	481000	A5YKK6|CNOT1_HUMAN
DAFAHLPALM	D	A	M	7270000	5680000	12700000	8520000	O95263|PDE8B_HUMAN
MPHDLITQL	M	P	L	48500000	15500000	34000000	4800000	Q9BSJ2|GCP2_HUMAN
DAYRDLPRL	D	A	L	16300000	4660000	18800000	2720000	Q96SZ6|CK5P1_HUMAN
VPSREPVI	V	P	I	1260000	530000	2550000	316000	Q9Y2K2|SIK3_HUMAN
VPVARVAEV	V	P	V	8280000	3430000	11200000	1280000	Q15274|NADC_HUMAN
DAYRPVGL	D	A	L	912000000	276000000	1600000000	253000000	O15534|PER1_HUMAN
YGHYSTTEV	Y	G	V	4500000	2480000	3490000	944000	Q06547|GABP1_HUMAN
YPNKYESII	Y	P	I	125000000	39300000	67500000	9210000	P63010|AP2B1_HUMAN
DPGPILRI	D	P	I	34400000	15800000	46400000	7050000	O15050|TRNK1_HUMAN
LPTSLKHII	L	P	I	14800000	7200000	11200000	2110000	Q7Z6Z7|HUWE1_HUMAN
IPFLLKKL	I	P	L	2980000	577000	3850000	680000	Q96TA1|NIBL1_HUMAN
DSRAFSTV	D	S	V	72100000	44700000	59800000	9470000	Q9ULV3|CIZ1_HUMAN
FPAPTPKNI	F	P	I	24100000	3440000	27700000	2620000	Q13423|NNTM_HUMAN
IAPKILQL	I	A	L	81000000	18500000	194000000	23600000	Q0VAM2|RGF1B_HUMAN
FPHASNITL	F	P	L	3430000	1190000	1870000	280000	O14656|TOR1A_HUMAN
HPYIQYNVL	H	P	L	2190000	803000	3360000	969000	Q92797|SYMPK_HUMAN
RAYPAAITI	R	A	I	28200000	9410000	40300000	5060000	O95071|UBR5_HUMAN
LPQEFRERI	L	P	I	85600000	24000000	60500000	10700000	P28749|RBL1_HUMAN
DAMEEVRKV	D	A	V	8700000	3400000	7350000	1670000	Q68DH5|LMBD2_HUMAN
EPFGRIESI	E	P	I	16100000	4890000	4700000	829000	Q14498|RBM39_HUMAN
MAYAGARFV	M	A	V	13100000	2230000	4900000	549000	P40926|MDHM_HUMAN
DGRSEIAFV	D	G	V	19300000	14900000	18500000	5190000	Q13951|PEBB_HUMAN
IAFKLNNQI	I	A	I	18900000	6150000	8420000	1200000	Q5T9L3|WLS_HUMAN
VPLKDIVAI	V	P	I	60600000	18900000	41800000	6720000	P49643|PRI2_HUMAN
DALKIIHQA	D	A	A	3950000	1910000	3730000	667000	Q3KRA6|CB076_HUMAN
MAPSFTARI	M	A	I	854000	250000	4870000	596000	Q6GMR7|FAAH2_HUMAN
LPFSQPKV	L	P	V	22800000	6240000	41900000	4400000	Q9NSU2|TREX1_HUMAN
IAYKFGKTVV	I	A	V	2010000	351000	4240000	523000	Q96BY9|SARAF_HUMAN
NAYQRAILL	N	A	L	3310000	642000	3590000	348000	Q6PGP7|TTC37_HUMAN
LPSDFQERV	L	P	V	24300000	5570000	13900000	1680000	Q9BUH8|BEGIN_HUMAN
APYRDPLRI	A	P	I	3460000	1680000	4160000	1020000	Q9NRB3|CHSTC_HUMAN
IPFSKPVKV	I	P	V	233000000	50100000	312000000	23300000	Q96HW7|INT4_HUMAN
LPKLHIVKV	L	P	V	11500000	2430000	19200000	2110000	Q9Y696|CLIC4_HUMAN
LPHSSEYSV	L	P	V	6820000	2630000	5570000	474000	Q9HCL2|GPAT1_HUMAN
LPKEVFPVL	L	P	L	0	3770000	0	503000	Q8WUM4|PDC6I_HUMAN
EAEARFREI	E	A	I	26100000	7620000	13600000	3140000	O96028|NSD2_HUMAN
PGYISRSV	P	G	V	1300000	521000	2580000	706000	Q8TCJ2|STT3B_HUMAN:P46977|STT3A_HUMAN
VPKLPGNTNV	V	P	V	1210000	781000	3390000	597000	Q12830|BPTF_HUMAN
LPKIYIHRV	L	P	V	7820000	3260000	1890000	431000	Q9Y6V7|DDX49_HUMAN
VPKEGKVV	V	P	V	20200000	6050000	27800000	2060000	Q09028|RBBP4_HUMAN
VPRPIPHI	V	P	I	75000000	17700000	101000000	8580000	Q9NX40|OCAD1_HUMAN
DAHLQIGPL	D	A	L	2700000	1130000	8280000	1200000	Q96LD4|TRI47_HUMAN
DGLVVLKI	D	G	I	47500000	9540000	63100000	17500000	O15372|EIF3H_HUMAN
DGTKALLLV	D	G	V	985000	383000	1600000	216000	Q5SRE5|NU188_HUMAN
LPNPSSKAI	L	P	I	6820000	2850000	3580000	457000	A8MW92|P20L1_HUMAN
HMFAPRHV	H	M	V	31200000	12500000	54000000	4530000	Q9P2D3|HTR5B_HUMAN:Q86XA9|HTR5A_HUMAN
APAPPSKVI	A	P	I	21600000	8200000	59500000	7950000	Q7Z5K2|WAPL_HUMAN
IPYHIVNIV	I	P	V	790000000	159000000	239000000	54400000	P49591|SYSC_HUMAN
LPTSFVKEI	L	P	I	18200000	5090000	8910000	1120000	P42356|PI4KA_HUMAN
SAHLQWMVV	S	A	V	5040000	1500000	9740000	1750000	P46779|RL28_HUMAN
IPRPGTGITI	I	P	I	36300000	14500000	11800000	1900000	P29400|CO4A5_HUMAN
VPEPILRKI	V	P	I	2630000	947000	1120000	256000	Q7L2E3|DHX30_HUMAN
DAVDLREYV	D	A	V	8210000	2690000	6560000	739000	Q7Z3T8|ZFY16_HUMAN
QQSHPLSATQI	Q	Q	I	1570000	331000	27200000	1060000	Q13813|SPTN1_HUMAN
IPFQPRHL	I	P	L	46200000	22200000	62100000	7740000	Q12996|CSTF3_HUMAN
MPELGLRSV	M	P	V	5760000	1780000	3210000	484000	O43900|PRIC3_HUMAN
FPYVSPKTSI	F	P	I	2410000	835000	3240000	525000	Q8TCU4|ALMS1_HUMAN
LPNMKYVKV	L	P	V	8390000	5130000	4480000	919000	Q96AC1|FERM2_HUMAN
EATKNIKVI	E	A	I	5130000	1850000	26000000	4660000	P62195|PRS8_HUMAN
YPFSSEQKWMAV	Y	P	V	5480000	1360000	5690000	680000	P98194|AT2C1_HUMAN
EPIGRGTKV	E	P	V	61500000	12900000	18700000	1250000	P08238|HS90B_HUMAN
NALNVKAV	N	A	V	1120000	420000	2130000	421000	Q13153|PAK1_HUMAN
YPKRPDWNI	Y	P	I	40400000	12400000	70700000	11000000	A2RUB6|CCD66_HUMAN
LPFLKNTVI	L	P	I	25900000	11400000	12000000	3440000	Q53HI1|UNC50_HUMAN
VPAEMGTHTV	V	P	V	2620000	1360000	3560000	702000	P21333|FLNA_HUMAN
DAPEVHLL	D	A	L	1890000	1640000	4400000	832000	Q08357|S20A2_HUMAN
SAVQIIKI	S	A	I	1460000	453000	7530000	965000	Q9NQX4|MYO5C_HUMAN
NPYDLQHIV	N	P	V	11000000	2640000	23800000	3400000	Q6GMR7|FAAH2_HUMAN
DAYSFSRKI	D	A	I	532000000	94800000	100000000	7540000	Q15021|CND1_HUMAN
AKALANVNIGSL	A	K	L	6190000	1310000	4030000	1400000	P05386|RLA1_HUMAN
LPSHSTPLLV	L	P	V	2870000	1150000	5490000	776000	Q9Y2G9|SBNO2_HUMAN
DALRQMQVL	D	A	L	5340000	1850000	1690000	328000	P42229|STA5A_HUMAN
DGYKPLEL	D	G	L	9250000	4590000	20100000	2950000	Q53R41|FAKD1_HUMAN
IPPPKRPLKV	I	P	V	2160000	811000	3010000	0	Q69YN4|VIR_HUMAN
LPYHEVYTI	L	P	I	6030000	1330000	7630000	834000	Q9UBG0|MRC2_HUMAN
YPYPYPHTL	Y	P	L	125000000	41800000	67300000	9120000	Q9BZE1|RM37_HUMAN
DPFPWQQKV	D	P	V	12800000	4620000	10400000	1660000	P53671|LIMK2_HUMAN
DARKTLDSV	D	A	V	64800000	13000000	18200000	2580000	P02545|LMNA_HUMAN
MPYESTRV	M	P	V	4310000	1690000	4470000	529000	Q13332|PTPRS_HUMAN
YPVEEIRL	Y	P	L	13100000	4570000	5630000	938000	Q14160|SCRIB_HUMAN
IADRPPPVI	I	A	I	7620000	1900000	19800000	2010000	Q9Y6N7|ROBO1_HUMAN
MPFDPSKVV	M	P	V	14800000	6060000	6130000	788000	O75369|FLNB_HUMAN
NAGPPSHII	N	A	I	19300000	6150000	19700000	1540000	Q15345|LRC41_HUMAN
DAALVRHL	D	A	L	1520000	537000	3950000	511000	Q6ZS17|RIPR1_HUMAN
SALLQHQTV	S	A	V	20700000	10600000	52700000	9320000	Q6U7Q0|ZN322_HUMAN
YPYGDGNRSV	Y	P	V	71500000	26100000	60200000	9960000	O95429|BAG4_HUMAN
YAFNMKSAV	Y	A	V	6260000	1540000	4580000	749000	P0DMV8|HS71A_HUMAN
FGPKALRI	F	G	I	2170000	1380000	3780000	900000	Q8TAT5|NEIL3_HUMAN
DGYHNNRFV	D	G	V	3430000	1010000	3180000	0	Q99784|NOE1_HUMAN
HAYLSKNSL	H	A	L	3430000	1290000	3570000	0	Q01518|CAP1_HUMAN
ALEGGVDSPIGKVV	A	L	V	3320000	577000	14800000	1920000	Q9Y6N9|USH1C_HUMAN
PKRKSPENTEGKD	P	K	D	22900000	1190000	50500000	7260000	Q15651|HMGN3_HUMAN
DPYKHKVNI	D	P	I	68400000	36200000	37300000	2340000	P42345|MTOR_HUMAN
TPRHLQLAI	T	P	I	847000	365000	2290000	426000	P0C0S5|H2AZ_HUMAN
DIYSKFDVI	D	I	I	713000000	215000000	1170000000	284000000	P54619|AAKG1_HUMAN
SALSHVRKI	S	A	I	27200000	12500000	144000000	7060000	Q3MHD2|LSM12_HUMAN
YAKNNIPII	Y	A	I	4500000	1240000	8730000	1250000	P46977|STT3A_HUMAN
VPWRGTLGI	V	P	I	35500000	14400000	62300000	14500000	Q5JPE7|NOMO2_HUMAN
HAVPVLRV	H	A	V	32400000	10300000	44400000	5240000	Q02388|CO7A1_HUMAN
AKDIGFIKLD	A	K	D	1600000	770000	3330000	464000	P62273|RS29_HUMAN
HGWIVQKI	H	G	I	802000	349000	1640000	240000	Q9NZD2|GLTP_HUMAN
SALRTPISI	S	A	I	2570000	817000	4040000	786000	Q04726|TLE3_HUMAN
HAYGIISI	H	A	I	18400000	5050000	27200000	4720000	Q9P055|JKAMP_HUMAN
VPYRVVGL	V	P	L	29600000	9070000	62500000	8090000	Q6ZN04|MEX3B_HUMAN
TAEKVRII	T	A	I	2160000	1170000	2270000	0	Q49A88|CCD14_HUMAN
KPKTPSLTV	K	P	V	3940000	2580000	7670000	1570000	P24928|RPB1_HUMAN
VPELIRTI	V	P	I	3460000	2180000	2640000	1110000	Q07812|BAX_HUMAN
HNGDAAASLTV	H	N	V	1100000	327000	7240000	983000	Q9UJZ1|STML2_HUMAN
DAYELKHAL	D	A	L	13800000	3220000	14000000	952000	P08758|ANXA5_HUMAN
MPYDSNRVVL	M	P	L	5320000	1570000	4840000	620000	Q9H3S7|PTN23_HUMAN
IVIRGLNTI	I	V	I	4810000	1110000	4970000	903000	P35222|CTNB1_HUMAN
DAFRDVGI	D	A	I	20100000	6520000	19500000	2370000	Q9UER7|DAXX_HUMAN
DALSTIRL	D	A	L	9800000	2590000	6030000	898000	O95372|LYPA2_HUMAN
PPEHVRKI	P	P	I	14900000	3470000	11000000	790000	Q6P2Q9|PRP8_HUMAN
KPFDMKSI	K	P	I	5220000	3240000	10200000	1700000	Q9UBF2|COPG2_HUMAN
HALGTPEV	H	A	V	9060000	4080000	18000000	2730000	Q8WY36|BBX_HUMAN
VARGFFNYI	V	A	I	6910000	1080000	13400000	1140000	Q9H5J8|TAF1D_HUMAN
MPQDWDRVV	M	P	V	3140000	1150000	6600000	682000	Q6P1J9|CDC73_HUMAN
FPFPETPTKV	F	P	V	5780000	2260000	5480000	1160000	Q4ZIN3|MBRL_HUMAN
DPFDLSHNV	D	P	V	4330000	3280000	2960000	744000	Q9H6E5|STPAP_HUMAN
PNHFVKTIL	P	N	L	23800000	4120000	16200000	751000	P56282|DPOE2_HUMAN
KPFDLKSV	K	P	V	48800000	14300000	85800000	9570000	Q9Y678|COPG1_HUMAN
LPNNMIHQV	L	P	V	81200000	41700000	26900000	3820000	Q9NYU2|UGGG1_HUMAN
DAIKTTLLV	D	A	V	17300000	6900000	18400000	2630000	Q9UBK8|MTRR_HUMAN
YAFTRIRSI	Y	A	I	2990000	620000	4030000	1300000	P54136|SYRC_HUMAN
DSLLDTKKI	D	S	I	36700000	8270000	121000000	8670000	P15509|CSF2R_HUMAN
DAFRFENV	D	A	V	48000000	6730000	89300000	4510000	P08243|ASNS_HUMAN
DGHEEIIKV	D	G	V	27100000	15000000	39100000	8840000	Q9NNX1|TUFT1_HUMAN
IPPIQVTKV	I	P	V	21500000	8010000	22000000	3620000	Q9Y618|NCOR2_HUMAN
LPEDKPRLI	L	P	I	78600000	19000000	81300000	5460000	Q9H974|QTRT2_HUMAN
LPYPKDVYSV	L	P	V	17500000	5160000	16700000	2280000	Q9BVM2|DPCD_HUMAN
VALLVGEKV	V	A	V	112000000	20300000	122000000	16700000	Q9NZ63|TLS1_HUMAN
SAYEQHKI	S	A	I	25200000	4210000	42200000	2620000	Q3MIP1|IPIL2_HUMAN
DGTTPLHI	D	G	I	32000000	11000000	69800000	11800000	P19838|NFKB1_HUMAN
LPIRIMSYV	L	P	V	590000	0	508000	0	Q9NST1|PLPL3_HUMAN
FPYRLVGL	F	P	L	1300000	304000	2410000	358000	Q6IC98|GRAM4_HUMAN
YAHFPINVV	Y	A	V	98200000	46200000	248000000	95800000	P32969|RL9_HUMAN
DVHIQINSI	D	V	I	26800000	8940000	23300000	3910000	Q5M7Z0|RNFT1_HUMAN
ADVDAILARTV	A	D	V	80300000	8270000	178000000	11700000	P55268|LAMB2_HUMAN
FVRHILSG	F	V	G	6630000	0	1840000	0	P60660|MYL6_HUMAN
VAIKANIV	V	A	V	2770000	1280000	5820000	724000	P55060|XPO2_HUMAN
MPDHVIPEI	M	P	I	39100000	19900000	51900000	8570000	Q8IX18|DHX40_HUMAN
YGWHPATV	Y	G	V	28200000	9070000	82000000	8410000	Q15796|SMAD2_HUMAN:P84022|SMAD3_HUMAN
IPRHLQLAI	I	P	I	8880000	3700000	10300000	1690000	P0C0S8|H2A1_HUMAN:Q16777|H2A2C_HUMAN:Q99878|H2A1J_HUMAN:Q9BTM1|H2AJ_HUMAN
QPLPVILHV	Q	P	V	36600000	7610000	48800000	4320000	Q6VMQ6|MCAF1_HUMAN
DAGRWVHIV	D	A	V	32600000	14200000	76800000	16800000	O94880|PHF14_HUMAN
LPFVDERRL	L	P	L	4320000	1870000	5470000	2080000	Q9H0D6|XRN2_HUMAN
SALEKSLAV	S	A	V	55800000	13900000	82300000	7970000	Q9BRT8|CBWD1_HUMAN
DPALNHVV	D	P	V	2650000	1570000	1380000	334000	Q12772|SRBP2_HUMAN
LPYSDFPRP	L	P	P	16000000	4410000	26800000	4130000	Q9BYD3|RM04_HUMAN
VARPGGDTI	V	A	I	51400000	15500000	58600000	5900000	P49773|HINT1_HUMAN
YPFSSPLHL	Y	P	L	11800000	2050000	2820000	422000	Q9H706|GARE1_HUMAN
DSGKIVQI	D	S	I	5720000	1350000	10200000	1370000	P07814|SYEP_HUMAN
SVYDGKLLIG	S	V	G	5330000	1940000	20000000	2620000	Q15165|PON2_HUMAN
VGHDRYLVV	V	G	V	62300000	33400000	32300000	3450000	O15226|NKRF_HUMAN
DSHRSLIV	D	S	V	7950000	3230000	5860000	1590000	Q8N122|RPTOR_HUMAN
IPQKFHRSV	I	P	V	49100000	12800000	71800000	5720000	Q00341|VIGLN_HUMAN
NGKLMILTV	N	G	V	4360000	2850000	9630000	3040000	Q9H3L0|MMAD_HUMAN
NPHEALSRI	N	P	I	68000000	31400000	34000000	6600000	Q6P2Q9|PRP8_HUMAN
MPDDHARKI	M	P	I	303000000	95700000	395000000	27400000	Q96AE7|TTC17_HUMAN
TPLKIHPLV	T	P	V	1860000	738000	2970000	578000	O94776|MTA2_HUMAN
WAYPRQVFI	W	A	I	8150000	1340000	10200000	581000	Q9P2D0|IBTK_HUMAN
DSLDKALKV	D	S	V	43700000	12000000	76100000	10300000	P10398|ARAF_HUMAN
VAEDRTRVV	V	A	V	269000000	88500000	364000000	39200000	Q10471|GALT2_HUMAN
DAFRQPSLFY	D	A	Y	118000000	91600000	49800000	21700000	Q99683|M3K5_HUMAN
KAYHEQLSV	K	A	V	16800000	10500000	60400000	18800000
SAAPPPARV	S	A	V	28600000	11100000	67700000	7750000	Q6P1L5|F117B_HUMAN
VAPTVSQI	V	A	I	14800000	5550000	31000000	3340000	O60306|AQR_HUMAN
NAFEESKDNTI	N	A	I	1260000	314000	4060000	480000	Q96NB1|FOPNL_HUMAN
IPHVERKI	I	P	I	24100000	6880000	32900000	0	Q9UGL1|KDM5B_HUMAN
DGTIFHRSI	D	G	I	53300000	24700000	43200000	4790000	Q13356|PPIL2_HUMAN
IALPKVGLI	I	A	I	42800000	26900000	79100000	18600000	Q6NT16|S18B1_HUMAN
IANHQVLII	I	A	I	8890000	2600000	10900000	1010000	O60231|DHX16_HUMAN
DANSRTSQLSI	D	A	I	1240000	531000	1740000	401000	Q13233|M3K1_HUMAN
QAFHEQIVI	Q	A	I	17300000	2590000	2270000	1410000	O75461|E2F6_HUMAN
DAYHNAELF	D	A	F	2830000	703000	10200000	794000	Q13496|MTM1_HUMAN
EAFEHPNVV	E	A	V	183000000	47500000	355000000	28900000	P11802|CDK4_HUMAN
IPVHGIRSV	I	P	V	6780000	2100000	4260000	659000	P29218|IMPA1_HUMAN
SAARQPLI	S	A	I	14400000	5920000	24600000	5320000	Q13286|CLN3_HUMAN
HSTIMPRL	H	S	L	26700000	11500000	84300000	5030000	P33991|MCM4_HUMAN
DAHFVDVI	D	A	I	3700000	1600000	2030000	400000	O60503|ADCY9_HUMAN
MPFVGLRL	M	P	L	2980000	0	1180000	0	O60244|MED14_HUMAN
MPHDAIILL	M	P	L	3100000	2470000	3630000	1340000	Q9NX78|TM260_HUMAN
VPQPKETVV	V	P	V	1500000	809000	3280000	970000	O60341|KDM1A_HUMAN
SAFDHFASV	S	A	V	50900000	9500000	68500000	9230000	Q9Y547|IFT25_HUMAN
MIYEGIRDV	M	I	V	4830000	1080000	6620000	775000	Q86WA6|BPHL_HUMAN
DARWLEGNI	D	A	I	3650000	822000	4110000	642000	Q9NNW5|WDR6_HUMAN
DGVKGDLLI	D	G	I	8920000	3630000	36500000	4160000	P40261|NNMT_HUMAN
YPKEADIVI	Y	P	I	9680000	2670000	8720000	858000	Q9H6T3|RPAP3_HUMAN
KIYEGQVEV	K	I	V	1800000	421000	5240000	784000	P46777|RL5_HUMAN
SHYEEGPGKNLPFSVENKWSLLAK	S	H	K	2070000	0	9950000	0	P15954|COX7C_HUMAN
SAYRVKMV	S	A	V	25500000	9610000	52600000	6810000	Q5VZL5|ZMYM4_HUMAN
DGFQPSRSI	D	G	I	42500000	20400000	27500000	4200000	P02786|TFR1_HUMAN
PRHGRYLTV	P	R	V	353000000	92200000	501000000	63800000	Q13885|TBB2A_HUMAN:Q9BUF5|TBB6_HUMAN
TAPRTVLLL	T	A	L	423000000	66900000	742000000	109000000
VPIRVNPRV	V	P	V	21300000	7540000	41400000	6170000	P33991|MCM4_HUMAN
HPRWIEPTV	H	P	V	3110000	915000	7090000	1220000	P31271|HXA13_HUMAN
LSQPKIVKWDRDM	L	S	M	25900000	9230000	85500000	732000	P61769|B2MG_HUMAN
DAQRTFREI	D	A	I	32200000	8400000	25600000	1200000	Q8TD08|MK15_HUMAN
IPYHSEVPVSL	I	P	L	21100000	9940000	21900000	4200000	Q01082|SPTB2_HUMAN
YALSKEIYV	Y	A	V	3820000	1050000	7910000	1670000	P24539|AT5F1_HUMAN
TGVIVKTI	T	G	I	1080000	329000	2870000	282000	O75970|MPDZ_HUMAN
DAMKHPFFL	D	A	L	2050000	1410000	1390000	349000	Q00536|CDK16_HUMAN
HAVPAAKTV	H	A	V	7020000	2160000	15300000	1640000	P11362|FGFR1_HUMAN
VPPETYVKV	V	P	V	57400000	13900000	65400000	5710000	P15927|RFA2_HUMAN
SPFKDLMTV	S	P	V	19100000	15700000	30700000	10500000	Q7Z333|SETX_HUMAN
VARIQLQI	V	A	I	2830000	935000	2090000	296000	O75694|NU155_HUMAN
IAPLNFHEV	I	A	V	3150000	844000	3420000	390000	Q9ULZ9|MMP17_HUMAN
SPDLVNRII	S	P	I	4390000	1500000	2740000	780000	O75030|MITF_HUMAN
DSDKGFVVI	D	S	I	2850000	1270000	3840000	979000	P40227|TCPZ_HUMAN
DANAKLSEL	D	A	L	15500000	15100000	18400000	4440000	P05787|K2C8_HUMAN
DPAPVQLIV	D	P	V	537000	1500000	1220000	2190000	Q75QN2|INT8_HUMAN
DGLIAPGVRV	D	G	V	12600000	4220000	61200000	7580000	P30876|RPB2_HUMAN
DSFEFKAHV	D	S	V	54100000	8950000	22500000	2810000	A6NHR9|SMHD1_HUMAN
MAPRTVLL	M	A	L	33500000	11000000	125000000	14100000
MPHAVLKL	M	P	L	7780000	5210000	21300000	5380000	Q6P2Q9|PRP8_HUMAN
QPFERLFKV	Q	P	V	49500000	10300000	29800000	7050000	Q7Z6Z7|HUWE1_HUMAN
DAFRDPAI	D	A	I	117000000	35900000	161000000	21600000	Q99715|COCA1_HUMAN
HAHAQIPVV	H	A	V	17100000	10400000	34500000	6360000	Q9GZR1|SENP6_HUMAN
LAPRSSYV	L	A	V	5900000	2500000	7480000	1500000	Q9H694|BICC1_HUMAN
KPFISVTV	K	P	V	8420000	1290000	6320000	2300000	Q9Y2H0|DLGP4_HUMAN
DAVHVVSV	D	A	V	4380000	1410000	8740000	1040000	Q13002|GRIK2_HUMAN
FPRYEITV	F	P	V	6530000	2310000	8140000	2950000	P51687|SUOX_HUMAN
ELYHKMLVV	E	L	V	1170000	609000	2140000	556000	Q15046|SYK_HUMAN
MPLNVADLI	M	P	I	180000000	72700000	140000000	5630000	P60842|IF4A1_HUMAN
GHQQLYWSHPRKF	G	H	F	417000	0	439000	0	P62273|RS29_HUMAN
DPKEGIKIV	D	P	V	2500000	885000	847000	141000	O95239|KIF4A_HUMAN
TATTKVPEI	T	A	I	2120000	1230000	7940000	1220000	Q9Y230|RUVB2_HUMAN
SLSNLQVTQPTVGMNFKTPRGPV	S	L	V	0	5090000	0	2220000	P08708|RS17_HUMAN
DAVRIVHI	D	A	I	314000000	86900000	271000000	34300000	P46736|BRCC3_HUMAN
YAMENTRQTI	Y	A	I	1520000	809000	2390000	607000	O75376|NCOR1_HUMAN
QAIKIISI	Q	A	I	1890000	527000	8410000	368000	Q9Y4A5|TRRAP_HUMAN
NGLLIKDTI	N	G	I	5710000	1270000	12200000	1440000	Q9UHN6|TMEM2_HUMAN
FPLDKMTYL	F	P	L	4380000	8040000	10100000	8810000	P86791|CCZ1_HUMAN
LAYDKGWRV	L	A	V	30700000	9000000	66800000	6230000	Q6P2Q9|PRP8_HUMAN
LPFRLDHI	L	P	I	20700000	7930000	17700000	8510000	P49759|CLK1_HUMAN
EAYITLEKI	E	A	I	11000000	1560000	4500000	1520000	Q14146|URB2_HUMAN
APIDRVGQTI	A	P	I	1840000	1050000	3480000	594000	P52272|HNRPM_HUMAN
LPIKESEII	L	P	I	9110000	2970000	2730000	374000	P15880|RS2_HUMAN
YPEVRIVLM	Y	P	M	6770000	4790000	5620000	5120000	Q08211|DHX9_HUMAN
LPHLLPAL	L	P	L	698000	0	1380000	0	Q9P0J6|RM36_HUMAN
EALNRSVQV	E	A	V	2460000	863000	6140000	754000	Q9UHW5|GPN3_HUMAN
MPFSVREGI	M	P	I	3220000	855000	2460000	517000	P61221|ABCE1_HUMAN
MPYQEIKNV	M	P	V	9670000	3650000	13500000	1830000	O60610|DIAP1_HUMAN
DSDGRPDEVV	D	S	V	635000	533000	2280000	545000	O94966|UBP19_HUMAN
DADWDTKHV	D	A	V	6110000	2510000	2850000	788000	Q13347|EIF3I_HUMAN
DAPAGRKVGLIAA	D	A	A	7860000	1450000	56400000	5830000	P62917|RL8_HUMAN
KAYANPTVV	K	A	V	1870000	1190000	4770000	1280000	Q86XK2|FBX11_HUMAN
LPYFPHVL	L	P	L	3520000	1540000	3780000	832000	Q4ADV7|RIC1_HUMAN
VAHPPGTVI	V	A	I	2580000	1920000	7170000	1440000	P32519|ELF1_HUMAN
MPATETKKV	M	P	V	66600000	29500000	37100000	2980000	Q9UNF1|MAGD2_HUMAN
VPIPRSPYTVTV	V	P	V	15500000	5790000	16400000	2580000	P21333|FLNA_HUMAN
TAILNREV	T	A	V	2380000	942000	6540000	1010000	Q14517|FAT1_HUMAN
EAVNRAITI	E	A	I	4910000	1320000	4820000	238000	Q16555|DPYL2_HUMAN
LPISHPRFV	L	P	V	9070000	5640000	14400000	2820000	Q14690|RRP5_HUMAN
IPNFPRSTV	I	P	V	42300000	10300000	25000000	3200000	P00491|PNPH_HUMAN
EPEWKKRKI	E	P	I	4050000	535000	6720000	0	Q9NW82|WDR70_HUMAN
SPLSSHPVV	S	P	V	19600000	9090000	22700000	2400000	Q8WUX9|CHMP7_HUMAN
DSRLLTEI	D	S	I	11400000	6450000	21000000	4860000	Q9NU22|MDN1_HUMAN
DGGGVLRV	D	G	V	8490000	4730000	17200000	2900000	Q8NCR0|B3GL2_HUMAN
VAYGSTGIRDV	V	A	V	1070000	421000	4190000	711000	Q9BZ23|PANK2_HUMAN
WTQRDLVEI	W	T	I	525000	0	1460000	0	Q13444|ADA15_HUMAN
TAHPMVTI	T	A	I	3900000	2530000	12000000	1830000	O43149|ZZEF1_HUMAN
YPRIYNDDKNTYI	Y	P	I	5090000	2140000	17500000	3510000	O75533|SF3B1_HUMAN
DADLLREI	D	A	I	6250000	2370000	9060000	932000	Q7Z3B4|NUP54_HUMAN
VAIKDKQV	V	A	V	11500000	3270000	27700000	1470000	Q9UBU8|MO4L1_HUMAN
TPKEVGDVI	T	P	I	5150000	1960000	2090000	286000	Q96CP6|GRM1A_HUMAN
APYKNVNI	A	P	I	2300000	692000	6060000	563000	P12814|ACTN1_HUMAN
AAMPVLKV	A	A	V	2260000	683000	4010000	462000	Q9NZC9|SMAL1_HUMAN
DALNGAIMKI	D	A	I	1960000	697000	1780000	238000	P15428|PGDH_HUMAN
FPHANIWDI	F	P	I	2220000	0	929000	0	Q9NYU1|UGGG2_HUMAN
LPPLRTVTV	L	P	V	5850000	1740000	6160000	714000	Q5VWQ8|DAB2P_HUMAN
DASDRFAKV	D	A	V	6740000	4230000	14200000	3090000	Q6P3X8|PGBD2_HUMAN
LPTVLLKL	L	P	L	28100000	10700000	22000000	7300000	Q9NV31|IMP3_HUMAN
LPVAVKHVV	L	P	V	54600000	18500000	28800000	2670000	Q86V86|PIM3_HUMAN
DPAKSLTEI	D	P	I	13800000	4740000	5720000	729000	Q9NQC7|CYLD_HUMAN
HSYLSRLI	H	S	I	2330000	723000	2490000	481000	Q9UNE7|CHIP_HUMAN
LPSDKLSKI	L	P	I	38300000	11800000	21000000	1490000	Q15672|TWST1_HUMAN
HARDFTVSA	H	A	A	1160000	623000	5660000	0	P60842|IF4A1_HUMAN:Q14240|IF4A2_HUMAN
VPLPRLLEV	V	P	V	901000000	21500000	326000000	66700000	O75694|NU155_HUMAN
VPKRLLEI	V	P	I	2930000	1430000	3100000	417000	Q6PII5|HAGHL_HUMAN
DAKRQLEI	D	A	I	10100000	5720000	21200000	5050000	Q8N5G2|MACOI_HUMAN
AKKRKKKSY	A	K	Y	522000	1880000	577000	1080000	P62979|RS27A_HUMAN
DFREQILRV	D	F	V	6020000	1440000	6920000	1230000	P11233|RALA_HUMAN
EGYEHFYEV	E	G	V	46300000	12400000	109000000	12800000	O43847|NRDC_HUMAN
VVKPTSITV	V	V	V	9070000	3410000	22900000	3080000	Q6PIJ6|FBX38_HUMAN
DGTGSHLVTV	D	G	V	1460000	447000	5730000	842000	A2A3N6|PIPSL_HUMAN
TGLKDIKTV	T	G	V	3270000	1070000	0	726000	Q9Y546|LRC42_HUMAN
LPRVTPFYAV	L	P	V	28400000	8980000	16800000	2560000	P11926|DCOR_HUMAN
VANRYFTTV	V	A	V	33500000	7580000	29100000	2450000	Q14C86|GAPD1_HUMAN
VAFEVERI	V	A	I	15900000	3630000	15800000	2610000	Q86WG5|MTMRD_HUMAN
DGRKVTVI	D	G	I	50900000	16200000	84400000	17200000	Q14534|ERG1_HUMAN
TPLEDQLRV	T	P	V	23100000	8370000	16400000	2720000	P22314|UBA1_HUMAN
VMHPFWNTI	V	M	I	2470000	644000	3320000	391000	Q9C0D9|EPT1_HUMAN
TAFRKFIWV	T	A	V	4520000	919000	8270000	700000	O15121|DEGS1_HUMAN
LPRLIIRKV	L	P	V	55200000	16700000	35500000	6320000	Q06330|SUH_HUMAN
LPWHDGKQV	L	P	V	429000000	96800000	288000000	42600000	Q96KA5|CLP1L_HUMAN
LPFFPNQHI	L	P	I	10200000	3950000	5130000	1520000	Q9HCJ3|RAVR2_HUMAN
MAYGFRNI	M	A	I	10500000	2660000	6430000	1420000	Q9H6Q4|NARFL_HUMAN
DSLKVLDI	D	S	I	5250000	1160000	9480000	1330000	Q9NXF1|TEX10_HUMAN
VPRQPTVTSV	V	P	V	17100000	7290000	7740000	1190000	Q96HC4|PDLI5_HUMAN
EGYKDFRAI	E	G	I	181000000	53200000	97500000	9670000	P32320|CDD_HUMAN
YPHDGKIFF	Y	P	F	20200000	9410000	12600000	2750000	Q9UKN5|PRDM4_HUMAN
MPFPELPRP	M	P	P	6540000	3700000	8220000	2220000	Q8NDC0|MISSL_HUMAN
IPKPSKDGVTV	I	P	V	3370000	1110000	2280000	451000	O00625|PIR_HUMAN
IAGRAVLI	I	A	I	11100000	4220000	22400000	2750000	Q9Y230|RUVB2_HUMAN
DAYDMRKA	D	A	A	19300000	11700000	64400000	14400000	P61599|NAA20_HUMAN
DAWGKQLEM	D	A	M	4810000	1650000	4160000	506000	Q9BZM4|ULBP3_HUMAN
DPWARGSYSYV	D	P	V	14100000	4110000	10700000	1570000	O60341|KDM1A_HUMAN
LPRELWHEI	L	P	I	158000000	36400000	26200000	10400000	P78549|NTH_HUMAN
DGREIHATI	D	G	I	3910000	2220000	3690000	0	Q9H7Z3|NRDE2_HUMAN
FPRTPARSV	F	P	V	89400000	35400000	61900000	5400000	P0C7P0|CISD3_HUMAN
YPYVGILHV	Y	P	V	27600000	10700000	28800000	6330000	Q8NC56|LEMD2_HUMAN
AAPASVPAQAPKRTQAPTKASE	A	A	E	2770000	22300000	4090000	9130000	P47914|RL29_HUMAN
LPEPSIRSV	L	P	V	15500000	4490000	10500000	1340000	P25098|ARBK1_HUMAN
FPYTSPSL	F	P	L	6620000	2260000	8750000	1010000	Q00597|FANCC_HUMAN
AAPVLLRV	A	A	V	3560000	702000	12400000	754000	Q8N0U8|VKORL_HUMAN
EAHPSASLI	E	A	I	2750000	1850000	1790000	301000	Q96SK2|TM209_HUMAN
DARSYHLLV	D	A	V	6120000	1620000	7490000	698000	Q9P2B2|FPRP_HUMAN
EAPKVFKM	E	A	M	56700000	30400000	24100000	0	Q8IUX1|T126B_HUMAN
LPWVGKEL	L	P	L	7510000	2500000	5940000	1880000	Q09161|NCBP1_HUMAN
DGKQQVQVV	D	G	V	109000000	42800000	85200000	17300000	Q99661|KIF2C_HUMAN:O00139|KIF2A_HUMAN
NAEIRVHTV	N	A	V	1700000	525000	13900000	0	Q99832|TCPH_HUMAN
EPIFPTSKI	E	P	I	7190000	2520000	2230000	550000	Q6ZXV5|TMTC3_HUMAN
DAVRTKMV	D	A	V	4970000	5090000	1860000	0	Q7L2H7|EIF3M_HUMAN
DAPRAVFP	D	A	P	46200000	10400000	137000000	30400000	P60709|ACTB_HUMAN:Q562R1|ACTBL_HUMAN:P68032|ACTC_HUMAN
NAIRTGLV	N	A	V	2660000	1550000	5190000	1160000	P53992|SC24C_HUMAN
NGKKLMTV	N	G	V	2090000	2810000	11900000	3730000	P46782|RS5_HUMAN
LPLPFQKQV	L	P	V	17200000	4650000	4350000	571000	Q00973|B4GN1_HUMAN
FGWHAIIV	F	G	V	725000	0	550000	0	P29401|TKT_HUMAN
YATTGLKV	Y	A	V	23200000	12400000	33900000	5660000	Q15678|PTN14_HUMAN
DGSRFDLTV	D	G	V	12100000	5830000	21100000	3630000	O15056|SYNJ2_HUMAN
VPARAAWVV	V	P	V	5030000	1590000	3410000	450000	P18405|S5A1_HUMAN
VPARDIAVV	V	P	V	28200000	9820000	13200000	1670000	P38935|SMBP2_HUMAN
VAALGNKV	V	A	V	70600000	9440000	154000000	15100000	Q12905|ILF2_HUMAN
INYKLKSV	I	N	V	1680000	590000	2840000	563000	O96005|CLPT1_HUMAN
DGFRFDGV	D	G	V	10900000	4990000	21100000	2660000	Q04446|GLGB_HUMAN
HAIVFQHI	H	A	I	12300000	4080000	12400000	2270000	Q9BRF8|CPPED_HUMAN
VAESHIILV	V	A	V	14200000	3230000	20900000	1690000	Q13454|TUSC3_HUMAN
LPHPFSPTV	L	P	V	3240000	2280000	5310000	1090000	Q96LD4|TRI47_HUMAN
LPADTVQRI	L	P	I	32500000	6730000	27700000	2510000	Q16719|KYNU_HUMAN
SAFKLLEV	S	A	V	23100000	8180000	56300000	10000000	Q9UI43|MRM2_HUMAN
DSYGPKKV	D	S	V	93300000	21200000	220000000	15700000	Q9NVI1|FANCI_HUMAN
HAFIQPEI	H	A	I	56600000	14700000	32800000	9860000	Q96K76|UBP47_HUMAN
YAFIMKTL	Y	A	L	1800000	607000	1500000	925000	Q6ZT12|UBR3_HUMAN
DALRPSVVSI	D	A	I	14600000	5890000	42700000	6990000	Q92616|GCN1_HUMAN
NPKEFYHEV	N	P	V	112000000	30700000	128000000	16700000	Q6P2Q9|PRP8_HUMAN
AYVLPKLYV	A	Y	V	720000	367000	1200000	521000	Q5JNZ5|RS26L_HUMAN
KPYKILVI	K	P	I	15600000	4920000	37300000	5380000	Q9UBF8|PI4KB_HUMAN
DALKDAPKV	D	A	V	4520000	1410000	8120000	0	O96020|CCNE2_HUMAN
IAYQLMHNI	I	A	I	14400000	4200000	9450000	1590000	P05186|PPBT_HUMAN
DVIKWVRYI	D	V	I	1700000	1620000	1860000	835000	Q96CW1|AP2M1_HUMAN
NALFVRPHI	N	A	I	3730000	768000	3610000	1790000	Q14204|DYHC1_HUMAN
IALDAVKMV	I	A	V	3250000	1940000	1890000	724000	P49368|TCPG_HUMAN
NAKVSDPLI	N	A	I	25500000	3240000	49500000	2980000	O00400|ACATN_HUMAN
DAVRDGLRAV	D	A	V	17000000	5670000	53300000	10200000	P40227|TCPZ_HUMAN
IATPNGVLRI	I	A	I	1560000	948000	4830000	1770000	Q5VU97|CAHD1_HUMAN
VPYPLPKI	V	P	I	77600000	32900000	77500000	16900000	P55786|PSA_HUMAN
MAATLRII	M	A	I	13300000	6040000	22000000	5050000	Q9UBU9|NXF1_HUMAN
VGRKGVITV	V	G	V	2140000	997000	5570000	0	P10809|CH60_HUMAN
TPESKIRFV	T	P	V	273000000	67600000	209000000	10900000	Q9NTX5|ECHD1_HUMAN
IASSGLTV	I	A	V	12200000	3740000	20500000	3150000	P05783|K1C18_HUMAN
DAQQTQLRI	D	A	I	1290000	581000	1870000	326000	P28715|ERCC5_HUMAN
IPYKPNYSL	I	P	L	1580000	717000	5040000	953000	P22059|OSBP1_HUMAN
DSLVVRGV	D	S	V	2530000	613000	1870000	393000	Q9HD20|AT131_HUMAN
LPKAKLKEI	L	P	I	85700000	40200000	85300000	13600000	Q9H0P0|5NT3A_HUMAN
DARKLISI	D	A	I	45500000	9080000	90100000	5610000	Q9UPU7|TBD2B_HUMAN
MPHGYDTQV	M	P	V	2750000	0	5820000	0	O75027|ABCB7_HUMAN
VPYEIQKGQALI	V	P	I	2340000	1270000	4200000	1050000	Q13287|NMI_HUMAN
VPFPKNFQQV	V	P	V	5510000	1740000	11700000	1310000	Q70IA8|MOB3C_HUMAN
VADPHNLKI	V	A	I	19500000	5870000	31200000	2120000	Q96GK7|FAH2A_HUMAN
SMLLLERL	S	M	L	11500000	274000	4090000	620000	Q9NW08|RPC2_HUMAN
DAKSTIVSI	D	A	I	14000000	5650000	30200000	6400000	Q96JJ7|TMX3_HUMAN
DALVLHKV	D	A	V	14500000	3460000	19200000	4070000	Q86U86|PB1_HUMAN
LPPPSIRV	L	P	V	60100000	9360000	49600000	5860000	O15269|SPTC1_HUMAN
PMAIVVFHQADIGEYVRHEETLT	P	M	T	0	1830000	0	830000	Q9Y221|NIP7_HUMAN
VAYQHAFLYI	V	A	I	828000	0	2300000	530000	Q9Y3T9|NOC2L_HUMAN
LPKKLALL	L	P	L	15400000	10700000	5040000	0	Q9UNZ5|L10K_HUMAN
IAPETLRV	I	A	V	17500000	2570000	23100000	1390000	O95347|SMC2_HUMAN
YPARAPSVV	Y	P	V	9580000	2180000	4290000	437000	O95425|SVIL_HUMAN
EAVPHVLQI	E	A	I	1880000	594000	5300000	628000	Q9Y4F3|MARF1_HUMAN
SPIRYIPQV	S	P	V	4390000	1450000	5610000	879000	P13798|ACPH_HUMAN
IPFPKIGKLI	I	P	I	9220000	1860000	3230000	275000	Q8IY21|DDX60_HUMAN
GIPLELRTV	G	I	V	8450000	2570000	10200000	1240000	P0CG30|GSTT2_HUMAN
TGNKILRI	T	G	I	32200000	12500000	101000000	21700000	P62277|RS13_HUMAN
PDKGQKLI	P	D	I	2560000	948000	1650000	970000	Q9UNY4|TTF2_HUMAN
TAVLTEKI	T	A	I	10100000	2740000	25500000	2720000	Q99436|PSB7_HUMAN
DADSSERII	D	A	I	35000000	16400000	29800000	4560000	Q96FZ2|HMCES_HUMAN
ILRLQVTNV	I	L	V	1530000	285000	3600000	412000	P04844|RPN2_HUMAN
LPHAQTYV	L	P	V	5620000	2470000	4560000	757000	Q9BQ65|USB1_HUMAN
DAKLDKAQI	D	A	I	33300000	8290000	45400000	5100000	P0DMV8|HS71A_HUMAN
DASAPRLMV	D	A	V	188000000	118000000	189000000	27900000	O75534|CSDE1_HUMAN
IADPNIAKLV	I	A	V	1140000	337000	2840000	426000	Q9H0H0|INT2_HUMAN
HAFQPSKL	H	A	L	3600000	2200000	5230000	0	O94966|UBP19_HUMAN
DPRTGIVDI	D	P	I	76800000	21800000	19900000	3530000	P33991|MCM4_HUMAN
TAKPKAAKPKKAAAKKK	T	A	K	1190000	5870000	3870000	4140000	P10412|H14_HUMAN
VALLNKTNV	V	A	V	22800000	7050000	59200000	7340000	P35222|CTNB1_HUMAN
MPLLTPRYI	M	P	I	40500000	12200000	10700000	3020000	Q53G59|KLH12_HUMAN
DAFEKLLKL	D	A	L	3900000	1680000	4910000	1690000	Q5C9Z4|NOM1_HUMAN
NTDIYSKEKTI	N	T	I	1170000	379000	6640000	1060000	Q8N3X1|FNBP4_HUMAN
VPFIDAKTTI	V	P	I	2420000	925000	1490000	242000	Q9NST1|PLPL3_HUMAN
NGLSVARV	N	G	V	1860000	657000	3650000	501000	Q15678|PTN14_HUMAN
YPLPAVKV	Y	P	V	33100000	11000000	18900000	2480000	Q92540|SMG7_HUMAN
MPQNPHII	M	P	I	239000000	136000000	106000000	14200000	Q16576|RBBP7_HUMAN
VAKVEPAV	V	A	V	80400000	16800000	108000000	10000000	Q9P2E9|RRBP1_HUMAN
LPPPSPRHL	L	P	L	0	1350000	8800000	2700000	Q9NQX5|NPDC1_HUMAN
VPYRATFI	V	P	I	1280000	456000	2490000	342000	Q7RTN6|STRAA_HUMAN
DAAPHMRI	D	A	I	3030000	2370000	3210000	636000	Q49AG3|ZBED5_HUMAN
EAHRFFTEI	E	A	I	16700000	4020000	22200000	2890000	Q8WVT3|TPC12_HUMAN
TGYGRPRQI	T	G	I	38600000	8580000	86800000	1470000	Q01995|TAGL_HUMAN
IAFKEGLKI	I	A	I	2530000	993000	5300000	626000	P35251|RFC1_HUMAN
ASWNGLTV	A	S	V	3150000	1370000	6970000	362000	Q68CP4|HGNAT_HUMAN
EAMAAIFKI	E	A	I	897000	0	456000	0	Q9Y2U5|M3K2_HUMAN
EPKLAFVI	E	P	I	1800000	3090000	864000	383000	P18124|RL7_HUMAN
LPNPPSKKI	L	P	I	10300000	8820000	11400000	0	Q5TBB1|RNH2B_HUMAN
WHASSPLLI	W	H	I	48000000	3860000	15700000	1720000	Q7Z2Z1|TICRR_HUMAN
IPYIIHTV	I	P	V	4840000	1110000	6100000	1260000	Q5T4S7|UBR4_HUMAN
NGFLSKNEV	N	G	V	11900000	3940000	16800000	1700000	Q5T4F4|ZFY27_HUMAN
TKGTSSFGKRRNKTHT	T	K	T	0	1180000	0	1050000	P61927|RL37_HUMAN
TAWLDGKHV	T	A	V	33700000	3400000	35300000	2380000	P23284|PPIB_HUMAN
IAPKIIET	I	A	T	22300000	11600000	61900000	10700000	Q2M389|WASC4_HUMAN
DASVVREI	D	A	I	2390000	906000	3880000	699000	P31930|QCR1_HUMAN
MPAVFHTV	M	P	V	6840000	2540000	2960000	523000	Q8TDY2|RBCC1_HUMAN
DSHTLVTV	D	S	V	5100000	1440000	9980000	1450000	Q969Z0|FAKD4_HUMAN
HGLHRILVV	H	G	V	2950000	1480000	9060000	1130000	Q969S8|HDA10_HUMAN
VAWVGQQV	V	A	V	197000000	50300000	240000000	43400000	Q15041|AR6P1_HUMAN
MALSQDIQKTI	M	A	I	3990000	1750000	17800000	5060000	Q14444|CAPR1_HUMAN
DAFDQKFSKV	D	A	V	63500000	19700000	144000000	12900000	O43681|ASNA_HUMAN
IPSKVSVNV	I	P	V	2260000	632000	1720000	227000	Q2KHR2|RFX7_HUMAN
SPNENFKTV	S	P	V	2300000	1040000	1570000	0	Q5UIP0|RIF1_HUMAN
VAWLVAHV	V	A	V	9050000	2330000	11600000	2210000	O75448|MED24_HUMAN
DAMRSVTKQAI	D	A	I	634000	393000	3880000	869000	Q9NY93|DDX56_HUMAN
TAYPSLRLL	T	A	L	41000000	9620000	39100000	7980000	Q92186|SIA8B_HUMAN
LPRGKGIRLTI	L	P	I	6740000	2480000	6340000	1500000	P62701|RS4X_HUMAN
IPQPPPRKI	I	P	I	22400000	15600000	48800000	8280000	Q96N64|PWP2A_HUMAN
APFEGHRKI	A	P	I	19700000	8420000	33700000	1580000	Q6PJI9|WDR59_HUMAN
FPVQGVHTV	F	P	V	59800000	23000000	21700000	2860000	Q68CP9|ARID2_HUMAN
IAPNTPQL	I	A	L	14000000	5630000	41600000	5230000	Q5JPE7|NOMO2_HUMAN
DVMSHIQKV	D	V	V	2740000	1110000	2700000	368000	Q92521|PIGB_HUMAN
LPDPKNTHIVI	L	P	I	2750000	812000	8660000	1060000	P05141|ADT2_HUMAN
DTRRLGATI	D	T	I	7600000	2550000	10800000	2410000	Q5VZM2|RRAGB_HUMAN
YPKIIEEFV	Y	P	V	16700000	15400000	23200000	3970000	Q9BXW9|FACD2_HUMAN
DAWTRVDTI	D	A	I	1310000	473000	3560000	321000	O14980|XPO1_HUMAN
DAPIGPHL	D	A	L	243000000	40800000	275000000	34100000	Q14152|EIF3A_HUMAN
FPAEIHVV	F	P	V	10500000	1060000	5720000	347000	Q16790|CAH9_HUMAN
YGYEHILTL	Y	G	L	21700000	6050000	34200000	5950000	Q96AX1|VP33A_HUMAN
LPSKPSSTLNV	L	P	V	1500000	398000	2060000	277000	Q9UNF0|PACN2_HUMAN
NAAHGFSLI	N	A	I	3440000	1050000	10200000	1060000	Q9BPZ7|SIN1_HUMAN
DGYMPREL	D	G	L	7620000	5050000	20300000	3750000	Q6PID8|KLD10_HUMAN
TEALPVKLI	T	E	I	49200000	10400000	155000000	16100000	P31350|RIR2_HUMAN
HGYSISHV	H	G	V	3350000	1450000	8190000	0	Q8NEY1|NAV1_HUMAN
FPSPILKV	F	P	V	325000000	117000000	410000000	103000000	Q15291|RBBP5_HUMAN
SAHAGTYEV	S	A	V	278000000	55400000	464000000	54300000	P51571|SSRD_HUMAN
DAPIAKVGV	D	A	V	4360000	1870000	4500000	638000	Q9UHB6|LIMA1_HUMAN
DAAGHKSFI	D	A	I	5260000	3000000	7700000	1960000	Q8N122|RPTOR_HUMAN
TARPLVETI	T	A	I	14200000	2060000	41600000	2730000	O00139|KIF2A_HUMAN
YPYYGKLL	Y	P	L	150000000	38800000	188000000	33000000	P05026|AT1B1_HUMAN
MGPVVHEV	M	G	V	3870000	2480000	2000000	297000	O95613|PCNT_HUMAN
HAFDDNKSV	H	A	V	25800000	7790000	57600000	3240000	Q6UWJ1|TMCO3_HUMAN
HAYTVQRL	H	A	L	2890000	1120000	3290000	0	O43747|AP1G1_HUMAN
TAKPGVSTV	T	A	V	51200000	24700000	29800000	3110000	O60885|BRD4_HUMAN
IPRLVQLLV	I	P	V	20400000	0	5370000	0	P35222|CTNB1_HUMAN:P14923|PLAK_HUMAN
EVLDHVLRI	E	V	I	5700000	1420000	5410000	1040000	Q14204|DYHC1_HUMAN
SSYVVKKV	S	S	V	17000000	3730000	43400000	7070000	O95714|HERC2_HUMAN
FPRRLWERV	F	P	V	1390000	0	1210000	0	Q9BXY0|MAK16_HUMAN
VPILAPRI	V	P	I	23800000	6640000	40300000	8590000	Q15041|AR6P1_HUMAN
IPNNKGQLI	I	P	I	8960000	3780000	6750000	430000	Q99418|CYH2_HUMAN
FAREGAKVI	F	A	I	2670000	1110000	1590000	0	Q9BUT1|BDH2_HUMAN
DAKRIPSI	D	A	I	1230000	881000	3030000	547000	P49790|NU153_HUMAN
REDSWLKSLFVRKVD	R	E	D	1630000	0	2380000	0	O75323|NIPS2_HUMAN
LAPVAPKLVPPVRG	L	A	G	1210000	300000	3730000	611000	Q9H9J2|RM44_HUMAN
DANRKTFTV	D	A	V	3420000	812000	2490000	0	Q8N3J6|CADM2_HUMAN
QAIITLRV	Q	A	V	12000000	1610000	20600000	1080000	P35613|BASI_HUMAN
SSHKTFRIKRF	S	S	F	7340000	12300000	8390000	11200000	P62891|RL39_HUMAN
DAFPSIDKI	D	A	I	125000000	40300000	238000000	18200000	Q6PCB6|AB17C_HUMAN
DGRQFPKV	D	G	V	2940000	2100000	5120000	1740000	P46087|NOP2_HUMAN
HAAGVLLHV	H	A	V	11000000	2690000	20600000	1270000	Q6UX98|ZDH24_HUMAN
TAALHHLTV	T	A	V	2690000	824000	2320000	461000	Q9BXR0|TGT_HUMAN
PFAFIHKI	P	F	I	10300000	1630000	1820000	191000	Q9UGL1|KDM5B_HUMAN
YPHEVPQISI	Y	P	I	3660000	1360000	3420000	608000	Q96BH1|RNF25_HUMAN
LGVKQLIV	L	G	V	3790000	1240000	1880000	359000	P68104|EF1A1_HUMAN:Q05639|EF1A2_HUMAN
DMLQQLHSV	D	M	V	25400000	8960000	15900000	2240000	P53350|PLK1_HUMAN
DAPRVGDEV	D	A	V	44700000	11600000	104000000	10200000	Q5VY09|IER5_HUMAN
QAGPVIKV	Q	A	V	2180000	697000	4190000	0	Q9Y580|RBM7_HUMAN
FAPMSPRI	F	A	I	2940000	938000	4640000	804000	O00267|SPT5H_HUMAN
NAAILKKV	N	A	V	32400000	19000000	97600000	6860000	P63208|SKP1_HUMAN
VGDPHTVTV	V	G	V	25500000	10500000	59100000	10200000	Q9H0E9|BRD8_HUMAN
VGYRVTQI	V	G	I	74700000	30700000	164000000	16300000	Q9UII4|HERC5_HUMAN
IAWVGKGI	I	A	I	1780000	775000	3350000	467000	Q8NDH3|PEPL1_HUMAN
DSKGLDTVV	D	S	V	3860000	793000	5210000	1020000	Q10713|MPPA_HUMAN
LPRLTPPVL	L	P	L	302000000	95400000	59500000	24000000	P50990|TCPQ_HUMAN
HAYSVRRL	H	A	L	68500000	9880000	93400000	5020000	O75843|AP1G2_HUMAN
HAYIGVSLV	H	A	V	2680000	704000	3970000	807000	Q9NUM3|S39A9_HUMAN
LPVVLQHI	L	P	I	1230000	349000	1360000	240000	Q9Y6A1|POMT1_HUMAN
KGSDALLSNTV	K	G	V	1690000	419000	8000000	832000	Q96RR4|KKCC2_HUMAN
GSHSMRYFY	G	S	Y	68100000	8870000	77600000	1860000
EPLPERLEV	E	P	V	16300000	6710000	10600000	1760000	O95793|STAU1_HUMAN
DSLEVERRV	D	S	V	1720000	668000	3620000	1120000	Q5VZL5|ZMYM4_HUMAN
VASKVQTAV	V	A	V	3160000	2460000	2880000	0	Q9HD42|CHM1A_HUMAN
LPVHIGTLV	L	P	V	2190000	960000	1320000	263000	Q13042|CDC16_HUMAN
DALEKIKAI	D	A	I	37600000	9110000	26900000	5560000	Q13042|CDC16_HUMAN
LPYRSTPPLY	L	P	Y	1270000	612000	1070000	380000	Q99958|FOXC2_HUMAN
IPFAGKVEV	I	P	V	4290000	1090000	3260000	431000	Q9HD20|AT131_HUMAN
IAWERTKTV	I	A	V	53400000	5910000	69500000	5600000	Q9BVS4|RIOK2_HUMAN
DNKKTRII	D	N	I	153000000	20300000	138000000	10700000	P0C0S8|H2A1_HUMAN:Q16777|H2A2C_HUMAN:Q99878|H2A1J_HUMAN:Q8IUE6|H2A2B_HUMAN:Q9BTM1|H2AJ_HUMAN
MPSEGKMV	M	P	V	2250000	1060000	521000	0	O43707|ACTN4_HUMAN
DAFGRIDVV	D	A	V	12300000	3730000	11200000	2560000	P51659|DHB4_HUMAN
IPYGMRFI	I	P	I	9530000	4100000	1110000	567000	P46940|IQGA1_HUMAN
YPEQKVVTV	Y	P	V	41800000	20800000	69600000	8170000	Q9UBQ0|VPS29_HUMAN
EAVIPAKVV	E	A	V	14400000	7800000	58000000	6130000	P04035|HMDH_HUMAN
DPFRPALL	D	P	L	166000000	43000000	45200000	4760000	P57059|SIK1_HUMAN
HPMPRVNEI	H	P	I	26000000	13800000	24500000	0	P27708|PYR1_HUMAN
NSIKKLSTI	N	S	I	0	900000	37300000	3110000	P30153|2AAA_HUMAN
DSRITHQI	D	S	I	101000000	59800000	413000000	59100000	O00541|PESC_HUMAN
DANHTGAVV	D	A	V	2340000	1360000	2830000	0	Q9NX31|OSER1_HUMAN
DAHRSHPFI	D	A	I	46400000	23700000	79200000	284000	O14579|COPE_HUMAN
IPHPLIMGV	I	P	V	126000000	117000000	246000000	90600000	P61201|CSN2_HUMAN
LAPAQVKTI	L	A	I	3090000	980000	5380000	529000	Q8N0Z8|PUSL1_HUMAN
LGGRVLLV	L	G	V	476000	0	690000	0	O15260|SURF4_HUMAN
GPYGGKPVI	G	P	I	15400000	8780000	6850000	589000	Q9Y620|RA54B_HUMAN
DGTGRLYVI	D	G	I	2180000	1270000	2610000	466000	Q96RS6|NUDC1_HUMAN
LPRSDYIII	L	P	I	7620000	4030000	10800000	2520000	Q12766|HMGX3_HUMAN
TPRTFQEMI	T	P	I	8040000	3460000	5600000	1350000	Q9UJX6|ANC2_HUMAN
WAKYMAEV	W	A	V	2700000	1490000	1030000	373000	Q9BQ61|TRIR_HUMAN
MAHVAGFTV	M	A	V	5010000	1300000	5830000	720000	Q96GK7|FAH2A_HUMAN
DANIKSPAL	D	A	L	3100000	1540000	7830000	1700000	Q96PU8|QKI_HUMAN
HPMIDINGI	H	P	I	4740000	1580000	621000	553000	P20908|CO5A1_HUMAN
DSFPIRRL	D	S	L	1400000	545000	4210000	951000	Q7Z2W4|ZCCHV_HUMAN
YPFHKQPPT	Y	P	T	3050000	1000000	7480000	0	Q9BU23|LMF2_HUMAN
DVEKDEKLI	D	V	I	1410000	586000	2200000	0	P17844|DDX5_HUMAN
HPRGGVIQSV	H	P	V	12700000	8600000	15800000	0	Q96B23|CR025_HUMAN
KAYKGLAEV	K	A	V	1690000	807000	4370000	0	Q8WTT2|NOC3L_HUMAN
TAKASIIFV	T	A	V	2950000	675000	10800000	947000	Q15629|TRAM1_HUMAN
EAFGWHAII	E	A	I	1730000	0	2500000	0	P29401|TKT_HUMAN
VPVARVWLV	V	P	V	1470000	434000	1260000	0	P08833|IBP1_HUMAN
EPRIEIVVV	E	P	V	24200000	8170000	13700000	2820000	Q9BU61|NDUF3_HUMAN
LPFVTHTL	L	P	L	2940000	736000	3180000	510000	Q8NAP1|GATS_HUMAN
LPADVHRYMKM	L	P	M	1540000	782000	1750000	543000	Q96KA5|CLP1L_HUMAN
NPVSRFMQV	N	P	V	3010000	1360000	5180000	1050000	O14544|SOCS6_HUMAN
VIYPLKEV	V	I	V	9030000	3860000	25400000	2620000	O14678|ABCD4_HUMAN
EQYYVRKV	E	Q	V	5280000	3110000	12100000	0	Q8TD16|BICD2_HUMAN
TDLYKRFILV	T	D	V	855000	0	2450000	272000	Q13426|XRCC4_HUMAN
DAFLKEPAL	D	A	L	1550000	475000	3940000	420000	Q06323|PSME1_HUMAN
FPHSEITTL	F	P	L	7260000	3480000	4860000	839000	Q8WXI7|MUC16_HUMAN
DLYGRYLEI	D	L	I	12300000	13000000	33000000	20200000	Q8IYD8|FANCM_HUMAN
DSVIISRI	D	S	I	83000000	29700000	138000000	19700000	Q8N3R9|MPP5_HUMAN
DAIFKQFHF	D	A	F	1090000	335000	2340000	268000	P61457|PHS_HUMAN
YPETKPEV	Y	P	V	1310000	703000	1640000	291000	Q15386|UBE3C_HUMAN
IAHPSFHNI	I	A	I	129000000	37700000	304000000	28200000	Q7KZ85|SPT6H_HUMAN
YPFKNDEV	Y	P	V	16100000	3890000	11600000	645000	Q8TAD8|SNIP1_HUMAN
QAPKPRKQ	Q	A	Q	965000	801000	1110000	303000	P81605|DCD_HUMAN
EALRTLTKV	E	A	V	2140000	758000	4450000	0	Q99570|PI3R4_HUMAN
TAYPNRPMV	T	A	V	10700000	6240000	15200000	912000	Q15047|SETB1_HUMAN
FPRFWKEVV	F	P	V	1680000	757000	779000	168000	Q9BQG0|MBB1A_HUMAN
NPREIAENI	N	P	I	5330000	3360000	4620000	2000000	P54136|SYRC_HUMAN
DALSRIQRL	D	A	L	9510000	3260000	14000000	3980000	Q9C0C7|AMRA1_HUMAN
HAPAIGRYI	H	A	I	0	2690000	29700000	2310000	Q5VYK3|ECM29_HUMAN
DADDNVKII	D	A	I	7760000	1840000	7690000	1010000	Q9UBK7|RBL2A_HUMAN
LPPPAAKTV	L	P	V	66000000	16800000	57100000	5830000	Q9P0P0|RN181_HUMAN
DIHNLQLRV	D	I	V	6630000	3830000	5410000	1270000	P49454|CENPF_HUMAN
LPFAPRPAV	L	P	V	2610000	1110000	6380000	1100000	Q9C0C2|TB182_HUMAN
VPWKGIQNI	V	P	I	3660000	875000	2940000	327000	Q9UPQ9|TNR6B_HUMAN
QPRYPVNSV	Q	P	V	7620000	1710000	2470000	0	P17987|TCPA_HUMAN
YAVLPREVV	Y	A	V	8740000	2010000	13500000	1310000	Q969N2|PIGT_HUMAN
DAYKFAGQMGI	D	A	I	1430000	548000	1880000	385000	Q15286|RAB35_HUMAN
DALKAADTI	D	A	I	6470000	1670000	6960000	961000	P31327|CPSM_HUMAN
GKADAPVALVV	G	K	V	10600000	3940000	33100000	3600000	Q9BQ52|RNZ2_HUMAN
SAIQSISHV	S	A	V	10700000	6220000	36200000	5050000	Q03112|MECOM_HUMAN
LPLTTSDTKTV	L	P	V	13700000	5870000	18600000	2780000	Q7Z6Z7|HUWE1_HUMAN
DGYGIHPKSI	D	G	I	1850000	399000	8090000	415000	Q14494|NF2L1_HUMAN
FPFPVKAL	F	P	L	992000	707000	1610000	581000	Q9BXW9|FACD2_HUMAN
TAYIQAIV	T	A	V	10900000	4330000	11700000	2380000	Q8IX18|DHX40_HUMAN
DASDPLRV	D	A	V	2010000	1560000	12300000	2760000	Q9Y5J3|HEY1_HUMAN
LPFVGKESI	L	P	I	147000000	48900000	117000000	23100000	Q9UKN8|TF3C4_HUMAN
DNYDYSHTV	D	N	V	881000	478000	1410000	227000	O75369|FLNB_HUMAN
IPDGGVHII	I	P	I	28300000	8460000	9000000	465000	Q8IXT5|RB12B_HUMAN
LPNQKDKVTI	L	P	I	11900000	8280000	11200000	1760000	Q562F6|SGO2_HUMAN
SPQGRVMTI	S	P	I	24800000	11600000	28800000	13800000	Q15365|PCBP1_HUMAN
GDAHIYLNHI	G	D	I	293000000	62200000	690000000	84100000	P04818|TYSY_HUMAN
VMEKPSPLLVG	V	M	G	2840000	2170000	1670000	461000	Q13283|G3BP1_HUMAN:Q9UN86|G3BP2_HUMAN
MAIDIPHI	M	A	I	15700000	15300000	10200000	5300000	O43432|IF4G3_HUMAN
VADPETRTV	V	A	V	74900000	16300000	141000000	13500000	Q96T60|PNKP_HUMAN
DGFKGQKV	D	G	V	29900000	5750000	45600000	2330000	Q9P2J5|SYLC_HUMAN
LPNKQRTV	L	P	V	3130000	2780000	1790000	0	P04049|RAF1_HUMAN:P10398|ARAF_HUMAN
IATGGRIV	I	A	V	30800000	15700000	26900000	5920000	P48643|TCPE_HUMAN
LPKEDPTAV	L	P	V	172000000	65200000	101000000	11900000	Q9Y678|COPG1_HUMAN
DGTKHITTI	D	G	I	33600000	7730000	72600000	4860000	Q06546|GABPA_HUMAN
EAYLSRLGV	E	A	V	22000000	6540000	14500000	2270000	P11172|UMPS_HUMAN
HPVILASI	H	P	I	7910000	2070000	6530000	1110000	O00303|EIF3F_HUMAN
LPDPFAKIV	L	P	V	27500000	19100000	7580000	1400000	Q9HCE7|SMUF1_HUMAN
GPRLQVNQV	G	P	V	1520000	659000	1490000	201000	Q93008|USP9X_HUMAN
VAIEHLDKI	V	A	I	118000000	26500000	124000000	10100000	P48643|TCPE_HUMAN
GKGGSYSQAASSDSAQGSDVSLTA	G	K	A	3400000	1740000	4940000	708000
DSLTVHLI	D	S	I	1290000	306000	2210000	283000	Q14697|GANAB_HUMAN
EAFQHRSV	E	A	V	18100000	4130000	18800000	1430000	P42226|STAT6_HUMAN
SGIEVRLI	S	G	I	2020000	755000	4340000	830000	Q8NFW8|NEUA_HUMAN
PLDRAMAELAA	P	L	A	4100000	640000	3860000	602000	P06396|GELS_HUMAN
RPYQPLGALVV	R	P	V	19000000	11700000	35000000	14200000	Q9Y5Y2|NUBP2_HUMAN
VAPLQEKVV	V	A	V	835000	339000	2390000	398000	Q86V24|PAQR2_HUMAN
MSAYVKKI	M	S	I	3370000	2120000	6430000	3500000	O95619|YETS4_HUMAN
YLPKILQI	Y	L	I	6720000	9540000	12200000	7740000	O75691|UTP20_HUMAN
LAYDGKDYI	L	A	I	82900000	18500000	178000000	18600000
EAFRAGLKV	E	A	V	11000000	2420000	17100000	1400000	Q9NRB3|CHSTC_HUMAN
IGWKLLSV	I	G	V	579000	0	2010000	0	Q8IWA4|MFN1_HUMAN
YGFLEVNKV	Y	G	V	82600000	15900000	207000000	18700000	Q9Y282|ERGI3_HUMAN
RPYLLVHV	R	P	V	5370000	911000	4800000	962000	Q10570|CPSF1_HUMAN
VAIINKSI	V	A	I	2040000	782000	4940000	670000	P50570|DYN2_HUMAN
LGPPPPLRV	L	G	V	1530000	458000	8240000	1200000	Q13435|SF3B2_HUMAN
TAPPIATGV	T	A	V	16800000	8570000	43000000	5990000	Q9Y520|PRC2C_HUMAN
VPYGDGEGEKV	V	P	V	1630000	853000	3240000	388000	Q63HM1|KFA_HUMAN
IAFPSANEV	I	A	V	11500000	6490000	17700000	3080000	Q9NXH9|TRM1_HUMAN
DPISGDFKEI	D	P	I	7420000	1340000	6240000	571000	P46013|KI67_HUMAN
HSYSPRAI	H	S	I	23500000	17800000	22600000	0	P28070|PSB4_HUMAN
NGHLFTTI	N	G	I	2440000	1070000	4660000	791000	Q92974|ARHG2_HUMAN
VAIIIHAV	V	A	V	2960000	923000	7470000	1440000	Q15629|TRAM1_HUMAN
DALKAIARL	D	A	L	2160000	903000	5100000	682000	O76031|CLPX_HUMAN
PYPRPIHL	P	Y	L	2620000	593000	3450000	289000	O43325|LYRM1_HUMAN
IPRPDDPSNQI	I	P	I	4670000	1320000	4560000	533000	Q00341|VIGLN_HUMAN
RPNETDIKI	R	P	I	1330000	481000	3850000	619000	P26358|DNMT1_HUMAN
LAYVTKTRV	L	A	V	4630000	1170000	4540000	0	Q9HCE1|MOV10_HUMAN
LPNGKPVSV	L	P	V	11600000	8550000	13300000	2690000	P57729|RAB38_HUMAN
MVYDGHQHI	M	V	I	21100000	5920000	38400000	4300000	Q16773|KAT1_HUMAN
IVRDHWVHV	I	V	V	31200000	7610000	27800000	6860000	O75438|NDUB1_HUMAN
EGHFASETI	E	G	I	2480000	650000	1930000	393000	Q13813|SPTN1_HUMAN
IAGKVAVV	I	A	V	53900000	25600000	20900000	5140000	P23526|SAHH_HUMAN
DALLKSQHI	D	A	I	6890000	1750000	8660000	1040000	O75911|DHRS3_HUMAN
LPLLDSREI	L	P	I	2100000	324000	26600000	2520000	O95399|UTS2_HUMAN
EAPFTHKV	E	A	V	5290000	2280000	2040000	0	Q0ZGT2|NEXN_HUMAN
LPFRGSGTAI	L	P	I	111000000	55800000	105000000	13200000	Q8IXW5|RPAP2_HUMAN
DAVEERVI	D	A	I	952000	280000	2000000	270000	Q09028|RBBP4_HUMAN
RPAGALVALVV	R	P	V	52700000	13800000	45800000	11600000	Q2T9J0|TYSD1_HUMAN
KYVPRAILV	K	Y	V	919000	408000	3050000	689000	Q13885|TBB2A_HUMAN
EPRKIITV	E	P	V	3360000	1070000	7730000	1530000	O43432|IF4G3_HUMAN
MPLHVAPLL	M	P	L	28100000	16600000	8670000	3010000	P24468|COT2_HUMAN
GYPHDPPKV	G	Y	V	6670000	2410000	8870000	0	P61081|UBC12_HUMAN
KAYHEQLTV	K	A	V	42400000	25500000	98600000	21800000	Q9BQE3|TBA1C_HUMAN
DIFDVHTKI	D	I	I	1650000	297000	2830000	296000	Q9H8V3|ECT2_HUMAN
YPEKLKVI	Y	P	I	14500000	5750000	6050000	697000	Q01664|TFAP4_HUMAN
DAWHGGSSL	D	A	L	6280000	2610000	8250000	1170000	Q8NFI3|ENASE_HUMAN
DAPKDRLL	D	A	L	3430000	1250000	3340000	0	Q9H583|HEAT1_HUMAN
DGWPKNLKI	D	G	I	14700000	2270000	22500000	1850000	O94915|FRYL_HUMAN
FALGILKI	F	A	I	8990000	0	5100000	4690000	Q5VZE5|NAA35_HUMAN
DAERLREAI	D	A	I	3700000	1750000	0	544000	Q15149|PLEC_HUMAN
DAYGIGTYREI	D	A	I	1510000	580000	3490000	523000	Q93050|VPP1_HUMAN
DVPKALII	D	V	I	2290000	812000	6010000	557000	Q8TD19|NEK9_HUMAN
VAEPGQRKI	V	A	I	139000000	34400000	99900000	6990000	Q14671|PUM1_HUMAN
IAKQSVTI	I	A	I	7180000	3650000	15400000	3250000	P63208|SKP1_HUMAN
YPAKVTLL	Y	P	L	3240000	1010000	2680000	356000	Q9NVV0|TM38B_HUMAN
TGNMRAILI	T	G	I	3740000	1390000	11000000	2650000	P14635|CCNB1_HUMAN
SAAAVPKI	S	A	I	3390000	1510000	6980000	724000	Q12948|FOXC1_HUMAN
RPYSHALV	R	P	V	3500000	2800000	6840000	0	P61353|RL27_HUMAN
DGRYALVV	D	G	V	24300000	10800000	86800000	8810000	Q01581|HMCS1_HUMAN
FPFQWQHV	F	P	V	3920000	873000	3310000	350000	Q6IQ26|DEN5A_HUMAN
DAPIGPHLQ	D	A	Q	2500000	869000	6780000	883000	Q14152|EIF3A_HUMAN
FPSTAIKI	F	P	I	2030000	455000	4310000	486000	P85037|FOXK1_HUMAN
YSYWTKNGV	Y	S	V	28400000	5610000	21700000	2010000	Q9Y639|NPTN_HUMAN
LPIVTPALR	L	P	R	194000000	70200000	34400000	5480000	P52292|IMA1_HUMAN
SPLPHLYSV	S	P	V	6990000	1350000	6690000	924000	O94915|FRYL_HUMAN
DAFGKGKQLTV	D	A	V	72500000	18700000	112000000	8030000	O94952|FBX21_HUMAN
DPKKDVLI	D	P	I	18300000	394000	0	893000	P13667|PDIA4_HUMAN
DQFTPVKI	D	Q	I	42100000	16500000	145000000	19000000	P52907|CAZA1_HUMAN
DAEPHQRVV	D	A	V	19500000	2820000	50300000	1730000	Q14657|LAGE3_HUMAN
TGYKPLYI	T	G	I	4690000	2270000	6630000	1190000	P14314|GLU2B_HUMAN
DSKEIFLTV	D	S	V	48200000	18100000	47600000	7700000	Q53HL2|BOREA_HUMAN
HAPSIVFI	H	A	I	61300000	43000000	89400000	24900000	P62191|PRS4_HUMAN
SSYMHFTNV	S	S	V	1990000	659000	10500000	1760000	Q68CZ2|TENS3_HUMAN
IAFHTIPVI	I	A	I	5330000	1640000	4940000	1150000	Q6NUM9|RETST_HUMAN
HPPHSPLV	H	P	V	3390000	1600000	1510000	0	Q7Z3B3|KANL1_HUMAN
VATSFIRTI	V	A	I	8440000	2040000	11900000	2210000	Q9NWS1|PARI_HUMAN
LPYEQLKHF	L	P	F	2240000	1100000	4480000	994000	Q15013|MD2BP_HUMAN
FPFVSKTL	F	P	L	54300000	15200000	27300000	6270000	P31327|CPSM_HUMAN:P27708|PYR1_HUMAN
HGGRVIVV	H	G	V	9550000	4480000	20200000	3190000	Q08257|QOR_HUMAN
NSALVLKV	N	S	V	29000000	6150000	83300000	7320000	P06400|RB_HUMAN
ELALRTEL	E	L	L	2210000	750000	2040000	308000	O15020|SPTN2_HUMAN
LPANLPRRLV	L	P	V	18400000	4860000	34300000	4500000	Q9NZN4|EHD2_HUMAN
NPYDRGSAFAI	N	P	I	3700000	876000	6380000	576000	Q92499|DDX1_HUMAN
LALLKAPAKKKGAAAATSSKTPS	L	A	S	481000	0	731000	0	Q9UNZ5|L10K_HUMAN
EAYRVKRL	E	A	L	38400000	7980000	67900000	3190000	Q9UHD8|SEPT9_HUMAN
HPAAFPLPVV	H	P	V	35600000	38500000	10500000	8860000	Q9H6Y7|RN167_HUMAN
DSLLIRRI	D	S	I	3480000	1050000	6240000	878000	P54819|KAD2_HUMAN
DGLIHRFI	D	G	I	1240000	454000	1600000	519000	Q8N201|INT1_HUMAN
NALKNLQV	N	A	V	16600000	7400000	46600000	7090000	P55209|NP1L1_HUMAN
GRHPPVVLVPGDLGNQLEAKLDKP	G	R	P	1240000	1550000	2210000	1650000	Q8NCC3|PAG15_HUMAN
FPIHAITGV	F	P	V	5350000	1620000	1690000	249000	Q13459|MYO9B_HUMAN
DGFEEERKL	D	G	L	1440000	357000	2260000	0	P49588|SYAC_HUMAN
EPWLQRSVV	E	P	V	59300000	6780000	11000000	561000	Q7Z4N8|P4HA3_HUMAN
RPVQRLPSV	R	P	V	10000000	2080000	17000000	2280000	Q9H8V3|ECT2_HUMAN
MPNGSAGVKV	M	P	V	19600000	8430000	33500000	3730000	O95757|HS74L_HUMAN
DPLGPVRTV	D	P	V	64300000	21600000	10100000	640000	Q02388|CO7A1_HUMAN
TDIYSKEKTI	T	D	I	3040000	1230000	12000000	2610000	Q8N3X1|FNBP4_HUMAN
TANRHVLRI	T	A	I	3750000	977000	2920000	0	Q9UKK3|PARP4_HUMAN
EAFSDHPAI	E	A	I	33600000	11600000	38100000	5400000	Q9C0C6|CIPC_HUMAN
LAAEFLKQV	L	A	V	14600000	6460000	49000000	12400000	Q99832|TCPH_HUMAN
MPRYELAL	M	P	L	4970000	2280000	7890000	2650000	P82932|RT06_HUMAN
MPRFTEQV	M	P	V	16800000	8620000	27500000	4960000	P35221|CTNA1_HUMAN
DAVRLINI	D	A	I	12000000	5070000	28600000	2970000	Q96BP3|PPWD1_HUMAN
LPPPPQQKI	L	P	I	15500000	3830000	14600000	1110000	Q9BZJ0|CRNL1_HUMAN
RANVPSKVI	R	A	I	1890000	705000	4720000	0	P53675|CLH2_HUMAN
MPSLPSYKV	M	P	V	5600000	1820000	5110000	689000	P29401|TKT_HUMAN
DAFKAIKT	D	A	T	7160000	2550000	14100000	2610000	P41970|ELK3_HUMAN
TGIPLPLI	T	G	I	292000000	133000000	329000000	15300000	P24941|CDK2_HUMAN
DAMAAVPAKV	D	A	V	2310000	802000	2900000	906000	O60610|DIAP1_HUMAN
DAAVEMKRI	D	A	I	4850000	1890000	8090000	1290000	Q16643|DREB_HUMAN
EAYVQKMV	E	A	V	43200000	15100000	38300000	11100000	Q96IP4|FA46A_HUMAN
NGYTPLHI	N	G	I	3430000	1200000	9170000	1300000	P16157|ANK1_HUMAN
HPMRAIFMI	H	P	I	2220000	869000	1880000	795000	Q13043|STK4_HUMAN
YPAGFMDVI	Y	P	I	1580000000	1370000000	540000000	137000000	P62701|RS4X_HUMAN
DTYTMKEV	D	T	V	795000	855000	812000	299000	Q00987|MDM2_HUMAN
MSPQGLRV	M	S	V	4840000	2720000	12500000	1230000	P16144|ITB4_HUMAN
SAGPVHPLV	S	A	V	15200000	8560000	48700000	6550000	Q9P2R6|RERE_HUMAN
YPPPPAKGGI	Y	P	I	3130000	1310000	1670000	234000	Q9GZR1|SENP6_HUMAN
LPYSPRVLV	L	P	V	12000000	5280000	14400000	2840000	Q13286|CLN3_HUMAN
SDAVVMPKI	S	D	I	2960000	906000	3680000	517000	Q8WVS4|WDR60_HUMAN
TPHGRITVI	T	P	I	105000000	17900000	49000000	7030000	Q8WXI7|MUC16_HUMAN
DARIVGTDI	D	A	I	2000000	630000	3210000	303000	Q5XPI4|RN123_HUMAN
DTFIVHTI	D	T	I	2880000	659000	1480000	280000	P12814|ACTN1_HUMAN
TPKLFHEVV	T	P	V	7950000	4830000	7320000	1240000	Q9Y3T9|NOC2L_HUMAN
TAYDRGNYI	T	A	I	34400000	9940000	63100000	12000000	Q6WRI0|IGS10_HUMAN
HTNNLRPKKKVK	H	T	K	2110000	3550000	8400000	4660000	P62987|RL40_HUMAN
TAFRTVEI	T	A	I	11100000	2250000	16400000	2740000	P51798|CLCN7_HUMAN
YPYIPAHI	Y	P	I	2020000	702000	6310000	683000	O43809|CPSF5_HUMAN
EAITHLLGV	E	A	V	3150000	1360000	7030000	990000	Q15021|CND1_HUMAN
NAKYVSLHV	N	A	V	22500000	6760000	55400000	8600000	Q9BSU3|NAA11_HUMAN
SGKPKVTKAKKAAPKKK	S	G	K	487000	185000	355000	116000	P16402|H13_HUMAN
FPYGDASKF	F	P	F	1120000	405000	1810000	241000	Q9UM19|HPCL4_HUMAN
YAAELIERV	Y	A	V	0	876000	0	434000	Q9Y4B6|DCAF1_HUMAN
LPYHHVIHA	L	P	A	4810000	2260000	8790000	0	Q460N5|PAR14_HUMAN
EVYRGVREV	E	V	V	5750000	3580000	16100000	0	Q13895|BYST_HUMAN
IGPLDMKQI	I	G	I	4460000	2120000	4650000	708000	Q9NUM4|T106B_HUMAN
DALKNHRTV	D	A	V	79400000	41700000	26400000	3180000	Q8NCM8|DYHC2_HUMAN
FPRLDINV	F	P	V	18400000	4910000	14500000	3810000	P49642|PRI1_HUMAN
SATFLRVV	S	A	V	21500000	5890000	25900000	6450000	P62191|PRS4_HUMAN
VPFSMRIL	V	P	L	1990000	516000	893000	155000	Q8WVT3|TPC12_HUMAN
MGPPPTPHF	M	G	F	17200000	6750000	46100000	7840000	Q92922|SMRC1_HUMAN
IPADLRII	I	P	I	17000000	5000000	3740000	485000	P05023|AT1A1_HUMAN
MALATKTEV	M	A	V	29400000	9920000	22900000	4090000	P27816|MAP4_HUMAN
TPMPALTTV	T	P	V	19700000	5660000	13500000	2360000	Q6WRI0|IGS10_HUMAN
NALKLGTLV	N	A	V	1220000	404000	1970000	449000	Q9HD67|MYO10_HUMAN
SAKPGPALV	S	A	V	1490000	436000	2400000	444000	Q9ULH7|MKL2_HUMAN
YPNLQLREI	Y	P	I	18500000	5250000	15000000	2100000	Q14671|PUM1_HUMAN
VALEMIKV	V	A	V	1910000	433000	1150000	202000	A0AVT1|UBA6_HUMAN
VAPFFKSYI	V	A	I	1630000	353000	2270000	312000	Q14204|DYHC1_HUMAN
YPRLSIPNL	Y	P	L	56300000	36200000	13300000	4940000	Q86TG7|PEG10_HUMAN
EAIQRTPKI	E	A	I	18400000	8460000	47000000	8610000	P61769|B2MG_HUMAN
DADPRVALV	D	A	V	27000000	9230000	50800000	7800000	Q7Z2W4|ZCCHV_HUMAN
APDENIPAKI	A	P	I	3700000	1470000	4850000	695000	P11387|TOP1_HUMAN
DGHHYISSI	D	G	I	2910000	1270000	6510000	781000	Q8NI35|INADL_HUMAN
DAFKLESL	D	A	L	19200000	8320000	47000000	6280000	O14777|NDC80_HUMAN
VARLEKIKI	V	A	I	12600000	3300000	26800000	5250000	Q8N511|TM199_HUMAN
DGFHRDLLI	D	G	I	39400000	8940000	29000000	4120000	Q8TBF5|PIGX_HUMAN
DATDFFGRV	D	A	V	2700000	484000	2310000	0	Q86WQ0|NR2CA_HUMAN
EAWKLLKV	E	A	V	915000000	144000000	125000000	59000000	O95235|KI20A_HUMAN
VGRLQGLTV	V	G	V	13100000	5100000	19100000	3010000	Q14674|ESPL1_HUMAN
VPVKDRII	V	P	I	2910000	819000	1180000	0	Q9Y6N1|COX11_HUMAN
DVINRIFRI	D	V	I	2130000	856000	2770000	540000	Q15262|PTPRK_HUMAN
LPYHGESI	L	P	I	6480000	4150000	4620000	1180000	P07093|GDN_HUMAN
DAKIEIQTL	D	A	L	19100000	7930000	26900000	6040000	P55212|CASP6_HUMAN
SSYPTTTI	S	S	I	6090000	4320000	15500000	2760000	P17275|JUNB_HUMAN
DTMKVLGV	D	T	V	10800000	6560000	22100000	3640000	Q96A65|EXOC4_HUMAN
SAFATPFLV	S	A	V	858000000	0	199000000	27200000	P15954|COX7C_HUMAN
IGYGYLHRI	I	G	I	4800000	1470000	7230000	827000	Q9H8Y8|GORS2_HUMAN
TAPKVLFT	T	A	T	6980000	3310000	7190000	586000	Q14676|MDC1_HUMAN
TAADTAAQI	T	A	I	352000000	92000000	519000000	43500000
NAYDNHVFV	N	A	V	12900000	3330000	22700000	2490000	Q96QT4|TRPM7_HUMAN
LPGELFHVV	L	P	V	10100000	4160000	2510000	684000	Q1RMZ1|SAMTR_HUMAN
RMGPYTFLETV	R	M	V	412000	0	2170000	0	Q9BWQ6|YIPF2_HUMAN
LPYEYKIVI	L	P	I	5970000	1510000	4180000	616000	O15442|MPPD1_HUMAN
EALDRVLEI	E	A	I	139000000	14000000	67100000	10700000	O95263|PDE8B_HUMAN
TAIISRLV	T	A	V	3730000	1440000	4200000	595000	Q9HCD6|TANC2_HUMAN
DALKYVGI	D	A	I	4490000	2080000	2350000	316000	Q92800|EZH1_HUMAN
SPHSGSTISI	S	P	I	1690000	514000	3400000	534000	Q68CZ2|TENS3_HUMAN
SPFPDIPKV	S	P	V	169000000	77400000	408000000	54100000	Q9UKK3|PARP4_HUMAN
MSHGVPVV	M	S	V	1240000	723000	3530000	649000	P41229|KDM5C_HUMAN
YAFPRVRII	Y	A	I	1460000	569000	3770000	731000	Q9NWZ5|UCKL1_HUMAN
IPVKWIGV	I	P	V	8690000	123000	8800000	2380000	P30520|PURA2_HUMAN
MPAPLLKNV	M	P	V	6930000	2600000	8180000	1020000	Q9BRS2|RIOK1_HUMAN
IPPSTLVEI	I	P	I	107000000	61700000	66400000	18600000	Q12772|SRBP2_HUMAN
IGYPHLQEV	I	G	V	2500000	1010000	6230000	667000	Q6ZNJ1|NBEL2_HUMAN
DAAEIRLV	D	A	V	296000000	59900000	654000000	63200000	P19338|NUCL_HUMAN
DAARFPII	D	A	I	170000000	30400000	195000000	18500000	Q8TCT9|HM13_HUMAN
IPRSFMMEV	I	P	V	9540000	11900000	10600000	3840000	Q7Z6E9|RBBP6_HUMAN
DPFASLKKV	D	P	V	5190000	3410000	1590000	308000	Q5SR56|MF14B_HUMAN
MPRKIEEI	M	P	I	2850000	708000	4110000	0	P63173|RL38_HUMAN
VAFSSDNRQIV	V	A	V	13200000	2630000	25500000	3410000	P63244|RACK1_HUMAN
LPWSNPLKV	L	P	V	117000000	23400000	74500000	12600000	Q9BV44|THUM3_HUMAN
HAWKANAI	H	A	I	3730000	2100000	7280000	0	O14818|PSA7_HUMAN
MAPEVIRM	M	A	M	2630000	1820000	10300000	2840000	P04049|RAF1_HUMAN
NADKIRVKI	N	A	I	2210000	919000	2430000	0	P78362|SRPK2_HUMAN
DSILVKTV	D	S	V	3120000	696000	5640000	398000	P19367|HXK1_HUMAN
SSHKTFRIKRFL	S	S	L	6900000	9450000	12700000	9770000	P62891|RL39_HUMAN
SPRISVTV	S	P	V	17700000	8640000	7890000	1480000	Q9H040|SPRTN_HUMAN
DARYNISVI	D	A	I	9880000	2600000	4820000	516000	Q9H6L2|TM231_HUMAN
DPYSGKLISL	D	P	L	5160000	1720000	1950000	252000	Q15149|PLEC_HUMAN
DLYKMKHSV	D	L	V	2550000	1370000	1630000	0	Q15652|JHD2C_HUMAN
DSRIDVSV	D	S	V	1990000	1080000	4580000	1270000	Q4V328|GRAP1_HUMAN
DAVRMLNTL	D	A	L	2070000	1130000	1680000	356000	Q05932|FOLC_HUMAN
TAHIGGVNI	T	A	I	4330000	1330000	6220000	889000	Q2LD37|K1109_HUMAN
LPYTNPSKF	L	P	F	32300000	19900000	27500000	6630000	P49815|TSC2_HUMAN
DSYSDHFTI	D	S	I	881000	393000	2610000	303000	O95155|UBE4B_HUMAN
NGEPGTRVV	N	G	V	44600000	11900000	82900000	8990000	O95997|PTTG1_HUMAN
FAYTVKYV	F	A	V	28700000	9200000	9810000	1580000	Q8N2K1|UB2J2_HUMAN
IAFYGGHEV	I	A	V	24100000	4930000	11500000	1500000	P33897|ABCD1_HUMAN
LPQDVILKF	L	P	F	20800000	17100000	30700000	17200000	Q96GQ7|DDX27_HUMAN
MGFIDEKRI	M	G	I	1830000	880000	933000	230000	Q12884|SEPR_HUMAN
EAPPGVRSV	E	A	V	21500000	5720000	21400000	2510000	O00212|RHOD_HUMAN
HPLKPITV	H	P	V	4040000	2000000	1860000	407000	Q7Z3J2|CP062_HUMAN
IPYHPSLSL	I	P	L	916000	493000	900000	283000	P57723|PCBP4_HUMAN
FPTEGFQRV	F	P	V	2130000	602000	1160000	628000	Q6T4R5|NHS_HUMAN
TPYGRPANI	T	P	I	8450000	2730000	13500000	1540000	Q7Z401|MYCPP_HUMAN
QAQKAEGAGDAK	Q	A	K	138000	86700	265000	195000	P05204|HMGN2_HUMAN
EPPPVKQV	E	P	V	25800000	11700000	31600000	3390000	Q8WWY3|PRP31_HUMAN
HPHRGFETV	H	P	V	106000000	21200000	67800000	2710000	O00625|PIR_HUMAN
SALDSKLKV	S	A	V	5650000	2250000	19400000	2770000	Q8WTW3|COG1_HUMAN
LGYDTRVTV	L	G	V	69700000	11400000	98900000	7480000	P08237|PFKAM_HUMAN
DMKVLHQV	D	M	V	3180000	1300000	1370000	278000	Q9NWK9|BCD1_HUMAN
HALVPKEI	H	A	I	9280000	4320000	24400000	4390000	Q96BY2|MOAP1_HUMAN
FPYKIPAVVV	F	P	V	2140000	0	1300000	0	Q9Y6G9|DC1L1_HUMAN
TAAPQKLLI	T	A	I	8150000	2990000	20800000	3080000	Q9NYA4|MTMR4_HUMAN
FPYYGKKLHV	F	P	V	16300000	6610000	21100000	3710000	P54709|AT1B3_HUMAN
GHQQLYWSHPRKFGQG	G	H	G	1510000	539000	2640000	0	P62273|RS29_HUMAN
LPYRRSVPT	L	P	T	2370000	1050000	4050000	0	P62277|RS13_HUMAN
NPYYDSRVV	N	P	V	113000000	30300000	102000000	10100000	Q00610|CLH1_HUMAN
DALKLVQL	D	A	L	9600000	4650000	11300000	1770000	O00330|ODPX_HUMAN
YPMYSGEKAYI	Y	P	I	3640000	777000	1580000	381000	Q6NUM9|RETST_HUMAN
YAPNRTITV	Y	A	V	2240000	1350000	3470000	586000	P23458|JAK1_HUMAN
VPLERLIRV	V	P	V	15900000	6870000	3740000	2660000	Q5BKX5|CS054_HUMAN
ETYRRIVKV	E	T	V	3150000	667000	14300000	0	Q96GD4|AURKB_HUMAN
DPYSSAEPHV	D	P	V	2090000	1210000	3850000	432000	Q13263|TIF1B_HUMAN
YPAPLTSI	Y	P	I	9660000	2930000	9890000	1020000	Q7Z3T8|ZFY16_HUMAN
FPYPVGVHA	F	P	A	26600000	9880000	70800000	11100000	Q99590|SCAFB_HUMAN
YIYSGGEKI	Y	I	I	5540000	1390000	19700000	1220000	O14543|SOCS3_HUMAN
LAPQIKVI	L	A	I	10600000	2220000	6120000	790000	P00966|ASSY_HUMAN
DPEHPGRLV	D	P	V	13500000	13700000	15000000	3570000	Q96AX9|MIB2_HUMAN
YPFQIHSI	Y	P	I	16000000	4430000	7020000	1280000	O95674|CDS2_HUMAN
SPAPPLLHV	S	P	V	63900000	21800000	157000000	29000000	Q8N163|CCAR2_HUMAN
IAYKFGKTV	I	A	V	1110000000	126000000	558000000	27800000	Q96BY9|SARAF_HUMAN
MPMGPGHASV	M	P	V	18900000	12900000	14000000	2440000	Q92585|MAML1_HUMAN
MALAVRVV	M	A	V	1720000	965000	1570000	447000	P63302|SELW_HUMAN
DPAERITV	D	P	V	34100000	15200000	10300000	2180000	O14936|CSKP_HUMAN
DAYLSKAMEI	D	A	I	838000	316000	3090000	456000	Q9BRS2|RIOK1_HUMAN
HGYEKYNTI	H	G	I	12900000	6660000	16500000	3040000	Q3L8U1|CHD9_HUMAN
LPYKPYFYI	L	P	I	6660000	2890000	3840000	471000	Q07864|DPOE1_HUMAN
DIREEIRKV	D	I	V	2750000	768000	3960000	348000	Q15631|TSN_HUMAN
YAKALEII	Y	A	I	842000	331000	2010000	263000	Q99832|TCPH_HUMAN
MPLKTIGL	M	P	L	4020000	849000	5360000	784000	Q6MZW2|FSTL4_HUMAN
SAYPEPSKV	S	A	V	23600000	10500000	28400000	7100000	Q8WXI7|MUC16_HUMAN
MPDLENRLI	M	P	I	47500000	16300000	15800000	3040000	Q13425|SNTB2_HUMAN
FPRYPGLMV	F	P	V	1820000	693000	1030000	192000	P41162|ETV3_HUMAN
YPHAVGKNTLLI	Y	P	I	8410000	1500000	25200000	2140000	P39656|OST48_HUMAN
YASQQIRQI	Y	A	I	1760000	557000	4080000	441000	O75962|TRIO_HUMAN
AAFGKSPEI	A	A	I	37800000	13200000	88900000	9240000	Q92621|NU205_HUMAN
YARLHPRAV	Y	A	V	94100000	22200000	328000000	19400000	P62987|RL40_HUMAN
RDAPAGRKV	R	D	V	96300000	35600000	463000000	74500000	P62917|RL8_HUMAN
LAPRLPHSV	L	A	V	25400000	6070000	64600000	5830000	Q9Y2K7|KDM2A_HUMAN
KPYNVKQI	K	P	I	30100000	14900000	17400000	3310000	O15056|SYNJ2_HUMAN
EPPPIWRV	E	P	V	5180000	2260000	13400000	2500000	Q9ULL5|PRR12_HUMAN
DAAELLRL	D	A	L	19400000	13800000	54300000	15800000	Q12769|NU160_HUMAN
LPVRLANI	L	P	I	22900000	2890000	2530000	231000	Q16654|PDK4_HUMAN:Q15119|PDK2_HUMAN:Q15118|PDK1_HUMAN
SAFNSHQRI	S	A	I	5240000	3950000	14100000	0	P17014|ZNF12_HUMAN
MPKSGLLII	M	P	I	33000000	13700000	16400000	2710000	P43364|MAGAB_HUMAN
VGTPEVLRV	V	G	V	99500000	28400000	76200000	11000000	Q9NZN4|EHD2_HUMAN
LAFESIQKI	L	A	I	9470000	3460000	10400000	2550000	O75448|MED24_HUMAN
TAPPHVTVV	T	A	V	2830000	2140000	5550000	1040000	Q8N1G4|LRC47_HUMAN
VADYVRNI	V	A	I	2030000	612000	2220000	327000	Q9NZB2|F120A_HUMAN
LPFEVLQHI	L	P	I	65500000	23000000	43800000	3300000	Q8TB52|FBX30_HUMAN
SAVVLSAV	S	A	V	43600000	16500000	23700000	2950000	P63010|AP2B1_HUMAN:Q10567|AP1B1_HUMAN
NPYEFALKF	N	P	F	2120000	0	3690000	0	Q9UJG1|MSPD1_HUMAN
IAHEIYQKI	I	A	I	34100000	13800000	29600000	2820000	Q8IZT6|ASPM_HUMAN
NAIKVNNV	N	A	V	79600000	15500000	193000000	16500000	Q14527|HLTF_HUMAN
VDAFRVNVI	V	D	I	14900000	6300000	55200000	10200000	Q96CW1|AP2M1_HUMAN
TPLPLVSRV	T	P	V	1740000	569000	1340000	186000	Q96RE7|NACC1_HUMAN
DAYSGGAVNL	D	A	L	32500000	23100000	71600000	20800000	P28074|PSB5_HUMAN
VPMPSRAV	V	P	V	2080000	1790000	2040000	460000	Q99941|ATF6B_HUMAN
MGVIVHII	M	G	I	71800000	40900000	36100000	13000000	P49720|PSB3_HUMAN
RAPPPMALV	R	A	V	1020000	597000	2980000	578000	Q8WY41|NANO1_HUMAN
EGLLIVKL	E	G	L	11100000	8720000	15900000	7760000	O14978|ZN263_HUMAN
HAVGDIPGV	H	A	V	16500000	11400000	43900000	11200000	P62266|RS23_HUMAN
MPRTGNGPMSV	M	P	V	51100000	26800000	34000000	2520000	O95793|STAU1_HUMAN
DALKTLSL	D	A	L	5120000	2810000	6440000	1360000	Q5H8A4|PIGG_HUMAN
GIPYHIVNIV	G	I	V	13400000	1990000	25400000	5660000	P49591|SYSC_HUMAN
VAMYPFKKV	V	A	V	8640000	2740000	7030000	1130000	Q9NZV5|SELN_HUMAN
LAPVVKEI	L	A	I	17200000	2350000	32500000	2300000	P46940|IQGA1_HUMAN:Q13576|IQGA2_HUMAN
FGYKGLKI	F	G	I	1600000	898000	1730000	401000	O14929|HAT1_HUMAN
ETAPDSYKV	E	T	V	801000	418000	1930000	0	Q14244|MAP7_HUMAN
LPFTMKKI	L	P	I	4200000	1090000	3650000	767000	Q86V20|FA35A_HUMAN
NPNGRFVVV	N	P	V	38400000	7880000	33800000	3180000	P35606|COPB2_HUMAN
DAGKFQIYF	D	A	F	62300000	46700000	168000000	37300000	O43143|DHX15_HUMAN
MPDPHNLPIV	M	P	V	2470000	769000	4640000	457000	Q6YBV0|S36A4_HUMAN
DGIFPAKTI	D	G	I	17700000	6450000	43700000	5080000	Q9BY44|EIF2A_HUMAN
APASVPAQAPKRTQAPTKASE	A	P	E	2210000	11400000	3200000	4820000	P47914|RL29_HUMAN
YAYDGKDY	Y	A	Y	75900000	3440000	137000000	0
WPHSQIREI	W	P	I	8680000	3860000	4740000	762000	Q6ZS30|NBEL1_HUMAN
DALPFAHV	D	A	V	1840000	790000	1740000	235000	P31930|QCR1_HUMAN
DAENAMRYI	D	A	I	159000000	63000000	77700000	13100000	P52298|NCBP2_HUMAN
EMFSDIYKIREI	E	M	I	0	0	9550000	1850000	P13693|TCTP_HUMAN
NAPRTIFII	N	A	I	2830000	723000	19600000	2800000	Q14116|IL18_HUMAN
DGPRVFRVV	D	G	V	4080000	2590000	5620000	1500000	Q9Y285|SYFA_HUMAN
DGRFHLESV	D	G	V	55500000	17000000	22600000	1730000	Q9BZG8|DPH1_HUMAN
KLSDGVAVLKV	K	L	V	2440000	640000	3960000	667000	P10809|CH60_HUMAN
YPYRPDTI	Y	P	I	13200000	4760000	12200000	1320000	O43688|PLPP2_HUMAN
IPHVDVVV	I	P	V	1350000	386000	3580000	523000	Q9H0S4|DDX47_HUMAN
NTHEFVNLV	N	T	V	6400000	2530000	16600000	3000000	O75436|VP26A_HUMAN
KGGSYSQAASSDSAQGSDVSLTA	K	G	A	3670000	681000	4960000	515000
GLPFSQPKV	G	L	V	44200000	16500000	52500000	8170000	Q9NSU2|TREX1_HUMAN
YPDRNLPTI	Y	P	I	20500000	10000000	19800000	3920000	Q9H2J4|PDCL3_HUMAN
YPPPVDPKKLI	Y	P	I	1450000	667000	2020000	332000	Q8WVX9|FACR1_HUMAN
VVYGGGAAEI	V	V	I	18600000	5920000	45000000	7010000	P48643|TCPE_HUMAN
VPAGGAVAV	V	P	V	106000000	63300000	36800000	10900000	P05387|RLA2_HUMAN
VPYPLPKIDL	V	P	L	12300000	7320000	19000000	0	P55786|PSA_HUMAN
FPDNPRKL	F	P	L	4210000	1260000	5470000	582000	Q9Y484|WIPI4_HUMAN
SARWPVAGQI	S	A	I	14800000	3120000	53800000	4660000	P78527|PRKDC_HUMAN
DSPKALYL	D	S	L	24100000	6540000	12400000	1340000	P78357|CNTP1_HUMAN
LPGYVPKTSL	L	P	L	30800000	7200000	9310000	840000	Q7Z2W9|RM21_HUMAN
DAFKTSELI	D	A	I	2730000	870000	6430000	419000	Q9H2J7|S6A15_HUMAN
DAFKDFVV	D	A	V	22800000	5140000	43900000	3930000	P21583|SCF_HUMAN
SGLEVHKI	S	G	I	1670000	602000	5090000	0	Q9Y597|KCTD3_HUMAN
VPFHLHINL	V	P	L	3290000	983000	4540000	913000	Q99613|EIF3C_HUMAN
TALPGKFKI	T	A	I	2950000	620000	3060000	216000	Q04446|GLGB_HUMAN
WPFNQKVTL	W	P	L	1140000	0	3130000	428000	Q12933|TRAF2_HUMAN
DMLQVRKV	D	M	V	15700000	5090000	6120000	566000	Q8TAF3|WDR48_HUMAN
DGHPVPKQAF	D	G	F	3760000	1650000	3090000	0	P29401|TKT_HUMAN
FPYNKNGFKV	F	P	V	12500000	2410000	7720000	758000	Q96JM7|LMBL3_HUMAN
IAREYNWNV	I	A	V	2280000	316000	1870000	0	Q8N7H5|PAF1_HUMAN
RAPESRVV	R	A	V	9950000	4050000	8260000	616000	Q9BVQ7|SPA5L_HUMAN
AAFHPTMPLI	A	A	I	1720000	0	15800000	0	P53621|COPA_HUMAN
SSKEILKV	S	S	V	820000	490000	1480000	312000	Q9NS87|KIF15_HUMAN
HGYGAFLTL	H	G	L	4680000	633000	15200000	1770000	P49721|PSB2_HUMAN
DPFIIIHSI	D	P	I	76700000	41400000	22700000	3790000	Q96RS6|NUDC1_HUMAN
DGDGAGDDRRI	D	G	I	3770000	600000	3230000	0	Q6I9Y2|THOC7_HUMAN
IPNAGDATKAI	I	P	I	2730000	1400000	3010000	571000	Q9NUY8|TBC23_HUMAN
DALRKIRAV	D	A	V	29600000	13100000	29000000	5450000	Q5VTR2|BRE1A_HUMAN
DPLPGRIKV	D	P	V	141000000	37500000	41800000	3670000	O75534|CSDE1_HUMAN
LAYSGYKYV	L	A	V	3680000	995000	7840000	666000	O95070|YIF1A_HUMAN
RPPPIGAEV	R	P	V	47100000	17100000	130000000	12800000	Q07820|MCL1_HUMAN
DAVKVGLVG	D	A	G	1880000	407000	2670000	342000	P58107|EPIPL_HUMAN
LAYLQRIAL	L	A	L	30700000	8410000	36200000	7990000	P35221|CTNA1_HUMAN:P26232|CTNA2_HUMAN
LPSGSKKVI	L	P	I	105000000	44500000	202000000	24600000	P62917|RL8_HUMAN
FAWAFHSV	F	A	V	310000	0	320000	0	Q9Y485|DMXL1_HUMAN
NGHVGLGV	N	G	V	48400000	25700000	64700000	18600000	P15880|RS2_HUMAN
YPYRYPAL	Y	P	L	5870000	1870000	5270000	949000	P35611|ADDA_HUMAN
LANEKVITV	L	A	V	1180000	365000	4080000	459000	Q86VV8|RTTN_HUMAN
NPRHSVINV	N	P	V	2740000	1240000	1290000	0	Q5SYE7|NHSL1_HUMAN
HANAERPTV	H	A	V	7230000	3290000	10700000	1160000	Q9Y5J1|UTP18_HUMAN
DGYVKFWQI	D	G	I	47100000	17100000	30600000	1720000	Q6P2E9|EDC4_HUMAN
SAYSVRFV	S	A	V	2080000	1040000	6310000	947000	Q14315|FLNC_HUMAN
PKRKAEGDAKGDKAKVK	P	K	K	11000000	136000	15100000	1970000	P05204|HMGN2_HUMAN
SAFDTSQV	S	A	V	28400000	13500000	25200000	11300000	Q13813|SPTN1_HUMAN
IPRISISNV	I	P	V	3570000	1160000	7100000	1030000	O94829|IPO13_HUMAN
SAIQKIITI	S	A	I	3520000	814000	13100000	1980000	Q07864|DPOE1_HUMAN
LPLNIERNI	L	P	I	4800000	1390000	3120000	566000	Q96KP1|EXOC2_HUMAN
HPVHPFLAV	H	P	V	3500000	1200000	6340000	1180000	Q96RY7|IF140_HUMAN
ISYDRTLVI	I	S	I	1250000	444000	2650000	316000	Q8TBX8|PI42C_HUMAN
TTPKPKRAAVAASSSS	T	T	S	683000000	87900000	98800000	25600000	P61927|RL37_HUMAN
IPYPLPPNYSY	I	P	Y	4140000	2690000	16900000	5320000	Q8NBI5|S43A3_HUMAN
DVLDRPLNI	D	V	I	1830000	838000	1660000	399000	Q92973|TNPO1_HUMAN
DTNVYRVTI	D	T	I	99400000	41200000	36700000	5810000	Q6P2Q9|PRP8_HUMAN
KLPNYDAREIVNNV	K	L	V	829000	0	8000000	771000	Q02880|TOP2B_HUMAN
DAEKNFHNI	D	A	I	5390000	1690000	7250000	0	P33402|GCYA2_HUMAN
IQRTPKIQVYSRHPAENGKSNFLN	I	Q	N	2210000	0	13400000	0	P61769|B2MG_HUMAN
TGYDLAEI	T	G	I	10800000	3510000	4450000	434000	Q9H977|WDR54_HUMAN
YGFEKPSAI	Y	G	I	9530000	2690000	14400000	1670000	P38919|IF4A3_HUMAN:P60842|IF4A1_HUMAN:Q14240|IF4A2_HUMAN
DAHLGSSSV	D	A	V	61900000	22200000	32400000	4180000	Q8NFQ8|TOIP2_HUMAN
ARGPKKHLK	A	R	K	96400	58600	923000	80400	P62701|RS4X_HUMAN
MPSPVSPKL	M	P	L	42500000	15000000	31800000	5940000	Q9UHB7|AFF4_HUMAN
LPRDFMDYM	L	P	M	2750000	4950000	1210000	0	Q9H6W3|RIOX1_HUMAN
LPHNTHRVV	L	P	V	71000000	8920000	75300000	3380000	O43292|GPAA1_HUMAN
HPRTSITVV	H	P	V	29200000	15100000	29300000	2910000	Q9NQT4|EXOS5_HUMAN
PKFEVIEKPQA	P	K	A	5530000	3150000	11800000	2500000	P18859|ATP5J_HUMAN
VPRSASVLL	V	P	L	57000000	19100000	12300000	1550000	Q9Y3Q3|TMED3_HUMAN
DGRLFNAI	D	G	I	869000	392000	2090000	369000	Q15149|PLEC_HUMAN
MAFRPGVV	M	A	V	2230000	653000	2120000	218000	O60216|RAD21_HUMAN
VGHNLPTI	V	G	I	25300000	8310000	55300000	4760000	Q9ULT8|HECD1_HUMAN
SDAPGVPRI	S	D	I	12100000	5560000	15800000	184000	P16220|CREB1_HUMAN
IGFTALVI	I	G	I	23400000	36000000	32500000	5360000	P13073|COX41_HUMAN
MPPLVIKV	M	P	V	72100000	40800000	42000000	10200000	Q9NZM1|MYOF_HUMAN
VAVKILKV	V	A	V	19100000	3650000	24000000	1990000	P04049|RAF1_HUMAN
ETDLYKRFILV	E	T	V	1790000	1070000	16100000	5460000	Q13426|XRCC4_HUMAN
HPYTIPESLRV	H	P	V	868000	486000	1140000	0	Q96AY4|TTC28_HUMAN
DGVSLMRV	D	G	V	4090000	3360000	9990000	2340000	P24928|RPB1_HUMAN
HSYLQENKI	H	S	I	3580000	1810000	2430000	639000	Q92802|N42L2_HUMAN
DGQLKSLTI	D	G	I	5130000	1960000	6270000	1160000	O75190|DNJB6_HUMAN
AKKPVMKGAKSGKGAVTSEALKD	A	K	D	2160000	683000	2020000	522000	Q6P161|RM54_HUMAN
SPSKMPEI	S	P	I	12800000	7980000	13500000	2320000	Q15011|HERP1_HUMAN
YALPHAILRL	Y	A	L	8500000	779000	71900000	4980000	P60709|ACTB_HUMAN:Q562R1|ACTBL_HUMAN
HPLVILNI	H	P	I	278000000	187000000	47900000	83600000	Q7L5N1|CSN6_HUMAN
DVHEDSITV	D	V	V	4250000	1090000	6800000	735000	Q06787|FMR1_HUMAN
DPPLKFMSV	D	P	V	21000000	25600000	16600000	5700000	P52597|HNRPF_HUMAN
FSFKDIKKI	F	S	I	902000	0	2370000	297000	P98170|XIAP_HUMAN
MPQHIKITV	M	P	V	29300000	9630000	41200000	4660000	Q96J02|ITCH_HUMAN
DGAHAVVI	D	G	I	2600000	1720000	3170000	625000	O60701|UGDH_HUMAN
DVHRQVVVV	D	V	V	1540000	964000	3440000	0	P54198|HIRA_HUMAN
EALRELRV	E	A	V	13700000	2280000	36900000	2090000	Q9UJX2|CDC23_HUMAN
GHTNNLRPKKKVK	G	H	K	2490000	1950000	1160000	2550000	P62987|RL40_HUMAN
MPSEGRMV	M	P	V	2930000	1780000	790000	0	P12814|ACTN1_HUMAN
DPRQPSYNV	D	P	V	3400000	1760000	4280000	698000	Q5T6F0|DCA12_HUMAN
DAREIVNNV	D	A	V	102000000	30200000	78200000	7680000	Q02880|TOP2B_HUMAN
DAHAIWHI	D	A	I	6070000	1270000	11400000	1210000	Q96FM1|PGAP3_HUMAN
FPSEVVGKMV	F	P	V	3380000	1840000	2400000	417000	Q5UIP0|RIF1_HUMAN
HPYEVAEVI	H	P	I	37000000	7140000	57700000	5890000	O60888|CUTA_HUMAN
DGPKGIFL	D	G	L	10500000	6510000	6140000	1130000	Q14671|PUM1_HUMAN
DPMKARVV	D	P	V	34100000	15100000	12000000	684000	P49458|SRP09_HUMAN
IPFISKEL	I	P	L	184000000	63400000	211000000	64200000	P61201|CSN2_HUMAN
PLNVLGGLKL	P	L	L	5620000	1920000	5760000	1390000	Q8NFC6|BD1L1_HUMAN
DSFSEPRI	D	S	I	108000000	21500000	224000000	24400000	Q9NRF8|PYRG2_HUMAN
DGLRQREV	D	G	V	984000000	152000000	243000000	17000000	Q15011|HERP1_HUMAN
VGFNVKNV	V	G	V	116000000	23400000	36000000	2320000	P68104|EF1A1_HUMAN:Q05639|EF1A2_HUMAN
LPNYDAREIVNNV	L	P	V	2670000	553000	1930000	294000	Q02880|TOP2B_HUMAN
GGVDSPIGKVV	G	G	V	10000000	1910000	27600000	2850000	Q9Y6N9|USH1C_HUMAN
DAAELAQHV	D	A	V	94500000	39200000	34300000	5830000	Q9UK33|ZN580_HUMAN
HAFDSLSGI	H	A	I	4970000	878000	4970000	853000	Q9BRT8|CBWD1_HUMAN
DAHEFLIAA	D	A	A	3000000	919000	5450000	415000	A6NNY8|UBP27_HUMAN
DARISLSTL	D	A	L	15900000	5280000	35300000	4310000	Q9Y5Q9|TF3C3_HUMAN
YPFNPPKVRFI	Y	P	I	3630000	974000	2170000	375000	P61086|UBE2K_HUMAN
VPYEENRV	V	P	V	38200000	13300000	111000000	16400000	Q15678|PTN14_HUMAN
IPSTELAKQVI	I	P	I	5270000	2260000	3290000	644000	P48556|PSMD8_HUMAN
AELGIRHV	A	E	V	1580000	484000	3610000	0	Q16763|UBE2S_HUMAN
VALDKVIEI	V	A	I	75000000	13600000	60800000	8030000	Q9UBT7|CTNL1_HUMAN
LPPPAAKTVV	L	P	V	3270000	1280000	4740000	549000	Q9P0P0|RN181_HUMAN
DVFNTKSV	D	V	V	21800000	11000000	3780000	954000	Q96EU7|C1GLC_HUMAN
LRVTPFILKKLDSI	L	R	I	5710000	1240000	2350000	0	Q8N4H5|TOM5_HUMAN
RPVMPSRQI	R	P	I	957000	550000	2040000	0	Q9UNN5|FAF1_HUMAN
DAVALYKKI	D	A	I	31900000	6950000	9260000	1110000	Q9NX57|RAB20_HUMAN
IPLPEIKNV	I	P	V	63100000	17700000	17900000	3210000	P31327|CPSM_HUMAN
PKTGVLTV	P	K	V	4230000	1450000	1680000	282000	O15460|P4HA2_HUMAN
IPYREDKNL	I	P	L	3190000	1780000	7330000	2130000	P48729|KC1A_HUMAN
HPVRVNVV	H	P	V	2910000	1750000	1430000	0	Q9H1A4|APC1_HUMAN
DALEDFKKV	D	A	V	197000000	27100000	130000000	13100000	Q5I0X7|TTC32_HUMAN
IPYGMRFIAKV	I	P	V	467000	0	794000	202000	P46940|IQGA1_HUMAN
NANAASPLI	N	A	I	25000000	7360000	32500000	3400000	Q5JPE7|NOMO2_HUMAN
DAFKKSFKL	D	A	L	11000000	5380000	17300000	2930000	O43934|MFS11_HUMAN
QAYPEVRIV	Q	A	V	3820000	1240000	7140000	1030000	Q08211|DHX9_HUMAN
YPDGRIIMV	Y	P	V	17200000	7340000	15500000	2930000	Q5FWF5|ESCO1_HUMAN
YPDSHQPRI	Y	P	I	16000000	7850000	9850000	1160000	O00165|HAX1_HUMAN
VPPENIIYI	V	P	I	185000000	80100000	54800000	11400000	O14977|AZIN1_HUMAN
IPGPHMVLV	I	P	V	13200000	13300000	9660000	2980000	O60264|SMCA5_HUMAN:P28370|SMCA1_HUMAN
DPLRVIILV	D	P	V	104000000	370000000	16700000	6410000	Q96BI3|APH1A_HUMAN
YPQSVPRLFI	Y	P	I	4210000	1560000	2960000	0	O00159|MYO1C_HUMAN
HAAAVLLL	H	A	L	2060000	718000	1060000	189000	O43570|CAH12_HUMAN
MPYTRPVKF	M	P	F	28300000	9170000	5610000	774000	Q5JSH3|WDR44_HUMAN
TALEGNRV	T	A	V	6660000	2390000	12000000	0	P54687|BCAT1_HUMAN
HPTKGLVV	H	P	V	1440000	1440000	1410000	0	Q9C0J8|WDR33_HUMAN
QAFINQHTV	Q	A	V	10700000	2620000	6410000	529000	Q8N5P1|ZC3H8_HUMAN
FPHPVNQV	F	P	V	19800000	9220000	20700000	2530000	O95163|ELP1_HUMAN
DGRISITRV	D	G	V	7790000	2040000	6690000	827000	O00305|CACB4_HUMAN
DALIADVKI	D	A	I	1750000	226000	1710000	221000	Q9Y2K7|KDM2A_HUMAN
DAWRVPLKV	D	A	V	32700000	3770000	31800000	4750000	Q6ZW49|PAXI1_HUMAN
SAAHAIVSV	S	A	V	11200000	3540000	0	3360000	Q01085|TIAR_HUMAN:P31483|TIA1_HUMAN
TALLNTPHI	T	A	I	4920000	2850000	8360000	2370000	Q8N3R9|MPP5_HUMAN
SPHFQHAEV	S	P	V	4510000	2960000	3740000	0	Q9Y2J4|AMOL2_HUMAN
IEWNLSPVGRVTPKEWRNQ	I	E	Q	1980000	0	2260000	0	P24311|COX7B_HUMAN
TPPGVRKI	T	P	I	18000000	9700000	54700000	11400000	Q9H2U1|DHX36_HUMAN
QPSAPGHSV	Q	P	V	2190000	249000	2590000	0	Q9ULH7|MKL2_HUMAN
SAYDNVNKVRV	S	A	V	4560000	493000	51000000	6030000	P28482|MK01_HUMAN
EGPRAVFV	E	G	V	9740000	2690000	5060000	446000	P19532|TFE3_HUMAN
MGEPRARLV	M	G	V	11200000	7000000	5690000	1020000	Q8WUY8|NAT14_HUMAN
VPHLPVLV	V	P	V	7450000	5230000	4740000	2100000	Q9Y618|NCOR2_HUMAN
DAPDTLLL	D	A	L	91700000	37900000	125000000	39300000	P53611|PGTB2_HUMAN
TASRKFLTI	T	A	I	1510000	1110000	4280000	768000	Q8N138|ORML3_HUMAN
NALRVKVI	N	A	I	9320000	2490000	15000000	1360000	Q01970|PLCB3_HUMAN
VPEKSVRLV	V	P	V	3570000	784000	5910000	397000	O75128|COBL_HUMAN
SPYPGLRLI	S	P	I	14700000	4050000	14300000	2350000	P17405|ASM_HUMAN
VPLSQVKSI	V	P	I	22800000	10700000	8460000	816000	Q86T24|KAISO_HUMAN
DGAFGIRI	D	G	I	6910000	1060000	10200000	444000	Q9NQW7|XPP1_HUMAN
TATMHILVV	T	A	V	26300000	11900000	37600000	7100000	Q8N201|INT1_HUMAN
VPNSQLRHI	V	P	I	34100000	16800000	9160000	0	Q9Y5A9|YTHD2_HUMAN
LPYTGAETRI	L	P	I	12400000	5180000	23900000	2360000	P58215|LOXL3_HUMAN
IPRLERILL	I	P	L	8940000	4660000	1370000	542000	P78347|GTF2I_HUMAN
SSDAPGVPRI	S	S	I	10900000	2810000	51000000	5020000	P16220|CREB1_HUMAN
AQRQDIAF	A	Q	F	1770000	0	8750000	0	P07355|ANXA2_HUMAN
TALKTLVI	T	A	I	2140000	706000	3810000	355000	Q8TBN0|R3GEF_HUMAN
VPSGKIMQV	V	P	V	74100000	28100000	52800000	5660000	Q13510|ASAH1_HUMAN
DAGRLLYI	D	A	I	24900000	8890000	41200000	4660000	Q03164|KMT2A_HUMAN
FPHDKLLLL	F	P	L	916000	0	1120000	0	Q2NL82|TSR1_HUMAN
VPYPRIHFPLATY	V	P	Y	6090000	1910000	65400000	4710000	Q9BQE3|TBA1C_HUMAN
VAPPPPTHL	V	A	L	4940000	2760000	8130000	1230000	Q6ZNA4|RN111_HUMAN
LPAKALLRV	L	P	V	2080000	668000	2260000	394000	Q8NEZ5|FBX22_HUMAN
FPTMPKLI	F	P	I	976000	1130000	1830000	848000	Q9BQ52|RNZ2_HUMAN
MRYVASYLLA	M	R	A	12300000	46400000	4910000	9890000	P05387|RLA2_HUMAN
TAAENGLTV	T	A	V	39300000	13100000	78300000	12900000	Q12789|TF3C1_HUMAN
MPFSGDIRA	M	P	A	1560000	540000	2860000	1240000	P39059|COFA1_HUMAN
LPHSPINV	L	P	V	67500000	21000000	61200000	9050000	O95714|HERC2_HUMAN
IPRITIEM	I	P	M	37300000	20100000	80900000	30700000	P11388|TOP2A_HUMAN
KVHGSLARAGKVRGQTP	K	V	P	0	457000	0	958000	P62861|RS30_HUMAN
TLTASEIKTL	T	L	L	11200000	4980000	26200000	3440000	Q5UIP0|RIF1_HUMAN
SVYGKLRKV	S	V	V	2170000	1790000	8000000	0	Q6IA69|NADE_HUMAN
FTDLYDIKRAV	F	T	V	8750000	2720000	32900000	5980000	Q00610|CLH1_HUMAN
QALEDVKTV	Q	A	V	3110000	559000	5880000	256000	Q8IXI1|MIRO2_HUMAN
DGYKVNSHI	D	G	I	2450000	978000	1960000	0	Q8WUB2|F216A_HUMAN
YPSKYTQQV	Y	P	V	0	2470000	6390000	918000	P37088|SCNNA_HUMAN
DGRPLQPHV	D	G	V	7260000	3910000	13800000	4680000	Q9HC35|EMAL4_HUMAN
EIFRLNTI	E	I	I	1700000	753000	6580000	1680000	P14923|PLAK_HUMAN
DPFPAAIIL	D	P	L	34800000	43700000	14300000	14200000	Q96KB5|TOPK_HUMAN
RAAEFYAKV	R	A	V	61300000	14800000	44800000	8560000	O15120|PLCB_HUMAN
APLPSRPQV	A	P	V	1850000	998000	3790000	563000	Q99583|MNT_HUMAN
DAYDHYSAIY	D	A	Y	6970000	2060000	11800000	1880000	Q9Y2K2|SIK3_HUMAN
NPKEFFWNV	N	P	V	3200000	645000	3530000	459000	Q8N999|CL029_HUMAN
DSWKIVRV	D	S	V	13700000	1750000	20900000	1210000	A3KMH1|VWA8_HUMAN
IALPSLRI	I	A	I	946000	596000	535000	136000	P00403|COX2_HUMAN
MPKKNRIAI	M	P	I	22900000	11700000	22800000	3330000	Q9NQ39|RS10L_HUMAN
FPIRDPNLHAI	F	P	I	16500000	3230000	15600000	1640000	Q86XI2|CNDG2_HUMAN
[truncated: 8,680 more rows]
